# Supplementary material for: 2-Ethyl-3-[(R)-2-phenyl­butanamido]­quinazolin-4(3H)-one monohydrate
Source: Acta Crystallogr Sect E Struct Rep Online. 2014 Mar 22;70(Pt 4):o467. doi: 10.1107/S1600536814005996 (PMC3998561; doi:10.1107/S1600536814005996)
Supplement: Supplementary file 1 [file e-70-0o467-sup1.cif]

##############################################################################
#                                                                            #
# This CIF contains the data in a paper accepted for publication in          #
# Acta Crystallographica Section E. It conforms to the requirements of       #
# Notes for Authors for Acta Crystallographica Section E, and has been       #
# peer reviewed under the auspices of the IUCr Commission on Journals.       #
#                                                                            #
# Full details of the Crystallographic Information File format               #
# are given in the paper "The Crystallographic Information File (CIF):       #
# a New Standard Archive File for Crystallography" by S. R. Hall, F. H.      #
# Allen and I. D. Brown [Acta Cryst. (1991), A47, 655-685].                  #
#                                                                            #
# The current version of the core CIF dictionary is obtainable from          #
# ftp://ftp.iucr.org/pub/cif_core.dic.                                       #
#                                                                            #
# Software is freely available for graphical display of the structure(s)     #
# in this CIF. For information consult the CIF software page                 #
# http://www.iucr.org/resources/cif/software.                                #
#                                                                            #
# This file may be used for bona fide research purposes within the           #
# scientific community so long as proper attribution is given to the journal # 
# article from which it was obtained.                                        #
#                                                                            #
##############################################################################
data_I
_database_code_depnum_ccdc_archive 'CCDC 992297'
_audit_creation_method     SHELXL-2013
_chemical_name_systematic
;
2-Ethyl-3-[(<i>R</i>)-2-phenylbutanamido]quinazolin-4(3<i>H</i>)-one
monohydrate
;
_chemical_name_common     ?
_chemical_formula_moiety     'C20 H21 N3 O2, H2 O'
_chemical_formula_sum     'C20 H23 N3 O3'
_chemical_formula_iupac     'C20 H21 N3 O2, H2 O'
_chemical_formula_weight     353.41
_chemical_melting_point     ?
_shelx_space_group_comment
;
The symmetry employed for this shelxl refinement is uniquely defined
by the following loop, which should always be used as a source of
symmetry information in preference to the above space-group names.
They are only intended as comments.
;
_space_group_crystal_system     monoclinic
_space_group_name_H-M_alt     'P 21/n'
_space_group_name_Hall     '-P 2yn'
loop_
    _space_group_symop_operation_xyz
    'x, y, z'
    '-x+1/2, y+1/2, -z+1/2'
    '-x, -y, -z'
    'x-1/2, -y-1/2, z-1/2'
_cell_length_a     14.5354(2)
_cell_length_b     7.35290(10)
_cell_length_c     18.1945(3)
_cell_angle_alpha     90
_cell_angle_beta     98.5910(10)
_cell_angle_gamma     90
_cell_volume     1922.76(5)
_cell_formula_units_Z     4
_cell_measurement_reflns_used     3341
_cell_measurement_theta_min     3.638
_cell_measurement_theta_max     67.684
_cell_measurement_temperature     296(2)
_exptl_crystal_description     plate
_exptl_crystal_colour     colourless
_exptl_crystal_size_max     0.410
_exptl_crystal_size_mid     0.210
_exptl_crystal_size_min     0.080
_exptl_crystal_density_diffrn     1.221
_exptl_crystal_density_meas     ?
_exptl_crystal_density_method     ?
_exptl_crystal_F_000     752
_exptl_absorpt_coefficient_mu     0.675
_exptl_absorpt_correction_type     gaussian
_exptl_absorpt_process_details
;
(CrysAlis PRO; Agilent, 2014)
;
_shelx_estimated_absorpt_T_min     0.769
_shelx_estimated_absorpt_T_max     0.948
_exptl_absorpt_correction_T_min     0.72256
_exptl_absorpt_correction_T_max     1.00000
_exptl_special_details
;
Absorption correction: CrysAlisPro (Agilent, 2014): Numerical absorption
correction based on Gaussian integration over
a multifaceted crystal model. Empirical absorption
correction using spherical harmonics, implemented
in SCALE3 ABSPACK scaling algorithm.
;
_diffrn_ambient_temperature     296(2)
_diffrn_radiation_type     CuK\a
_diffrn_radiation_wavelength     1.54184
_diffrn_measurement_device_type
                                   'Agilent SuperNova (Dual, Cu at zero, Atlas)'
_diffrn_measurement_method     '\w scans'
_diffrn_detector_area_resol_mean     ?
_diffrn_reflns_number     13383
_diffrn_reflns_av_R_equivalents     0.0168
_diffrn_reflns_theta_min     3.638
_diffrn_reflns_theta_max     73.460
_diffrn_reflns_theta_full     67.684
_diffrn_measured_fraction_theta_max     0.982
_diffrn_measured_fraction_theta_full     1.000
_diffrn_reflns_limit_h_min     -16
_diffrn_reflns_limit_h_max     17
_diffrn_reflns_limit_k_min     -9
_diffrn_reflns_limit_k_max     8
_diffrn_reflns_limit_l_min     -22
_diffrn_reflns_limit_l_max     21
_diffrn_standards_number     0
_diffrn_standards_interval_count     0
_diffrn_standards_decay_%     0
_refine_special_details     ?
_reflns_number_total     3796
_reflns_number_gt     3341
_reflns_threshold_expression     I>2\s(I)
_refine_ls_structure_factor_coef     Fsqd
_refine_ls_matrix_type     full
_refine_ls_R_factor_all     0.0448
_refine_ls_R_factor_gt     0.0399
_refine_ls_wR_factor_gt     0.1106
_refine_ls_wR_factor_ref     0.1157
_refine_ls_goodness_of_fit_ref     1.054
_refine_ls_restrained_S_all     1.054
_refine_ls_number_reflns     3796
_refine_ls_number_parameters     246
_refine_ls_number_restraints     0
_refine_ls_hydrogen_treatment     mixed
_refine_ls_weighting_scheme     calc
_refine_ls_weighting_details
              'w=1/[\s^2^(Fo^2^)+(0.0544P)^2^+0.3851P] where P=(Fo^2^+2Fc^2^)/3'
_atom_sites_solution_hydrogens     mixed
_atom_sites_solution_primary     ?
_atom_sites_solution_secondary     ?
_refine_ls_shift/su_max     0.000
_refine_ls_shift/su_mean     0.000
_refine_diff_density_max     0.291
_refine_diff_density_min     -0.358
_refine_ls_extinction_method     'SHELXL2013 (Sheldrick, 2008)'
_refine_ls_extinction_coef     0.0033(3)
_refine_ls_extinction_expression
                                  'Fc^*^=kFc[1+0.001xFc^2^\l^3^/sin(2\q)]^-1/4^'
loop_
    _atom_type_symbol
    _atom_type_description
    _atom_type_scat_dispersion_real
    _atom_type_scat_dispersion_imag
    _atom_type_scat_source
    'C' 'C' 0.0181 0.0091
                         'International Tables Vol C Tables 4.2.6.8 and 6.1.1.4'
    'H' 'H' 0.0000 0.0000
                         'International Tables Vol C Tables 4.2.6.8 and 6.1.1.4'
    'N' 'N' 0.0311 0.0180
                         'International Tables Vol C Tables 4.2.6.8 and 6.1.1.4'
    'O' 'O' 0.0492 0.0322
                         'International Tables Vol C Tables 4.2.6.8 and 6.1.1.4'
_computing_data_collection     'CrysAlis PRO (Agilent, 2014)'
_computing_cell_refinement     'CrysAlis PRO (Agilent, 2014)'
_computing_data_reduction     'CrysAlis PRO (Agilent, 2014)'
_computing_structure_solution     'SHELXS2013 (Sheldrick, 2008)'
_computing_structure_refinement     'SHELXL2013 (Sheldrick, 2008)'
_computing_molecular_graphics     'ORTEP-3 for Windows (Farrugia, 2012)'
_computing_publication_material
               'WinGX (Farrugia, 2012) and CHEMDRAW Ultra (CambridgeSoft, 2001)'
loop_
    _atom_site_type_symbol
    _atom_site_label
    _atom_site_fract_x
    _atom_site_fract_y
    _atom_site_fract_z
    _atom_site_U_iso_or_equiv
    _atom_site_adp_type
    _atom_site_calc_flag
    _atom_site_occupancy
    _atom_site_disorder_assembly
    _atom_site_disorder_group
    C C1 0.71716(9) 0.66803(17) 0.06334(7) 0.0466(3) Uani d 1 . .
    C C2 0.81747(9) 0.69215(18) 0.07879(8) 0.0525(3) Uani d 1 . .
    C C3 0.85958(9) 0.72040(19) 0.15199(9) 0.0557(3) Uani d 1 . .
    C C4 0.72196(9) 0.69526(17) 0.19860(7) 0.0470(3) Uani d 1 . .
    C C5 0.87036(12) 0.6905(3) 0.02072(11) 0.0732(5) Uani d 1 . .
    H H5 0.8418 0.6688 -0.0277 0.088 Uiso calc 1 . .
    C C6 0.96387(14) 0.7207(3) 0.03496(15) 0.0952(7) Uani d 1 . .
    H H6 0.9992 0.7205 -0.0037 0.114 Uiso calc 1 . .
    C C7 1.00601(13) 0.7517(3) 0.10751(16) 0.0979(7) Uani d 1 . .
    H H7 1.0697 0.7731 0.1168 0.117 Uiso calc 1 . .
    C C8 0.95599(11) 0.7514(3) 0.16581(13) 0.0796(5) Uani d 1 . .
    H H8 0.9857 0.7715 0.2140 0.096 Uiso calc 1 . .
    C C9 0.52278(8) 0.79347(16) 0.10850(7) 0.0410(3) Uani d 1 . .
    C C10 0.41982(8) 0.74708(17) 0.10069(7) 0.0418(3) Uani d 1 . .
    H H10 0.4092 0.6357 0.0711 0.050 Uiso calc 1 . .
    C C11 0.39529(8) 0.70884(18) 0.17738(7) 0.0456(3) Uani d 1 . .
    C C12 0.34870(10) 0.5513(2) 0.19121(8) 0.0593(4) Uani d 1 . .
    H H12 0.3334 0.4666 0.1534 0.071 Uiso calc 1 . .
    C C13 0.32464(13) 0.5187(3) 0.26100(10) 0.0781(5) Uani d 1 . .
    H H13 0.2928 0.4128 0.2695 0.094 Uiso calc 1 . .
    C C14 0.34730(15) 0.6408(3) 0.31718(10) 0.0835(5) Uani d 1 . .
    H H14 0.3308 0.6185 0.3638 0.100 Uiso calc 1 . .
    C C15 0.39456(14) 0.7967(3) 0.30473(9) 0.0769(5) Uani d 1 . .
    H H15 0.4110 0.8791 0.3432 0.092 Uiso calc 1 . .
    C C16 0.41781(11) 0.8314(2) 0.23522(8) 0.0600(4) Uani d 1 . .
    H H16 0.4490 0.9383 0.2271 0.072 Uiso calc 1 . .
    C C17 0.66472(11) 0.6937(2) 0.26021(8) 0.0611(4) Uani d 1 . .
    H H17A 0.6266 0.5848 0.2559 0.073 Uiso calc 1 . .
    H H17B 0.6232 0.7977 0.2545 0.073 Uiso calc 1 . .
    C C18 0.72124(14) 0.6992(3) 0.33713(9) 0.0749(5) Uani d 1 . .
    H H18A 0.7599 0.5929 0.3445 0.112 Uiso calc 1 . .
    H H18B 0.6800 0.7021 0.3737 0.112 Uiso calc 1 . .
    H H18C 0.7597 0.8060 0.3419 0.112 Uiso calc 1 . .
    C C19 0.35937(9) 0.8981(2) 0.06048(7) 0.0512(3) Uani d 1 . .
    H H19A 0.3635 1.0057 0.0916 0.061 Uiso calc 1 . .
    H H19B 0.3826 0.9292 0.0148 0.061 Uiso calc 1 . .
    C C20 0.25831(10) 0.8397(2) 0.04242(9) 0.0628(4) Uani d 1 . .
    H H20A 0.2540 0.7337 0.0113 0.094 Uiso calc 1 . .
    H H20B 0.2224 0.9364 0.0169 0.094 Uiso calc 1 . .
    H H20C 0.2346 0.8119 0.0876 0.094 Uiso calc 1 . .
    N N1 0.81045(8) 0.72053(16) 0.21145(7) 0.0557(3) Uani d 1 . .
    N N2 0.67465(7) 0.66873(14) 0.12675(6) 0.0429(2) Uani d 1 . .
    N N3 0.57841(7) 0.64529(14) 0.11660(6) 0.0446(3) Uani d 1 . .
    H H3 0.5547 0.5380 0.1155 0.054 Uiso calc 1 . .
    O O1 0.67227(7) 0.64818(15) 0.00151(5) 0.0613(3) Uani d 1 . .
    O O2 0.55448(6) 0.94696(12) 0.11169(6) 0.0557(3) Uani d 1 . .
    O O3 0.50861(9) 0.30699(16) 0.07666(10) 0.0873(5) Uani d 1 . .
    H H3A 0.5189(19) 0.193(4) 0.0963(14) 0.124(9) Uiso d 1 . .
    H H3B 0.450(2) 0.306(4) 0.0514(15) 0.123(9) Uiso d 1 . .
loop_
    _atom_site_aniso_label
    _atom_site_aniso_U_11
    _atom_site_aniso_U_22
    _atom_site_aniso_U_33
    _atom_site_aniso_U_12
    _atom_site_aniso_U_13
    _atom_site_aniso_U_23
    C1 0.0444(6) 0.0406(6) 0.0543(7) 0.0049(5) 0.0061(5) 0.0001(5)
    C2 0.0436(7) 0.0456(7) 0.0687(8) 0.0041(5) 0.0100(6) 0.0023(6)
    C3 0.0412(7) 0.0474(7) 0.0766(9) 0.0026(5) 0.0032(6) 0.0011(6)
    C4 0.0482(7) 0.0384(6) 0.0518(7) 0.0015(5) -0.0008(5) 0.0040(5)
    C5 0.0592(9) 0.0781(11) 0.0871(12) 0.0042(8) 0.0264(8) -0.0011(9)
    C6 0.0634(11) 0.1038(16) 0.1273(19) -0.0029(10) 0.0433(12) -0.0105(14)
    C7 0.0429(9) 0.1033(15) 0.151(2) -0.0051(9) 0.0268(11) -0.0150(15)
    C8 0.0432(8) 0.0802(12) 0.1115(15) -0.0009(8) -0.0010(8) -0.0100(10)
    C9 0.0421(6) 0.0375(6) 0.0439(6) 0.0001(5) 0.0077(5) 0.0028(5)
    C10 0.0387(6) 0.0418(6) 0.0451(6) -0.0001(5) 0.0069(5) 0.0000(5)
    C11 0.0392(6) 0.0504(7) 0.0473(6) -0.0002(5) 0.0070(5) 0.0036(5)
    C12 0.0591(8) 0.0608(9) 0.0582(8) -0.0127(7) 0.0088(6) 0.0058(7)
    C13 0.0840(12) 0.0812(12) 0.0721(10) -0.0192(9) 0.0212(9) 0.0191(9)
    C14 0.1001(14) 0.0986(14) 0.0564(9) -0.0080(11) 0.0265(9) 0.0127(9)
    C15 0.0934(13) 0.0861(12) 0.0536(9) -0.0062(10) 0.0185(8) -0.0089(8)
    C16 0.0655(9) 0.0603(9) 0.0561(8) -0.0090(7) 0.0157(7) -0.0048(6)
    C17 0.0644(9) 0.0651(9) 0.0533(8) 0.0004(7) 0.0074(6) 0.0071(7)
    C18 0.0978(13) 0.0720(11) 0.0522(8) -0.0035(9) 0.0023(8) 0.0017(7)
    C19 0.0465(7) 0.0560(8) 0.0516(7) 0.0083(6) 0.0096(5) 0.0071(6)
    C20 0.0473(7) 0.0793(10) 0.0590(8) 0.0111(7) -0.0012(6) -0.0030(7)
    N1 0.0464(6) 0.0538(7) 0.0627(7) 0.0000(5) -0.0057(5) 0.0015(5)
    N2 0.0356(5) 0.0398(5) 0.0521(6) 0.0007(4) 0.0025(4) 0.0010(4)
    N3 0.0350(5) 0.0363(5) 0.0618(6) -0.0024(4) 0.0046(4) 0.0000(4)
    O1 0.0554(6) 0.0734(7) 0.0533(6) 0.0040(5) 0.0022(4) -0.0047(5)
    O2 0.0473(5) 0.0367(5) 0.0830(7) -0.0019(4) 0.0092(4) 0.0053(4)
    O3 0.0695(8) 0.0397(6) 0.1395(13) -0.0015(5) -0.0278(8) -0.0025(6)
_geom_special_details
;
All e.s.d.'s (except the e.s.d. in the dihedral angle between two l.s. planes)
are estimated using the full covariance matrix. The cell e.s.d.'s are taken
into account individually in the estimation of e.s.d.'s in distances, angles
and torsion angles; correlations between e.s.d.'s in cell parameters are only
used when they are defined by crystal symmetry. An approximate (isotropic)
treatment of cell e.s.d.'s is used for estimating e.s.d.'s involving l.s.
planes.
;
loop_
    _geom_bond_atom_site_label_1
    _geom_bond_atom_site_label_2
    _geom_bond_site_symmetry_2
    _geom_bond_distance
    _geom_bond_publ_flag
    C1 O1 . 1.2220(16) ?
    C1 N2 . 1.3879(17) ?
    C1 C2 . 1.4539(18) ?
    C2 C3 . 1.396(2) ?
    C2 C5 . 1.397(2) ?
    C3 N1 . 1.382(2) ?
    C3 C8 . 1.405(2) ?
    C4 N1 . 1.2860(17) ?
    C4 N2 . 1.3969(16) ?
    C4 C17 . 1.493(2) ?
    C5 C6 . 1.363(3) ?
    C5 H5 . 0.9300 ?
    C6 C7 . 1.389(3) ?
    C6 H6 . 0.9300 ?
    C7 C8 . 1.373(3) ?
    C7 H7 . 0.9300 ?
    C8 H8 . 0.9300 ?
    C9 O2 . 1.2172(15) ?
    C9 N3 . 1.3516(16) ?
    C9 C10 . 1.5208(16) ?
    C10 C11 . 1.5171(17) ?
    C10 C19 . 1.5324(17) ?
    C10 H10 . 0.9800 ?
    C11 C12 . 1.3836(19) ?
    C11 C16 . 1.387(2) ?
    C12 C13 . 1.387(2) ?
    C12 H12 . 0.9300 ?
    C13 C14 . 1.364(3) ?
    C13 H13 . 0.9300 ?
    C14 C15 . 1.372(3) ?
    C14 H14 . 0.9300 ?
    C15 C16 . 1.381(2) ?
    C15 H15 . 0.9300 ?
    C16 H16 . 0.9300 ?
    C17 C18 . 1.514(2) ?
    C17 H17A . 0.9700 ?
    C17 H17B . 0.9700 ?
    C18 H18A . 0.9600 ?
    C18 H18B . 0.9600 ?
    C18 H18C . 0.9600 ?
    C19 C20 . 1.519(2) ?
    C19 H19A . 0.9700 ?
    C19 H19B . 0.9700 ?
    C20 H20A . 0.9600 ?
    C20 H20B . 0.9600 ?
    C20 H20C . 0.9600 ?
    N2 N3 . 1.3941(14) ?
    N3 H3 . 0.8600 ?
    O3 H3A . 0.92(3) ?
    O3 H3B . 0.91(3) ?
loop_
    _geom_angle_atom_site_label_1
    _geom_angle_atom_site_label_2
    _geom_angle_atom_site_label_3
    _geom_angle_site_symmetry_1
    _geom_angle_site_symmetry_3
    _geom_angle
    _geom_angle_publ_flag
    O1 C1 N2 . . 121.53(12) ?
    O1 C1 C2 . . 125.08(13) ?
    N2 C1 C2 . . 113.39(12) ?
    C3 C2 C5 . . 120.71(14) ?
    C3 C2 C1 . . 119.13(13) ?
    C5 C2 C1 . . 120.14(14) ?
    N1 C3 C2 . . 122.86(12) ?
    N1 C3 C8 . . 118.55(15) ?
    C2 C3 C8 . . 118.58(16) ?
    N1 C4 N2 . . 121.97(13) ?
    N1 C4 C17 . . 121.28(12) ?
    N2 C4 C17 . . 116.75(11) ?
    C6 C5 C2 . . 120.05(19) ?
    C6 C5 H5 . . 120.0 ?
    C2 C5 H5 . . 120.0 ?
    C5 C6 C7 . . 119.54(19) ?
    C5 C6 H6 . . 120.2 ?
    C7 C6 H6 . . 120.2 ?
    C8 C7 C6 . . 121.67(17) ?
    C8 C7 H7 . . 119.2 ?
    C6 C7 H7 . . 119.2 ?
    C7 C8 C3 . . 119.43(19) ?
    C7 C8 H8 . . 120.3 ?
    C3 C8 H8 . . 120.3 ?
    O2 C9 N3 . . 121.75(11) ?
    O2 C9 C10 . . 124.94(11) ?
    N3 C9 C10 . . 113.18(10) ?
    C11 C10 C9 . . 108.59(10) ?
    C11 C10 C19 . . 112.12(10) ?
    C9 C10 C19 . . 111.61(10) ?
    C11 C10 H10 . . 108.1 ?
    C9 C10 H10 . . 108.1 ?
    C19 C10 H10 . . 108.1 ?
    C12 C11 C16 . . 118.18(13) ?
    C12 C11 C10 . . 120.74(12) ?
    C16 C11 C10 . . 121.08(12) ?
    C11 C12 C13 . . 120.56(15) ?
    C11 C12 H12 . . 119.7 ?
    C13 C12 H12 . . 119.7 ?
    C14 C13 C12 . . 120.43(16) ?
    C14 C13 H13 . . 119.8 ?
    C12 C13 H13 . . 119.8 ?
    C13 C14 C15 . . 119.81(16) ?
    C13 C14 H14 . . 120.1 ?
    C15 C14 H14 . . 120.1 ?
    C14 C15 C16 . . 120.18(17) ?
    C14 C15 H15 . . 119.9 ?
    C16 C15 H15 . . 119.9 ?
    C15 C16 C11 . . 120.84(15) ?
    C15 C16 H16 . . 119.6 ?
    C11 C16 H16 . . 119.6 ?
    C4 C17 C18 . . 114.06(14) ?
    C4 C17 H17A . . 108.7 ?
    C18 C17 H17A . . 108.7 ?
    C4 C17 H17B . . 108.7 ?
    C18 C17 H17B . . 108.7 ?
    H17A C17 H17B . . 107.6 ?
    C17 C18 H18A . . 109.5 ?
    C17 C18 H18B . . 109.5 ?
    H18A C18 H18B . . 109.5 ?
    C17 C18 H18C . . 109.5 ?
    H18A C18 H18C . . 109.5 ?
    H18B C18 H18C . . 109.5 ?
    C20 C19 C10 . . 111.44(12) ?
    C20 C19 H19A . . 109.3 ?
    C10 C19 H19A . . 109.3 ?
    C20 C19 H19B . . 109.3 ?
    C10 C19 H19B . . 109.3 ?
    H19A C19 H19B . . 108.0 ?
    C19 C20 H20A . . 109.5 ?
    C19 C20 H20B . . 109.5 ?
    H20A C20 H20B . . 109.5 ?
    C19 C20 H20C . . 109.5 ?
    H20A C20 H20C . . 109.5 ?
    H20B C20 H20C . . 109.5 ?
    C4 N1 C3 . . 118.51(12) ?
    C1 N2 N3 . . 116.87(10) ?
    C1 N2 C4 . . 124.09(11) ?
    N3 N2 C4 . . 119.02(10) ?
    C9 N3 N2 . . 119.14(10) ?
    C9 N3 H3 . . 120.4 ?
    N2 N3 H3 . . 120.4 ?
    H3A O3 H3B . . 106(2) ?
loop_
    _geom_hbond_atom_site_label_D
    _geom_hbond_atom_site_label_H
    _geom_hbond_atom_site_label_A
    _geom_hbond_site_symmetry_A
    _geom_hbond_distance_DH
    _geom_hbond_distance_HA
    _geom_hbond_distance_DA
    _geom_hbond_angle_DHA
    N3 H3 O3 . 0.86 1.92 2.7431(15) 159.4
    O3 H3A O2 1_545 0.92(3) 1.89(3) 2.7806(15) 164(2)
    O3 H3B O1 3_665 0.91(3) 1.92(3) 2.8154(17) 169(2)
_shelx_hkl_checksum     66566
_shelx_hkl_file
;
   0   0  -2 9616.27 132.043   2
   0   0  -2 10201.8 101.544   1
   0   0  -3 18.4174 16.4108   2
   0   0  -3-4.41572 9.43647   1
   0   0  -4 32709.0 352.736   2
   0   0  -4 34374.7 269.416   1
   0   0  -5-33.9539 28.6658   2
   0   0  -5-12.9096 14.6677   1
   0   0  -5 2.45044 7.00870   5
   0   0   5-1.37297 17.2594   3
   0   0   6 6744.34 183.067   3
   0   0   6 6824.71 104.194   6
   0   0  -6 6675.22 88.3553   5
   0   0   7 9.50846 11.8066   6
   0   0  -7 7.49831 9.39082   5
   0   0   7 7.89958 23.4343   3
   0   0   8 2606.43 134.466   3
   0   0  -8 2530.61 65.6042   5
   0   0   8 2669.04 79.2457   6
   0   0   9 16.7931 27.3143   3
   0   0   9 22.3400 16.5303   6
   0   0  -9 4.82529 12.3446   5
   0   0  10 20144.4 248.119   6
   0   0  11 9.79560 17.1292   6
   0   0  12 947.677 61.4804   6
   0   0  13-22.2589 21.0168   6
   0   0 -13-28.6617 20.5958   8
   0   0 -13 23.3524 18.8296  15
   0   0 -14 5822.62 161.564   8
   0   0  14 5551.58 157.341   6
   0   0 -14 5887.82 161.742  15
   0   0 -15-63.3190 30.8965   8
   0   0 -15 25.5271 24.6978  15
   0   0 -16 9592.87 216.526  15
   0   0 -16 9358.24 217.388   8
   0   0 -17-15.6973 21.7008   8
   0   0 -18 1529.47 86.7052   8
   0   0 -19 29.6447 23.6038   8
   0   0 -20 520.382 45.8588   8
   0   0 -21 11.6421 13.1629   8
   0   0 -22 216.919 21.9985   8
   0   1   0 26.0571 7.89512   2
   0  -1   0 0.08421 13.3165   3
   0  -1   1 14798.3 234.831   3
   0   1  -1 14885.4 173.444   2
   0  -1   2 583673. 1595.80   3
   0   1  -3 107.803 24.0118   2
   0   1  -3 151.835 24.5551   4
   0  -1   3 120.303 32.7125   3
   0  -1   4 58936.0 593.103   3
   0   1  -4 60198.7 539.734   2
   0   1  -4 60095.1 424.667   4
   0  -1   5 14683.3 314.286   3
   0   1  -5 14404.3 293.054   2
   0   1  -6 423.230 58.9576   2
   0   1  -6 384.883 25.1712   5
   0  -1   6 399.124 60.1537   3
   0   1   6 459.643 24.0455   6
   0   1  -7 5641.60 220.595   2
   0   1  -7 6054.14 100.440   5
   0   1   7 5723.18 91.3986   6
   0   1  -8 9177.83 211.541   1
   0  -1   8 8611.23 287.050   3
   0   1  -8 8845.33 130.209   5
   0   1  -8 8388.88 287.410   2
   0  -1   8 8672.36 156.300   6
   0   1   8 8354.72 120.829   6
   0  -1   9 125.203 45.4249   3
   0   1  -9 202.190 37.5037   1
   0   1  -9 158.977 22.9643   5
   0   1   9 146.835 20.9130   6
   0  -1   9 208.258 30.5930   6
   0   1 -10 32028.7 283.998   5
   0  -1  10 31962.9 343.396   6
   0   1  10 31323.5 273.053   6
   0   1 -11 9226.90 161.865   5
   0  -1  11 9050.40 194.134   6
   0   1 -12 5788.31 135.355   5
   0  -1  12 5638.76 162.546   6
   0  -1 -13 171.079 28.9180   8
   0   1 -13 242.360 32.3738  15
   0   1 -13 217.253 28.8419  19
   0  -1 -13 164.362 31.3820  15
   0  -1  13 209.061 39.1609   6
   0   1 -14 1659.71 77.9723  19
   0  -1 -14 1660.43 88.6301  15
   0  -1  14 1686.74 97.1923   6
   0   1 -14 1507.67 79.3854  15
   0   1 -14 1663.39 87.5913   8
   0  -1 -14 1566.88 83.6291   8
   0   1 -15 9686.33 219.458   8
   0   1 -15 9689.08 187.035  19
   0  -1  15 9232.92 226.232   6
   0  -1 -15 9739.16 219.156  15
   0   1 -15 9969.11 209.209  15
   0  -1 -15 9500.90 211.382   8
   0  -1  16 402.919 50.5491   6
   0   1 -16 376.230 43.7790  15
   0   1 -16 402.171 39.6269  19
   0   1 -16 436.456 51.1176   8
   0  -1 -16 463.865 51.6000   8
   0  -1 -17 686.861 60.1864   8
   0   1 -17 651.416 59.8288   8
   0  -1  17 587.432 56.0651   6
   0   1 -18 54.1494 27.3341   8
   0  -1 -18 39.8132 19.9825   8
   0  -1 -19-6.60765 18.1657   8
   0   1 -19 32.5447 23.6872   8
   0   1 -20 896.471 58.6653   8
   0  -1 -20 957.481 56.6352   8
   0   1 -21 55.6161 16.6784   8
   0  -1 -21 67.1814 15.7238   8
   0   1 -22 4.17854 9.36819   8
   0  -2  -1 85300.4 347.372   7
   0   2  -1 85576.3 541.458   2
   0  -2   1 86076.7 781.682   3
   0  -2   2 931.613 89.0725   3
   0   2  -2 925.496 72.9124   4
   0  -2  -2 961.692 37.3040   7
   0   2   2 991.486 40.0299   2
   0   2  -2 1002.40 66.5878   2
   0   2  -3 2949.40 123.323   2
   0   2  -3 2756.72 121.151   4
   0  -2  -3 2891.89 62.6463   7
   0  -2   3 2674.68 154.330   3
   0  -2  -4 16894.3 154.429   7
   0   2  -4 17064.5 325.129   2
   0   2  -4 17071.5 303.945   4
   0  -2   5 47802.3 695.573   3
   0   2  -5 47623.1 589.782   2
   0   2  -5 45673.7 500.510   4
   0   2  -6 3852.72 182.823   2
   0  -2   6 3848.29 209.074   3
   0   2  -6 3938.95 151.464   4
   0  -2   7 7491.39 302.299   3
   0   2  -7 7728.67 278.604   2
   0   2  -8 5988.71 120.406   5
   0  -2   8 5553.15 269.898   3
   0   2  -8 5773.61 257.717   2
   0  -2   9 73.0906 26.5848   6
   0   2  -9 74.8576 19.9784   5
   0  -2   9 21.6938 43.3629   3
   0  -2  10 3342.62 219.629   3
   0   2 -10 3303.78 100.979   5
   0  -2  10 3429.20 124.000   6
   0   2 -11 886.815 56.3812   5
   0  -2  11 849.515 67.6880   6
   0   2 -12 775.195 54.9415   5
   0   2 -12 858.536 61.0453  19
   0  -2  12 784.130 69.1620   6
   0  -2 -12 837.497 58.1870  15
   0  -2  13 256.493 44.0005   6
   0  -2 -13 226.921 30.1731   8
   0   2 -13 271.176 38.0473  19
   0   2 -13 243.861 34.1550   5
   0  -2 -13 344.622 42.1503  15
   0   2 -14 88.3922 23.8768   5
   0  -2 -14 34.0521 15.3943   8
   0   2 -14 56.4333 25.1832  19
   0  -2  14 38.1119 30.4948   6
   0   2 -14 85.3260 25.0006   8
   0  -2  15 24.5648 31.1554   6
   0   2 -15 44.4062 22.5411   8
   0   2 -15 40.0592 20.2711  15
   0  -2 -15 57.1210 25.4716   8
   0   2 -15 43.0895 23.6477  19
   0  -2 -16 320.818 37.7772   8
   0   2 -16 309.125 38.8181  19
   0  -2  16 344.146 49.5498   6
   0  -2  16 233.639 39.7312  14
   0   2 -16 365.883 44.6958   8
   0  -2 -17 2928.04 110.816   8
   0  -2  17 2720.01 125.503   6
   0   2 -17 2862.12 118.385   8
   0   2 -17 2865.26 104.999  19
   0  -2  17 2776.29 120.349  14
   0   2 -18 238.846 30.8187  19
   0  -2 -18 212.059 30.7405   8
   0   2 -18 238.678 37.2544   8
   0  -2  18 219.126 37.2496  14
   0  -2  19 371.808 39.6112  14
   0   2 -19 339.282 31.3419  19
   0   2 -19 397.580 41.8648   8
   0  -2 -19 361.808 36.0576   8
   0   2 -20 76.2949 20.7546   8
   0  -2 -20 90.7874 18.3347   8
   0   2 -21 70.4117 17.0602   8
   0   3   0-3.05485 14.5436   2
   0   3  -1 183155. 1229.01   4
   0  -3   1 189928. 1444.19   3
   0   3  -1 186658. 927.499   2
   0   3   1 185484. 731.620   2
   0  -3  -1 187016. 652.406   7
   0  -3   2 16153.5 437.285   3
   0   3  -2 16782.0 370.035   4
   0  -3  -2 16674.5 190.538   7
   0   3  -2 16551.8 306.202   2
   0  -3   3 71.4846 40.1006   3
   0   3  -3 41.0493 30.8113   4
   0  -3  -3 71.6825 17.5282   7
   0   3  -3 99.1734 28.9662   2
   0   3  -4 14685.8 341.817   2
   0  -3  -4 14971.6 179.039   7
   0  -3   4 14828.0 444.176   3
   0   3  -4 15387.9 356.357   4
   0  -3   5 1504.42 151.229   3
   0   3  -5 1524.03 120.644   2
   0   3  -5 1502.40 112.762   4
   0  -3  -5 1440.73 57.3141   7
   0   3  -6-0.81842 31.5468   2
   0   3  -6-19.9300 31.8876   4
   0  -3   6-5.89365 42.2090   3
   0   3  -7 87.9367 39.5633   4
   0   3  -7 128.895 50.2952   2
   0  -3   7 78.8102 50.5779   3
   0   3  -8 58.4206 39.0628   2
   0  -3   8 25.3100 46.4598   3
   0   3  -8 86.3253 29.0898   4
   0  -3   9 11561.2 231.865   6
   0  -3   9 11350.9 449.296   3
   0   3  -9 11667.9 197.476   5
   0  -3  10 43.2585 41.4938   3
   0   3 -10 128.824 27.4484   5
   0  -3  10 98.7222 31.1985   6
   0  -3  11 2102.99 111.449   6
   0   3 -11 2069.34 91.5955   5
   0   3 -11 2088.35 98.0593  19
   0  -3  11 2098.29 99.7610  14
   0  -3  12 1451.89 96.6405   6
   0  -3  12 1337.06 84.4852  14
   0   3 -12 1319.37 81.4662  19
   0   3 -12 1367.84 76.7919   5
   0  -3  13-10.5916 24.4238  14
   0  -3  13 12.9715 30.9031   6
   0   3 -13-3.84767 25.1969  19
   0   3 -13 18.0181 19.9328   5
   0   3 -14 2546.01 114.118  19
   0   3 -14 2409.12 104.258   8
   0  -3  14 2642.00 123.614  14
   0   3 -14 2503.47 106.078   5
   0  -3  14 2490.23 129.791   6
   0   3 -15 12978.4 250.608  19
   0  -3  15 12476.2 266.503  14
   0  -3  15 12537.3 289.787   6
   0   3 -15 12899.3 240.702   8
   0   3 -15 13017.6 238.040   5
   0  -3  16-3.61774 26.1290  14
   0   3 -16 5.12144 18.3904   8
   0  -3  16-7.93234 23.2265   6
   0   3 -16 23.5417 22.7969  19
   0  -3  17 4.74886 22.6544  14
   0   3 -17 13.8527 19.9330  19
   0   3 -17 13.5087 19.0083   8
   0   3 -18 1088.14 62.7770   8
   0   3 -18 1063.51 61.0043  19
   0  -3  18 1020.32 67.7953  14
   0   3 -19 3.75597 11.8688   8
   0   3 -19 7.30967 14.0244  19
   0  -3  19-30.5472 18.0821  14
   0   3 -20 4.98883 9.26962  19
   0  -3  20 9.85385 16.7435   9
   0   3 -20 18.3130 11.3044   8
   0  -4   0 15065.3 229.110   7
   0   4   0 15395.6 427.447   4
   0  -4  -1 34630.3 339.674   7
   0   4  -1 35367.3 644.033   4
   0   4  -2 25733.5 549.019   4
   0   4  -2 24975.8 421.169   2
   0  -4  -2 25335.2 283.960   7
   0   4  -3 13146.5 392.440   4
   0   4  -3 12261.0 320.053   2
   0  -4  -3 12095.7 195.428   7
   0  -4   3 12633.8 466.336   3
   0   4  -4 5678.45 258.835   4
   0   4  -4 5432.88 230.471   2
   0  -4   4 5505.48 314.415   3
   0  -4  -4 5678.26 132.086   7
   0  -4  -5 6021.34 135.816   7
   0   4  -5 6162.28 260.837   2
   0  -4   5 6350.11 346.488   3
   0   4  -5 6376.53 273.893   4
   0   4  -6 212.713 55.7761   4
   0  -4   6 221.655 73.8785   3
   0   4  -6 228.350 57.2890   2
   0   4  -7 775.610 95.1964   4
   0   4  -7 764.407 109.164   2
   0  -4   7 698.781 129.461   3
   0   4  -8 242.343 62.5508   4
   0  -4   8 296.784 43.1598   6
   0  -4   8 215.953 76.0731   3
   0  -4   9 1308.77 80.6771  14
   0  -4   9 1136.54 161.585   3
   0   4  -9 1379.87 76.2659   5
   0   4  -9 1221.59 77.3457  19
   0  -4   9 1129.57 82.1746   6
   0  -4  10 1735.00 198.920   3
   0  -4  10 1647.70 93.6849  14
   0   4 -10 1644.24 84.6706   5
   0   4 -10 1674.59 92.3508  19
   0  -4  10 1550.26 97.8892   6
   0  -4  11 85.0155 64.8745   3
   0   4 -11-12.4252 20.4003   5
   0   4 -11 37.5300 31.1269  19
   0  -4  11 85.2973 31.4060  14
   0  -4  11-17.8221 32.5763   6
   0   4 -12 561.305 58.1551  19
   0  -4  12 523.220 59.9686  14
   0  -4  12 519.025 64.7854   6
   0   4 -12 543.326 52.4017   5
   0   4 -12 615.106 51.6468  17
   0  -4  13 94.5836 32.9002  14
   0  -4  13 81.5484 33.8497   6
   0   4 -13 60.8429 23.9909   5
   0   4 -13 85.9345 29.1180  19
   0   4 -14 1530.48 83.6819   5
   0  -4  14 1406.44 94.0939  14
   0  -4  14 1534.24 101.814   6
   0   4 -14 1487.26 89.4914  19
   0   4 -15-6.15285 20.9252   5
   0   4 -15 65.1828 29.0377  19
   0  -4  15 29.9578 26.5318  14
   0  -4  15-9.19148 21.2466   6
   0   4 -16 3602.34 125.161  19
   0  -4  16 3516.41 134.439  14
   0  -4  17 200.362 35.7409  14
   0   4 -17 225.471 34.3540  19
   0   4 -18 202.641 28.8512  19
   0  -4  18 176.771 32.8348   9
   0  -4  18 200.035 28.1664  14
   0   4 -19 1046.81 47.4868  19
   0  -4  19 1061.75 60.9482   9
   0  -4  19 980.992 47.5559  14
   0  -4  20 171.665 21.7047   9
   0  -5   0 19.0319 23.3743   7
   0   5   0-21.8174 54.7564   4
   0  -5   1 31484.9 392.339   7
   0   5   1 31547.5 712.712   4
   0  -5  -1 31294.8 372.449   7
   0   5  -1 32065.9 711.439   4
   0   5  -2 6711.47 326.146   4
   0  -5  -2 6564.58 167.179   7
   0  -5   2 6421.00 182.983   7
   0   5   2 6427.84 326.005   4
   0  -5  -3 1140.04 69.6102   7
   0   5  -3 1028.67 128.561   4
   0  -5  -4 6677.94 162.988   7
   0   5  -4 7044.51 326.980   4
   0  -5   4 6791.19 170.696  14
   0  -5  -5 2166.31 92.6660   7
   0  -5   5 2227.97 94.9423   6
   0   5  -5 2051.99 178.165   4
   0  -5  -5 2251.86 85.9754  10
   0  -5   5 2232.94 96.6032   9
   0  -5   5 2229.44 101.933  14
   0   5   5 1905.67 181.469   4
   0   5  -6 426.804 87.1536   4
   0   5  -6 374.611 43.8058  19
   0  -5   6 305.767 39.5688   6
   0  -5  -6 322.471 36.1438  10
   0  -5   6 344.005 43.0988   9
   0  -5   6 361.348 46.3960  14
   0  -5   7 7527.90 190.904   9
   0   5  -7 7245.37 325.458   4
   0   5  -7 7245.16 182.261  19
   0  -5   7 7290.49 193.521  14
   0  -5   7 7144.86 187.308   6
   0   5  -8 765.630 64.3683  19
   0  -5   8 824.974 68.0468   9
   0  -5   8 715.619 64.0227   6
   0   5  -8 879.406 115.287   4
   0  -5   8 805.198 69.0197  14
   0  -5   9 4037.81 152.173   6
   0  -5   9 3981.87 149.693   9
   0   5  -9 4130.66 138.488   5
   0  -5   9 4014.33 152.551  14
   0   5  -9 4145.54 146.402  19
   0  -5  10 1895.95 107.974   6
   0  -5  10 2125.24 113.783   9
   0  -5  10 2076.24 112.795  14
   0   5 -10 2150.09 107.516  19
   0   5 -10 2150.86 100.726   5
   0   5 -10 2037.79 101.172  17
   0   5 -11 781.096 63.7404  17
   0  -5  11 809.285 73.8806   9
   0   5 -11 850.578 64.2599   5
   0  -5  11 782.807 72.5748   6
   0  -5  11 746.085 70.0917  14
   0   5 -11 796.361 68.6036  19
   0   5 -12 5452.58 157.901   5
   0  -5  12 5460.00 183.141   6
   0   5 -12 5364.61 152.314  17
   0  -5  12 5235.99 179.858   9
   0   5 -12 5531.04 170.846  19
   0  -5  12 5322.22 178.912  14
   0   5 -13 191.868 31.9559   5
   0   5 -13 197.258 31.8443  17
   0  -5  13 184.820 41.8304   9
   0  -5  13 189.901 42.2863   6
   0  -5  13 196.204 41.5712  14
   0   5 -13 209.504 40.4966  19
   0  -5  14 510.804 60.1872   9
   0  -5  14 459.530 55.8688  14
   0   5 -14 462.319 51.3080  19
   0  -5  15 5775.61 174.271   9
   0   5 -15 5833.19 154.938  19
   0  -5  15 5361.35 162.754  14
   0   5 -16 57.7302 24.0998  19
   0  -5  16 3.54318 23.1232   9
   0  -5  16 1.71700 20.9934  14
   0   5 -17 396.605 36.4532  19
   0  -5  17 317.304 34.4639  14
   0  -5  17 392.245 43.1088   9
   0   5 -18 836.769 42.1633  19
   0  -5  18 766.397 41.2062  14
   0  -5  18 845.973 50.7815   9
   0   6   0 10697.9 454.484   4
   0   6   0 10988.8 219.676  17
   0  -6   0 10912.0 246.112   7
   0   6  -1 3214.83 123.020  17
   0  -6   1 3148.01 136.163   7
   0  -6  -1 3428.61 135.654   7
   0   6   1 3271.12 253.414   4
   0   6   1 3404.74 119.606  17
   0   6  -1 3045.54 242.414   4
   0   6  -2 474.100 103.395   4
   0  -6   2 558.769 54.5187  14
   0   6   2 487.929 112.999   4
   0   6   2 561.199 48.0047  17
   0  -6  -2 601.729 52.3075  10
   0  -6   2 663.145 68.1009   7
   0   6  -2 645.008 60.6830  17
   0  -6  -2 562.225 55.4673   7
   0  -6   3 9522.59 201.349   9
   0   6   3 8780.89 413.102   4
   0  -6   3 9438.78 218.892  14
   0  -6   3 9237.98 242.324   7
   0   6  -3 9146.01 216.421  17
   0  -6  -3 9653.71 198.579  10
   0  -6  -3 9541.15 213.140   7
   0   6  -3 9053.20 406.544   4
   0  -6  -4 1741.09 89.5319   7
   0  -6   4 1651.64 105.002   7
   0  -6   4 1623.27 94.4504  14
   0  -6   4 1715.39 90.3998   9
   0   6  -4 1665.75 95.4045  17
   0  -6  -4 1701.49 83.6804  10
   0  -6   5 877.469 72.0552  14
   0  -6  -5 914.712 61.4195  10
   0  -6   5 773.269 76.2904   7
   0  -6   5 937.352 69.5504   9
   0   6  -5 1001.49 76.4561  17
   0  -6   6 638.794 63.4175  14
   0  -6  -6 724.362 54.6203  10
   0  -6   6 556.100 65.6920   7
   0  -6   6 713.767 62.6915   9
   0   6  -6 652.234 64.2562  17
   0   6  -7 11270.4 248.252  17
   0   6  -7 11448.7 223.110  19
   0  -6   7 11137.2 254.050  14
   0  -6   7 11286.8 241.799   9
   0  -6   8 606.308 60.4225   9
   0   6  -8 601.082 60.0499  17
   0   6  -8 672.461 57.3496   5
   0   6  -8 617.420 55.1334  19
   0  -6   8 620.416 66.6426  14
   0  -6   9-4.23932 28.3448  14
   0  -6   9 26.3258 26.8709   9
   0   6  -9-6.82932 19.4285   5
   0   6  -9 32.5424 25.3001  19
   0   6  -9 38.0782 26.5765  17
   0   6 -10 932.284 65.7696   5
   0  -6  10 840.792 73.7403  14
   0   6 -10 967.142 71.6699  17
   0  -6  10 861.876 71.2937   9
   0   6 -10 928.086 68.4311  19
   0  -6  11 2111.76 110.819  14
   0  -6  11 1990.07 105.609   9
   0   6 -11 2012.52 95.2264  19
   0   6 -11 2008.31 95.2367  17
   0  -6  12-8.59834 23.2477   9
   0   6 -12 2.75618 18.3796  19
   0   6 -12 28.0283 22.2769  17
   0  -6  12 7.62915 25.0609  14
   0  -6  13 46.1038 28.1544   9
   0   6 -13 93.7212 23.8401  17
   0   6 -13 63.2676 23.8243  19
   0  -6  13 38.1090 26.3866  14
   0   6 -14 43.4303 17.2135  19
   0  -6  14 98.9060 28.3761   9
   0  -6  14 27.9110 19.6241  14
   0   6 -14 73.7111 16.7107  17
   0   6 -15 702.280 44.8099  19
   0  -6  15 677.101 50.3954  14
   0  -6  15 709.134 51.6864   9
   0  -6  16 1664.22 67.2885   9
   0   6 -16 1625.61 58.3806  19
   0  -6  16 1626.63 64.1978  14
   0   7   0 3.54376 21.8899  17
   0  -7   0-16.2037 23.2441  10
   0  -7   0 22.8289 20.1138   7
   0  -7   1 85.5820 29.7664   7
   0  -7  -1 146.549 31.5004  10
   0  -7  -1 122.527 29.7951   7
   0  -7   1 74.6719 25.1016  10
   0   7   1 96.4412 23.6244  17
   0   7  -1 93.7577 29.7345  17
   0  -7  -2 474.930 48.1198  10
   0   7  -2 465.755 51.9328  17
   0  -7   2 427.266 51.1961   7
   0  -7  -2 442.431 48.4610   7
   0  -7  -3 718.423 55.9783  10
   0  -7   3 567.925 61.3609   7
   0   7  -3 756.238 65.1058  17
   0   7  -4 0.65721 26.7371  17
   0  -7  -4 52.8056 23.2301  10
   0  -7   4-0.33634 22.3796   7
   0  -7   5 7911.22 218.356   7
   0   7  -5 7588.40 197.411  17
   0  -7   5 7771.69 178.408   9
   0   7  -6 24.2383 25.3706  17
   0  -7   6 62.6948 23.6940   9
   0  -7   7 3298.45 132.379  14
   0  -7   7 3002.06 113.703   9
   0   7  -7 3201.16 125.460  17
   0   7  -8 13.6205 27.3109  17
   0  -7   8-20.4715 27.4112  14
   0  -7   8-15.0230 17.3480   9
   0  -7   9 2859.48 117.890  14
   0   7  -9 3017.68 112.496  17
   0  -7   9 2871.98 107.609   9
   0  -7  10 454.910 50.1388  14
   0  -7  10 501.225 45.8417   9
   0   7 -10 484.423 45.6791  17
   0   7 -10 429.035 35.4063  19
   0   7 -11 60.8984 18.4357  17
   0  -7  11 92.1828 22.2650   9
   0  -7  11 48.4421 25.4332  14
   0   7 -11 56.8696 15.4025  19
   0   7 -12 171.306 20.3852  19
   0   7 -12 213.012 25.1416  17
   0  -7  12 178.141 29.0750  14
   0  -7  12 180.599 26.6946   9
   0  -7  13-14.0399 14.2768   9
   0   7 -13 2.78609 9.40192  17
   0   7 -13 17.9711 10.3630  19
   0   8   0 6262.18 135.579  17
   0  -8   0 6178.08 145.103  10
   0  -8  -1 18.8151 17.1988  10
   0   8  -1 34.4881 18.8933  17
   0  -8   1 42.7870 20.8506  10
   0  -8  -2 3.92585 14.4519  10
   0  -8   2 32.2066 19.8264  10
   0   8  -2 27.1883 17.6312  17
   0  -8   3 2263.48 91.4108  10
   0   8  -3 2149.27 87.5206  17
   0  -8   4 109.414 26.4088  10
   0   8  -4 80.5872 24.1118  17
   0   8  -5-2.46922 18.9492  17
   0  -8   5 25.9736 20.5290  10
   0   8  -6 320.968 35.5710  17
   0  -8   6 383.542 39.4377  10
   0   8  -7 764.044 50.3277  17
   0  -8   7 751.826 50.4718  10
   0  -8   8 416.434 37.2685  10
   0   8  -8 387.529 34.4749  17
   0  -8   9 27.9507 16.6333  10
   0   8  -9 37.3840 14.6154  17
   0  -8  10 47.8545 15.1318  10
   0   8 -10 36.3329 11.6402  17
   1   0 -22-1.27318 10.8605   8
   1   0 -21 734.658 47.6950   8
   1   0 -20 20.5051 16.8529   8
   1   0 -19 3549.40 125.989   8
   1   0 -18 9.02158 20.5453   8
   1   0 -17 9027.94 214.836   8
   1   0 -16 13.6145 27.7774   8
   1   0 -15 7578.53 191.186   8
   1   0 -15 7895.64 190.899  15
   1   0 -14-27.8044 26.7423   8
  -1   0  14-11.0587 25.3933   6
   1   0 -14 26.6326 23.4501  15
   1   0 -13 14973.1 242.559   8
   1   0 -13 14824.5 236.575  15
  -1   0  13 14239.6 241.007   6
  -1   0  12 3.14492 19.0194   6
  -1   0  11 6235.29 143.204   6
   1   0 -10 2.63136 12.9206   5
  -1   0  10 15.3521 33.1964   3
  -1   0  10 21.4078 17.9523   6
   1   0  -9 85567.9 382.001   5
  -1   0   9 84952.9 892.576   3
  -1   0   9 85298.1 464.610   6
   1   0  -8 8.38501 10.5613   5
   1   0  -8 19.6488 30.1463   2
  -1   0   8 9.26031 28.1414   3
   1   0  -7 56980.2 616.383   2
   1   0  -7 56840.9 261.989   5
   1   0  -6 31.6538 23.6146   2
   1   0  -6 2.65665 7.63728   5
   1   0  -5 447277. 1400.40   2
   1   0  -4-20.3491 18.0206   2
   1   0  -3 30048.0 274.662   2
   1   0  -2 3.68025 7.63276   2
   1   0  -1 245783. 537.246   2
  -1   0   0 3.86573 4.56993   1
  -1   0  -1 8069.10 111.102   1
  -1   0  -2 10.9617 11.7840   1
   1   0   3 55783.0 272.309   3
  -1   0  -3 54344.6 381.062   1
  -1   0  -4-0.05193 8.50738   5
  -1   0  -4 4.80151 16.3385   1
   1   0   4 0.05813 11.3258   3
  -1   0  -5 99389.0 335.179   5
  -1   0  -5 102391. 630.969   1
   1   0   5 101573. 529.466   3
   1   0   5 100550. 379.135   6
   1   0   6 22.8082 17.1459   3
  -1   0  -6-8.34576 9.17283   5
   1   0   6 9.94167 12.6792   6
  -1   0  -6-28.3459 20.0660   1
  -1   0  -7 4686.93 87.8189   5
   1   0   7 4896.00 101.232   6
   1   0   7 4752.16 138.625   3
   1   0   8 6.16421 15.3208   6
   1   0   9 12300.1 186.348   6
   1   0  10 11.4976 18.2063   6
   1   0  11 2444.34 95.0397   6
   1   0  12 24.2030 22.7681   6
  -1   0 -13-18.0661 18.0881  15
   1   0  13 18.0399 21.7425   6
  -1   0 -14-14.3087 22.3623  15
   1   0  14 4.40055 20.3426   6
  -1   0 -14-59.0382 29.5319   8
   1   0  15 4528.35 146.890   6
  -1   0 -15 4343.47 147.155   8
  -1   0 -15 4505.82 148.030  15
  -1   0 -16-21.9984 27.5174   8
  -1   0 -16 2.99558 21.3171  15
  -1   0 -17 5408.60 162.402  15
  -1   0 -17 5297.02 163.100   8
  -1   0 -18-30.5254 22.8007   8
  -1   0 -19-22.3669 19.6367   8
  -1   0 -20 18.3763 16.7184   8
  -1   0 -21 736.929 44.3940   8
  -1   0 -22 16.6888 9.35818   8
   1  -1 -22 111.712 16.1916   8
   1   1 -22 102.141 17.2031   8
   1  -1 -21 449.676 35.9606   8
   1   1 -21 489.706 38.7121   8
   1   1 -20-2.34843 16.6502   8
   1  -1 -20-10.0025 15.5394   8
   1  -1 -19 9.84395 18.8389   8
   1   1 -19 31.6995 21.7463   8
   1   1 -18 131.958 32.1699   8
   1  -1 -18 122.815 29.1023   8
   1  -1 -17 432.308 50.1848   8
   1   1 -17 433.086 40.9077  19
   1   1 -17 381.387 47.7068   8
   1   1 -16 942.189 60.5139  19
   1  -1 -16 1039.92 73.9874   8
   1   1 -16 1039.92 74.7835   8
  -1  -1  16 909.070 72.0702   6
   1  -1 -15 61177.7 534.168   8
   1   1 -15 61890.6 545.879   8
   1   1 -15 61986.7 509.004  15
  -1  -1  15 60709.9 577.004   6
   1   1 -15 62273.6 475.699  19
   1   1 -14 262.159 44.8189   8
   1  -1 -14 171.870 34.9102  15
  -1  -1  14 389.216 49.9472   6
   1  -1 -14 94.1651 26.2529   8
   1   1 -14 217.240 40.7047  15
   1   1 -14 291.488 42.2535  19
   1   1 -13 4454.51 125.250  15
   1  -1 -13 4675.14 135.631   8
   1   1 -13 4516.33 120.467   5
   1  -1 -13 4577.28 147.768  16
   1  -1 -13 4774.93 138.970  15
   1   1 -13 4634.22 137.118   8
  -1  -1  13 4386.68 148.337   6
   1   1 -13 4525.08 123.952  19
  -1  -1  12 398.805 45.9713   6
   1   1 -12 449.552 38.7441   5
   1   1 -11 1890.41 71.2488   5
  -1  -1  11 1719.82 85.3721   6
   1   1 -10 3923.74 218.185   2
   1   1 -10 3950.22 96.5017   5
  -1  -1  10 3574.35 219.501   3
  -1  -1  10 3689.16 115.497   6
   1   1  -9 30951.0 573.684   2
   1   1  -9 31214.0 251.861   5
  -1   1   9 29870.4 238.362   6
  -1  -1   9 29666.6 602.104   3
  -1   1   8 1843.58 54.7969   6
   1   1  -8 1766.05 132.695   2
   1   1  -8 1964.41 60.0398   5
  -1  -1   8 1969.86 150.161   3
  -1  -1   7 41174.7 639.912   3
  -1   1   7 39720.5 225.529   6
   1   1  -7 41011.9 573.806   2
   1   1  -6 39200.3 513.569   2
  -1  -1   6 40104.4 591.024   3
   1   1  -5 51853.7 540.161   2
   1   1  -5 51218.6 367.629   4
  -1  -1   4 49670.7 578.239   3
   1   1  -4 51126.5 490.212   2
   1   1  -4 49755.4 353.182   4
   1   1  -3 4940.57 137.255   2
   1   1  -3 4969.51 109.943   4
  -1  -1   3 4881.94 170.795   3
   1   1  -2 4299.31 114.814   2
  -1  -1   2 4316.00 147.885   3
  -1  -1   1 3071.72 115.218   3
   1   1  -1 3356.18 94.0961   2
  -1   1   0 1297.70 57.0535   4
  -1  -1   0 1231.82 66.7787   3
   1   1   0 1230.02 50.4860   2
  -1   1  -1 315414. 923.783   4
  -1   1  -1 316902. 856.120   2
   1  -1   1 319552. 1070.99   3
  -1  -1  -1 319642. 926.702   3
   1  -1   2 80040.4 566.317   3
  -1   1  -2 80229.4 487.257   4
  -1   1  -2 80640.8 514.275   2
  -1   1  -3 69311.6 478.806   4
  -1   1  -3 68570.2 546.117   2
  -1   1  -4 24127.1 164.009   5
   1  -1   4 24628.3 353.375   3
   1  -1   4 24405.6 191.552   6
  -1   1  -4 24389.0 361.926   2
  -1   1  -5 1116.65 40.2732   5
   1   1   5 1103.06 35.8389   6
   1  -1   5 1192.76 47.0496   6
   1  -1   5 1112.03 83.4309   3
  -1   1  -6 1200.46 45.1796   5
   1  -1   6 1265.20 93.1338   3
   1   1   6 1235.32 42.0849   6
   1  -1   6 1218.06 52.6316   6
   1  -1   7 30013.8 461.781   3
  -1   1  -7 30493.3 235.391   5
   1  -1   7 30441.0 278.079   6
   1   1   7 29357.8 223.523   6
  -1   1  -8 33.5822 27.7506   1
  -1   1  -8 15.3825 14.9417   5
   1   1   8 12.7858 12.8186   6
   1  -1   8 16.1929 24.1162   3
   1  -1   8-4.24155 22.2693   6
  -1   1  -9 13741.4 183.802   5
   1  -1   9 13283.1 213.333   6
   1   1   9 13682.2 178.179   6
  -1   1 -10 2151.53 126.036   1
  -1   1 -10 2040.20 75.9766   5
   1   1  10 2113.58 74.6834   6
   1  -1  10 1978.20 88.4408   6
   1  -1  11 17973.0 277.740   6
   1   1  11 17583.4 226.573   6
  -1   1 -11 17933.4 235.892   5
   1  -1  12 6877.47 182.768   6
  -1   1 -13 387.757 38.7791  19
  -1  -1 -13 356.650 42.2581  15
  -1   1 -13 362.445 40.2715  15
   1  -1  13 298.332 42.9476   6
  -1  -1 -13 359.025 40.7805   8
  -1  -1 -14 271.298 35.2830   8
   1  -1  14 200.429 37.5682   6
  -1   1 -14 250.843 37.3224  15
  -1   1 -14 254.323 31.9643  19
  -1  -1 -14 268.572 40.7530  15
  -1  -1 -15 259.516 41.6470  15
   1  -1  15 310.101 46.3165   6
  -1   1 -15 262.840 38.1563   8
  -1  -1 -15 283.714 41.8736   8
  -1   1 -15 303.486 40.4518  15
  -1   1 -16 1083.64 78.0178   8
  -1   1 -16 999.130 69.9146  15
  -1  -1 -16 1073.85 73.0191   8
  -1  -1 -16 1013.62 75.7346  15
   1  -1  16 1078.05 78.8831   6
   1  -1  17 293.159 43.0152   6
  -1   1 -17 399.814 49.3121   8
  -1  -1 -17 423.291 47.5515   8
  -1   1 -17 354.735 43.5874  15
  -1  -1 -18 971.177 65.4115   8
  -1   1 -18 1046.09 73.2904   8
  -1   1 -19 180.179 32.6753   8
   1  -1  19 163.339 29.5629  14
  -1  -1 -19 180.141 31.3364   8
  -1   1 -20 66.9369 21.9614   8
  -1  -1 -20 20.0814 13.3765   8
  -1  -1 -21 20.2682 11.6062   8
  -1   1 -21-8.44398 13.9277   8
  -1   1 -22 39.2160 9.79162   8
   1   2 -21 553.651 36.3265   8
   1  -2 -21 569.525 32.2166   8
  -1  -2  21 527.763 39.2152   9
   1  -2 -20 241.298 26.8924   8
   1   2 -20 219.338 28.1644   8
   1  -2 -19 110.129 22.4181   8
   1   2 -19 122.185 22.0671  19
   1   2 -19 135.183 28.9364   8
   1   2 -18 588.167 47.2372  19
   1   2 -18 639.195 54.8139   8
   1  -2 -18 596.895 51.3090   8
   1   2 -17 3423.76 127.546   8
   1   2 -17 3295.55 114.801  19
  -1  -2  17 3323.25 125.508  14
  -1  -2  17 3296.17 138.165   6
   1  -2 -17 3366.56 120.938   8
   1   2 -16 115.239 29.0022  19
   1  -2 -16 42.3995 21.7924   8
   1   2 -16 92.7905 29.9828   8
  -1  -2  16 141.611 39.2682   6
  -1  -2  16 9.21615 27.8759  14
   1  -2 -15 267.488 37.6914   8
  -1  -2  15 314.406 49.3011   6
  -1  -2  15 270.182 43.9075  14
   1   2 -15 291.465 40.7346   8
   1   2 -15 328.510 44.7699  19
  -1  -2  14 13148.7 284.955   6
   1   2 -14 13800.0 242.842  19
  -1  -2  14 13392.4 255.394  14
   1   2 -14 13635.4 247.596   8
   1  -2 -14 13673.1 237.965   8
   1   2 -14 13700.6 230.224   5
   1  -2 -13 674.764 53.0471   8
   1   2 -13 619.072 54.2958  19
   1   2 -13 545.489 48.0125   5
   1   2 -13 506.245 47.0880   8
  -1  -2  13 442.322 57.4907   6
   1  -2 -13 518.110 57.3010  16
   1  -2 -12 3375.51 125.916  16
   1   2 -12 3203.18 105.034   5
  -1  -2  12 3202.00 132.928   6
   1   2 -12 3189.66 112.428  19
   1   2 -11 344.092 35.4951   5
  -1  -2  11 361.190 46.9389   6
  -1  -2  11 319.769 84.6435   3
   1   2 -10 1884.90 73.9860   5
   1   2 -10 1857.92 163.425   2
  -1  -2  10 1819.37 172.732   3
   1   2  -9 5887.74 123.199   5
   1   2  -9 5909.61 273.649   2
  -1  -2   9 5608.52 296.144   3
   1   2  -8 1429.03 129.590   2
  -1  -2   8 1268.78 141.447   3
   1   2  -7 1471.80 122.629   2
   1   2  -7 1547.05 91.2729   4
  -1  -2   7 1396.40 139.432   3
  -1  -2   6 3034.97 195.526   3
   1   2  -6 3028.15 161.374   2
   1   2  -6 3083.71 125.834   4
   1   2  -5 14025.5 318.494   2
   1   2  -5 13573.2 263.745   4
  -1  -2   5 14063.0 393.613   3
   1   2  -4 76346.9 693.992   2
   1  -2  -4 81092.8 355.945   7
  -1  -2   4 82275.5 910.275   3
   1   2  -4 77652.9 625.009   4
   1  -2  -3 412.332 26.4212   7
   1   2  -3 428.189 49.6177   4
  -1  -2   3 412.171 70.4137   3
   1   2  -3 424.164 51.0407   2
  -1  -2   2 107724. 943.561   3
   1  -2  -2 106947. 399.139   7
   1   2  -2 107408. 689.813   2
   1   2  -1 76716.2 540.114   2
   1  -2  -1 77997.2 345.125   7
  -1  -2   1 77283.5 761.522   3
  -1   2   0 422228. 1472.58   4
  -1  -2   0 427475. 1677.25   3
  -1   2   0 431273. 985.580   2
  -1  -2  -1 294278. 1326.39   3
   1  -2   1 293044. 1441.41   3
  -1   2  -1 294615. 985.928   2
  -1   2  -2 14331.0 251.972   2
  -1  -2  -2 14622.6 131.919   7
  -1   2  -2 15081.3 284.979   4
   1  -2   2 15164.9 338.094   3
  -1  -2  -3 31345.0 192.222   7
  -1   2  -3 31376.5 413.026   2
  -1   2  -3 31472.8 416.333   4
   1  -2   3 31139.3 504.916   3
  -1   2  -4 563.777 60.5025   4
   1  -2   4 596.488 77.9834   3
  -1   2  -4 584.782 66.1421   2
  -1   2  -5 53133.8 644.287   2
   1  -2   5 51576.5 695.422   3
  -1   2  -5 51569.7 562.721   4
   1  -2   6 14794.7 388.347   3
  -1   2  -6 14901.8 312.196   4
   1  -2   6 15533.2 202.858   6
   1  -2   7 6356.98 141.152   6
  -1   2  -7 6441.51 121.075   5
   1  -2   7 6007.04 255.934   3
  -1   2  -8 12521.4 179.284   5
   1  -2   8 12536.9 210.792   6
   1  -2   9 25.7243 26.0604   6
  -1   2  -9 43.1911 18.2081   5
   1  -2  10 1819.99 92.5944   6
  -1   2 -10 1937.88 79.7175   5
  -1   2 -10 1773.34 124.785   1
   1  -2  11 4965.35 158.299   6
  -1   2 -11 4759.85 131.239   5
  -1   2 -12 978.615 65.8352  19
   1  -2  12 1027.71 78.7044   6
  -1  -2 -12 938.090 61.9918  15
  -1   2 -12 924.738 61.5462   5
  -1   2 -13 2369.46 100.477   5
  -1  -2 -13 2398.61 94.1709   8
   1  -2  13 2265.16 118.115   6
  -1  -2 -13 2400.72 103.817  15
  -1   2 -13 2332.76 92.8486  15
  -1   2 -13 2386.72 101.947  19
   1  -2  14 100.039 28.4713   6
  -1  -2 -14 120.108 25.4497   8
  -1   2 -14 96.3129 26.6885  19
  -1  -2 -14 145.261 32.0283  15
  -1   2 -14 123.312 26.7913  15
  -1  -2 -15 2646.67 105.166   8
  -1   2 -15 2938.32 108.375  15
   1  -2  15 2499.09 126.448   6
  -1   2 -15 2694.63 117.842   8
  -1   2 -15 2707.26 108.628  19
  -1   2 -16 3222.72 112.419  15
  -1  -2 -16 3094.93 113.406   8
  -1   2 -16 2959.59 110.467  19
   1  -2  16 3192.63 140.727   6
  -1   2 -16 3167.67 126.336   8
   1  -2  17-6.59258 26.7849  14
  -1   2 -17 29.3358 23.9455   8
   1  -2  17 26.9150 24.9983   6
  -1   2 -17 4.92119 19.9935  19
  -1  -2 -17-31.4731 23.4785   8
  -1   2 -18 217.091 35.1581   8
  -1  -2 -18 248.252 31.4837   8
   1  -2  18 141.658 30.7277  14
  -1   2 -18 218.919 28.8230  19
  -1  -2 -19-9.08239 16.4108   8
   1  -2  19 1.93998 16.1517  14
  -1   2 -19 8.52218 18.1843   8
  -1  -2 -20 185.540 20.7956   8
   1  -2  20 180.602 24.4509  14
  -1   2 -20 165.527 25.8310   8
  -1   2 -21 130.946 18.8173   8
   1   3 -20 115.547 18.3015  19
   1   3 -20 117.305 17.7339   8
   1   3 -19 343.123 32.4001   8
   1   3 -19 392.523 35.5285  19
   1   3 -18 1067.66 63.2111  19
   1   3 -18 1017.73 60.7066   8
  -1  -3  18 1030.13 64.9645  14
   1   3 -17 666.316 52.7746   8
  -1  -3  17 618.573 56.9257  14
   1   3 -17 657.442 55.3736  19
   1  -3 -17 614.890 46.2355   8
   1  -3 -16 5219.33 137.796   8
  -1  -3  16 5088.36 162.718  14
  -1  -3  16 5270.13 183.685   6
   1   3 -16 5354.73 150.609   8
   1   3 -16 5368.41 156.206  19
   1   3 -15 4607.21 149.480  19
   1   3 -15 4544.38 139.661   8
  -1  -3  15 4209.14 168.509   6
   1  -3 -15 4383.58 128.676   8
  -1  -3  15 4446.59 155.812  14
   1   3 -15 4379.69 135.741   5
  -1  -3  14 5771.80 197.521   6
   1   3 -14 5681.27 157.018   5
  -1  -3  14 5408.88 171.518  14
   1   3 -14 5409.27 151.201   8
   1  -3 -14 5648.69 144.204   8
   1   3 -14 5980.65 171.648  19
   1   3 -13 2484.60 102.323   5
  -1  -3  13 2331.39 111.165  14
   1   3 -13 2323.77 97.4463   8
  -1  -3  13 2443.73 127.913   6
   1   3 -13 2478.98 110.466  19
   1   3 -12 252.973 36.0954   5
  -1  -3  12 251.504 44.1086   6
   1   3 -12 238.186 37.5958  19
   1  -3 -12 327.837 48.6430  16
  -1  -3  12 260.572 42.1723  14
   1   3 -12 291.749 35.8514   8
  -1  -3  11 1108.20 71.2066  14
   1  -3 -11 1091.09 72.2838  16
  -1  -3  11 1067.87 81.2708   6
   1   3 -11 1110.37 66.4333   5
  -1  -3  11 978.177 149.017   3
   1   3 -11 1121.72 70.9009  19
   1   3 -10 4313.79 123.835   5
  -1  -3  10 4344.22 296.871   3
   1   3 -10 4341.82 266.088   2
  -1  -3   9 283.173 78.2670   3
   1   3  -9 171.602 63.6443   2
   1   3  -8 159.044 41.0961   4
   1   3  -8 143.783 51.9872   2
  -1  -3   8 147.581 67.5535   3
   1   3  -7 7298.26 292.548   2
  -1  -3   7 7211.44 352.971   3
   1   3  -7 7363.62 242.297   4
   1   3  -6 5226.34 231.676   2
  -1  -3   6 5280.31 292.928   3
   1   3  -6 5061.92 201.103   4
  -1  -3   5 17609.4 512.680   3
   1   3  -5 17376.8 395.115   2
   1   3  -5 17658.1 373.687   4
   1  -3  -5 17273.0 204.223   7
   1  -3  -4 5439.60 113.540   7
  -1  -3   4 5520.32 279.351   3
   1   3  -4 5408.47 208.776   2
   1   3  -4 5532.29 210.316   4
   1  -3  -3 23274.3 234.159   7
   1   3  -3 23209.9 406.444   2
   1   3  -3 23872.8 437.011   4
   1  -3  -2 136125. 567.027   7
  -1  -3   2 136163. 1281.91   3
  -1  -3   1 56114.4 790.421   3
   1   3  -1 55518.8 544.948   2
  -1   3   1 55570.6 679.045   4
   1  -3  -1 55982.2 368.303   7
  -1   3   0 11144.8 190.686   2
   1   3   0 11496.0 227.202   2
  -1   3   0 11290.5 305.056   4
  -1  -3   0 11346.3 347.062   3
  -1  -3  -1 19100.5 434.032   3
   1   3   1 19190.1 277.150   2
  -1   3  -1 18806.1 291.947   2
  -1   3  -1 20112.7 404.534   4
  -1  -3  -1 19270.6 203.553   7
  -1  -3  -2 41634.5 289.906   7
  -1   3  -2 42503.6 594.899   4
   1   3   2 42342.3 395.270   2
  -1   3  -2 41924.1 488.531   2
  -1  -3  -3 32906.4 254.466   7
   1   3   3 34335.8 345.190   2
  -1   3  -3 33863.5 535.375   4
  -1   3  -3 33436.4 479.735   2
   1  -3   3 32924.4 634.839   3
   1  -3   4 80351.7 1017.90   3
  -1   3  -4 81982.7 837.144   4
  -1  -3  -4 79911.6 393.725   7
  -1   3  -4 81330.7 811.831   2
  -1   3  -5 7291.56 254.063   4
   1  -3   5 6991.03 309.379   3
  -1   3  -5 6760.99 255.246   2
   1  -3   6 4804.51 265.422   3
  -1   3  -6 5027.03 214.171   4
   1  -3   6 5089.59 129.736   6
   1  -3   7 18528.3 531.496   3
   1  -3   7 18889.3 266.814   6
  -1   3  -7 18723.4 419.914   4
   1  -3   8 1177.72 73.1070   6
   1  -3   8 1198.15 142.423   3
  -1   3  -8 1355.33 66.7767   5
   1  -3   9 4746.81 150.642   6
   1  -3   9 4749.42 280.411   3
  -1   3  -9 5113.96 132.985   5
   1  -3  10 26.4406 26.7996   6
  -1   3 -10 8.55978 19.9191   5
   1  -3  10-14.1465 37.0214   3
   1  -3  11 603.047 62.3782   6
  -1   3 -11 599.374 56.0513  19
   1  -3  11 632.552 59.5361  14
  -1  -3 -11 567.822 46.1266  15
  -1   3 -11 494.949 48.8733   5
  -1   3 -12 36.4218 21.0853  19
   1  -3  12 63.4367 34.8102   6
  -1   3 -12 27.3291 19.8057   5
   1  -3  12 47.3285 26.9486  14
  -1   3 -13 320.093 42.4095   5
   1  -3  13 340.064 48.0674  14
  -1   3 -13 302.255 42.3129  19
   1  -3  13 261.034 48.1798   6
   1  -3  14 5786.59 184.887  14
  -1   3 -14 6037.95 175.299  19
  -1   3 -14 6000.15 166.457   5
   1  -3  14 6036.52 200.233   6
   1  -3  15 1730.35 102.901  14
  -1   3 -15 1851.06 95.8098  19
   1  -3  15 1842.44 110.059   6
  -1   3 -15 1764.63 91.1918   8
  -1   3 -16 55.2419 26.1937  19
   1  -3  16 57.5919 31.3805  14
   1  -3  16-5.99947 27.5825   6
  -1   3 -16 23.7808 18.8957   8
   1  -3  17 2003.45 101.597  14
  -1   3 -17 2105.28 93.4123   8
  -1   3 -17 1939.35 86.5235  19
  -1   3 -18 61.9271 20.0714  19
   1  -3  18 101.141 27.7929  14
  -1   3 -18 82.0570 20.7519   8
  -1   3 -19 117.287 19.7848  19
   1  -3  19 94.5862 23.0293  14
  -1   3 -19 89.1806 19.8992   8
   1  -3  20 402.496 37.9865   9
   1  -3  20 347.439 27.7488  14
  -1   3 -20 379.721 28.1700   8
  -1  -4  20 47.6765 15.5969   9
  -1  -4  19 8.25203 17.9845   9
   1   4 -19 16.6868 12.3802  19
  -1  -4  18 279.020 33.9776  14
   1   4 -18 301.266 33.7545  19
  -1  -4  18 280.671 41.3900   9
  -1  -4  17 1122.76 70.4921  14
  -1  -4  17 1153.77 81.2657   9
   1   4 -17 1130.53 66.8843  19
  -1  -4  16 629.160 59.2905  14
   1   4 -16 687.531 59.6891  19
   1   4 -15 43.7337 30.6579  19
  -1  -4  15 23.4871 32.6741   6
   1   4 -15-38.7198 21.4320   5
  -1  -4  15 47.2087 30.9232  14
   1   4 -14 5748.02 159.659   5
  -1  -4  14 5500.97 178.151  14
  -1  -4  14 5361.46 189.287   6
   1   4 -14 5529.95 166.569  19
   1   4 -13 3086.20 118.403   5
  -1  -4  13 3085.56 134.551  14
   1   4 -13 3183.20 129.159  19
  -1  -4  13 3080.98 146.583   6
   1   4 -12 3175.82 120.536   5
  -1  -4  12 3029.52 130.844  14
  -1  -4  12 2984.62 143.230   6
   1   4 -12 2974.31 125.295  19
  -1  -4  11 1860.81 110.299   6
   1   4 -11 1865.22 91.6970   5
   1   4 -11 1739.89 83.9085  17
  -1  -4  11 1845.84 214.859   3
   1   4 -11 1826.85 97.3778  19
  -1  -4  11 1824.09 100.757  14
   1   4 -10 174.315 34.6805   5
   1   4 -10 193.697 32.7574  17
   1  -4 -10 167.137 34.4647  16
  -1  -4  10 205.433 86.8751   3
  -1  -4  10 204.582 38.7194  14
   1   4 -10 190.434 35.5100  19
  -1  -4  10 141.981 36.6616   6
  -1  -4   9 146.820 79.3991   3
   1   4  -9 125.393 29.0298  19
  -1  -4   9 159.711 33.6063  14
   1   4  -9 165.369 66.9720   2
   1   4  -8-24.4487 28.5162   4
   1   4  -8 33.8267 36.5633   2
  -1  -4   8 88.8643 60.6246   3
   1   4  -7 3447.62 218.868   2
   1   4  -7 3426.65 194.581   4
  -1  -4   7 3457.91 277.032   3
  -1  -4   6 4376.87 301.836   3
   1   4  -6 4327.81 221.658   4
   1   4  -6 4454.21 236.720   2
   1   4  -5 626.454 83.9007   2
  -1  -4   5 809.361 136.021   3
   1   4  -5 867.021 103.649   4
   1  -4  -5 797.026 53.5205   7
   1  -4  -4 8761.89 171.559   7
  -1  -4   4 8326.47 394.289   3
   1   4  -4 9241.78 325.142   4
  -1   4   4 8327.47 322.947   4
   1   4  -4 8829.77 295.813   2
   1  -4  -3 1402.45 70.9554   7
   1   4  -3 1379.75 113.728   2
  -1  -4   3 1328.81 159.350   3
  -1   4   3 1347.32 130.658   4
   1   4  -3 1473.58 132.603   4
  -1   4   2 1718.30 146.268   4
  -1  -4   2 1744.17 173.984   3
   1   4  -2 1540.83 109.189   2
   1   4  -2 1646.48 140.461   4
   1  -4  -2 1545.30 74.4284   7
  -1  -4   1 3592.60 242.584   3
   1   4  -1 3538.75 152.982   2
  -1   4   1 3352.54 200.392   4
   1  -4  -1 3324.91 109.039   7
  -1  -4   0 182912. 782.560   7
  -1   4   0 181178. 1462.79   4
  -1  -4  -1 15730.2 222.961   7
  -1   4  -1 15884.1 434.919   4
  -1   4  -2 1862.61 153.308   4
  -1  -4  -2 1806.90 74.7278   7
   1  -4   2 1810.41 64.0222   6
  -1  -4  -3 737.220 47.9219   7
  -1   4  -3 723.520 96.2486   4
   1  -4   3 772.085 47.2253   6
   1  -4   4 602.720 45.7346   6
  -1   4  -4 488.465 82.8822   4
  -1  -4  -4 559.542 40.9743   7
   1  -4   5 5402.54 137.972   6
  -1   4  -5 5508.34 258.552   4
  -1  -4  -5 5265.66 120.503   7
  -1   4  -6 8879.31 330.069   4
   1  -4   6 8932.14 187.575   6
   1  -4   7 13001.5 239.570   6
  -1   4  -7 12806.2 397.118   4
   1  -4   8 160.723 37.8142   6
  -1   4  -8 109.687 26.9713   5
  -1   4  -8 164.325 37.6876  19
   1  -4   8 142.645 32.2741  14
   1  -4   9 38.6037 25.4211   6
  -1   4  -9 28.9654 22.5160  19
  -1   4  -9 3.25240 21.6535   5
   1  -4   9 56.2616 29.9561  14
   1  -4  10 1506.89 91.2231  14
  -1   4 -10 1546.56 92.4039  19
   1  -4  10 1445.98 94.9379   6
  -1   4 -10 1555.53 84.0282   5
  -1   4 -11 5044.34 165.621  19
   1  -4  11 5059.37 169.162  14
  -1   4 -11 5101.77 152.177   5
   1  -4  11 4739.72 173.195   6
  -1   4 -12-4.16187 26.1083  19
   1  -4  12-42.5130 32.7818  14
   1  -4  12-20.3700 30.3659   6
  -1   4 -12 17.5634 21.1626   5
  -1   4 -13 13.7099 26.7355  19
   1  -4  13 35.9996 29.3649   6
   1  -4  13 40.1938 30.6949  14
  -1   4 -13 56.7208 27.0274   5
  -1   4 -14 658.015 51.2134   8
   1  -4  14 617.119 64.7085   6
   1  -4  14 597.378 64.0935  14
  -1   4 -14 590.688 60.2453  19
  -1   4 -14 648.931 55.8736   5
  -1   4 -15 1734.85 93.5916  19
  -1   4 -15 1787.72 81.0346   8
   1  -4  15 1686.02 100.689  14
   1  -4  16 311.282 44.8957  14
  -1   4 -16 297.352 34.0368   8
  -1   4 -16 329.779 43.1512  19
  -1   4 -17 38.7961 16.1760   8
   1  -4  17 67.0046 27.0795  14
  -1   4 -17 30.9520 19.6885  19
  -1   4 -18 56.9517 18.1072  19
   1  -4  18 51.4664 20.8372  14
  -1   4 -18 39.7639 13.4291   8
   1  -4  18 54.3572 24.9757   9
  -1   4 -19 62.9871 14.7713  19
   1  -4  19 47.2230 15.2667  14
   1  -4  19 26.5091 19.1716   9
  -1  -5  18 24.0010 18.0883   9
  -1  -5  18 8.79524 10.7735  14
   1   5 -18 31.9447 14.2160  19
  -1  -5  17 179.834 33.0824   9
  -1  -5  17 223.562 30.4184  14
   1   5 -17 246.114 30.8758  19
  -1  -5  16 2937.61 109.027  14
   1   5 -16 3089.06 103.966  19
  -1  -5  16 3094.55 122.838   9
   1   5 -15 2133.86 95.5738  19
  -1  -5  15 2095.70 109.725   9
  -1  -5  15 2014.05 99.8878  14
  -1  -5  14 9.02009 26.2382  14
  -1  -5  14 31.1652 29.0007   9
   1   5 -14-9.11889 25.6990  19
   1   5 -13 122.751 29.8321   5
  -1  -5  13 47.2815 27.8963   6
   1   5 -13 33.6769 17.1456  17
  -1  -5  13 49.3108 33.1134   9
   1   5 -13 85.5560 31.2429  19
  -1  -5  13 89.7909 34.6674  14
   1   5 -12 315.223 40.7384  17
  -1  -5  12 261.161 44.5790   6
  -1  -5  12 317.556 50.2183  14
   1   5 -12 354.279 43.2872   5
   1   5 -12 372.681 47.3655  19
  -1  -5  12 356.622 54.4094   9
   1   5 -11 6949.73 177.675  17
  -1  -5  11 7099.71 211.005   9
  -1  -5  11 6951.95 203.374  14
   1   5 -11 7068.50 188.837  19
  -1  -5  11 7142.31 213.284   6
   1   5 -11 6922.85 179.289   5
  -1  -5  10 85.3090 29.6933  14
  -1  -5  10 74.5626 28.9435   9
  -1  -5  10 101.787 33.5614   6
   1   5 -10 77.7694 30.1750  17
   1   5 -10 97.0030 30.2436   5
   1   5 -10 23.7457 24.2171  19
   1   5  -9 1253.28 79.5492  17
  -1  -5   9 1277.43 87.4012  14
   1   5  -9 1257.92 80.1026  19
  -1  -5   9 1293.69 90.2649   6
  -1  -5   9 1391.57 94.2321   9
  -1  -5   8 6900.84 427.628   3
  -1  -5   8 6353.29 185.756  14
  -1  -5   8 6464.56 186.665   9
  -1  -5   8 6340.99 187.304   6
   1   5  -8 6535.20 295.687   4
   1   5  -8 6560.18 171.786  19
   1   5  -8 6216.36 173.705  17
  -1  -5   7-72.6586 89.9967   3
  -1  -5   7 25.8142 21.7498   9
  -1   5   7 44.2703 39.6871   4
   1   5  -7 45.5053 23.4835  19
  -1  -5   7 25.5262 24.4700   6
  -1  -5   7-0.13884 20.0997  14
   1   5  -7-9.17234 44.6202   4
   1   5  -7 9.52553 22.6288  17
  -1   5   6-23.2822 59.0037   4
   1   5  -6 40.0416 39.4548   4
  -1  -5   6 5.03438 21.0924   9
   1   5  -6 12.4709 21.7974  17
  -1  -5   6 6.51355 22.4048  14
  -1  -5   6 25.3195 62.2781   3
   1   5  -6 34.9535 16.5374  19
   1   5  -5 115.812 28.8465  17
  -1  -5   5 122.797 32.8812  14
   1  -5  -5 142.928 29.0456   7
   1   5  -5 108.195 49.3765   4
  -1  -5   5 129.935 26.0396   9
  -1   5   5 95.4383 56.3290   4
   1   5  -4 21.6359 18.6495  17
   1   5  -4 33.6396 37.1121   4
  -1   5   4 10.2015 41.9911   4
   1  -5  -4 39.7822 21.0684   7
   1   5  -3 1079.20 129.863   4
   1  -5  -3 1237.53 75.5543   7
  -1   5   3 995.402 135.133   4
   1  -5  -2 3224.84 122.812   7
   1   5  -2 3394.50 234.731   4
  -1   5   2 3468.16 238.428   4
   1  -5  -1 2348.19 106.385   7
  -1  -5   1 2342.63 106.051   7
   1   5  -1 1902.90 173.535   4
  -1   5   1 1935.05 175.943   4
  -1  -5   0 13.4641 21.2359   7
   1   5   0-37.4399 47.1160   4
  -1   5   0 33.6147 46.8690   4
   1  -5   0 38.0168 26.3231   7
  -1  -5  -1 13454.6 238.397   7
   1   5   1 12981.5 466.382   4
   1  -5   1 13822.7 264.428   7
  -1   5  -1 13974.1 470.391   4
  -1   5  -2 2452.21 195.844   4
   1  -5   2 2465.46 116.140   7
  -1  -5  -2 2355.78 97.5914   7
  -1  -5  -3 618.718 50.5294   7
  -1   5  -3 607.089 103.288   4
   1  -5   3 729.422 69.1717   7
  -1  -5  -4 1277.09 68.0970  10
  -1  -5  -4 1291.93 69.2147   7
  -1   5  -4 1227.08 142.158   4
   1  -5   4 1315.76 75.4148  14
  -1   5  -5 648.545 57.6251  19
  -1   5  -5 617.607 100.773   4
  -1  -5  -5 623.110 48.0353  10
   1  -5   5 655.248 51.9148   9
   1  -5   5 580.099 49.5802   6
   1  -5   5 684.986 59.5344  14
  -1   5  -6 3291.13 227.659   4
   1  -5   6 3174.68 117.434   6
  -1   5  -6 3093.72 120.000  19
   1  -5   6 3139.66 117.465   9
  -1  -5  -6 3237.73 109.261  10
   1  -5   6 3261.97 126.404  14
   1  -5   7 3470.84 127.450   9
   1  -5   7 3478.10 130.716   6
  -1   5  -7 3452.77 132.240  19
   1  -5   7 3348.59 131.626  14
  -1   5  -7 3473.69 121.440   5
  -1   5  -7 3480.88 231.025   4
   1  -5   8-26.3632 26.5786  14
   1  -5   8 4.03358 22.3073   9
  -1   5  -8 44.4267 23.0747   5
   1  -5   8 12.0384 25.0197   6
  -1   5  -9 4955.25 165.158  19
   1  -5   9 4937.89 166.620   6
   1  -5   9 4990.71 165.004   9
  -1   5  -9 5108.26 152.774   5
   1  -5   9 4720.65 165.093  14
   1  -5  10 4211.78 158.885  14
  -1   5 -10 4230.17 154.062  19
   1  -5  10 4239.27 156.000   9
  -1   5 -10 4469.50 144.310   5
   1  -5  10 4354.86 160.206   6
   1  -5  11 1019.36 81.4686   6
   1  -5  11 1040.37 83.8561  14
  -1   5 -11 1076.24 81.0124  19
   1  -5  11 1052.88 79.9980   9
  -1   5 -11 966.140 68.7595   5
  -1   5 -12 1627.61 94.4898  19
  -1   5 -12 1747.48 90.9828   5
   1  -5  12 1453.48 96.5824  14
  -1   5 -12 1479.83 81.7324  17
   1  -5  12 1610.55 100.065   9
   1  -5  12 1506.08 96.2118   6
  -1   5 -13 1168.48 68.6226  17
  -1   5 -13 1149.28 78.4294  19
  -1   5 -13 1254.30 74.6356   5
   1  -5  13 1210.22 87.3081  14
   1  -5  13 1208.14 86.3575   9
   1  -5  13 1167.64 83.4676   6
   1  -5  14 434.537 53.9238   9
   1  -5  14 450.689 53.6281  14
  -1   5 -14 427.600 47.9684  19
  -1   5 -15 1881.59 87.9309  19
   1  -5  15 1710.80 94.5701   9
   1  -5  15 1642.88 91.6762  14
  -1   5 -16 358.265 38.3416  19
   1  -5  16 297.590 39.4574  14
   1  -5  16 377.345 42.9520   9
  -1   5 -17 829.556 47.2171  19
   1  -5  17 900.754 58.1189   9
   1  -5  17 880.205 54.1485  14
   1  -5  18 146.487 23.6124   9
  -1   5 -18 179.514 20.5971  19
   1  -5  18 177.724 22.4585  14
  -1  -6  16 888.488 47.7985  14
  -1  -6  16 890.343 52.4513   9
   1   6 -16 1021.94 47.3037  19
  -1  -6  15-18.6991 21.5966   9
  -1  -6  15-17.2142 18.8460  14
   1   6 -15-6.26661 13.9406  19
   1   6 -14 1318.40 66.1750  19
  -1  -6  14 1285.55 76.8996   9
  -1  -6  14 1239.96 73.3179  14
   1   6 -13 82.5754 21.8996  19
  -1  -6  13 166.114 37.3591   9
   1   6 -13 151.718 25.1086  17
  -1  -6  13 86.3869 30.0013  14
  -1  -6  12-12.0213 28.0192   9
   1   6 -12-6.91223 19.3635  17
   1   6 -12 6.60334 21.2464  19
  -1  -6  12-4.17622 25.1309  14
   1   6 -11 295.558 39.2030  17
   1   6 -11 333.142 40.9912  19
  -1  -6  11 332.999 49.0160   9
  -1  -6  11 297.432 47.4131  14
  -1  -6  10 2372.24 119.607  14
   1   6 -10 2430.64 107.521  17
   1   6 -10 2341.61 102.126   5
   1   6 -10 2362.47 101.503  19
  -1  -6  10 2205.30 114.819   9
  -1  -6  10 2304.40 109.169   6
  -1  -6   9 296.165 43.2155   6
  -1  -6   9 337.703 50.5317   9
   1   6  -9 256.952 40.7629  17
   1   6  -9 232.582 35.8489  19
  -1  -6   9 307.656 51.7958  14
   1   6  -9 295.605 41.2465   5
  -1  -6   8 4491.92 164.622  14
   1   6  -8 4553.06 137.690  19
   1   6  -8 4530.68 154.879  17
  -1  -6   8 4753.15 164.406   9
  -1  -6   7 16.2663 22.8605   9
   1   6  -7-19.5549 28.1088  17
  -1  -6   7 33.8736 25.8610  14
  -1  -6   6 2736.59 122.286   9
   1   6  -6 2922.99 125.462  17
  -1  -6   6 2848.99 129.447  14
  -1  -6   5 14.2708 26.6136   7
  -1  -6   5 35.4674 28.7273  14
  -1  -6   5-4.20505 23.9435   9
   1   6  -5 3.57317 22.5483  17
   1  -6  -4 7815.22 169.857  10
   1   6  -4 7872.44 200.947  17
  -1  -6   4 7588.93 201.918  14
  -1  -6   4 7870.28 196.010   9
   1  -6  -4 7758.12 195.694   7
  -1  -6   4 8028.45 227.221   7
   1  -6  -3 2471.56 113.088   7
  -1  -6   3 2600.85 113.005   9
   1   6  -3 3672.13 150.259  17
  -1  -6   3 2700.35 132.933   7
  -1   6   3 2198.22 207.640   4
  -1  -6   3 2780.25 124.502  14
   1  -6  -3 2593.08 99.8911  10
   1   6  -3 4029.25 279.311   4
  -1   6   2 1408.35 168.171   4
   1   6  -2 1583.72 173.462   4
   1  -6  -2 1535.67 79.2541  10
   1   6  -2 1529.62 87.5363  17
  -1  -6   2 1458.04 81.6345   9
  -1  -6   2 1474.30 93.8546   7
   1  -6  -2 1467.84 90.5080   7
  -1   6   1 3806.96 126.818  17
   1   6  -1 3754.94 131.865  17
   1  -6  -1 3908.53 148.487   7
  -1   6   1 4058.12 281.846   4
   1   6  -1 3676.72 266.824   4
  -1  -6   1 3739.52 125.817   9
  -1  -6   1 3889.89 147.533   7
   1   6   0 1837.86 91.1455  17
  -1  -6   0 1757.04 85.7115   9
  -1   6   0 1603.19 177.067   4
  -1   6   0 1697.16 87.5921  17
  -1  -6   0 1788.13 98.3844   7
   1   6   0 1621.89 181.151   4
   1  -6   0 1784.31 103.566   7
   1  -6   1 1.41030 24.5743   7
   1   6   1-5.79537 21.9709  17
  -1   6  -1 58.4073 41.5996   4
  -1   6  -1-15.2304 25.4432  17
  -1  -6  -1 6.66212 19.7118   7
  -1  -6  -1 0.24728 20.3643  10
   1   6   1 43.2561 71.0645   4
   1  -6   2 20077.7 353.583   7
  -1   6  -2 20150.5 612.433   4
  -1  -6  -2 19681.4 301.647   7
   1   6   2 19989.1 276.702  17
  -1   6  -2 19737.9 312.734  17
   1  -6   2 20464.0 310.347  14
  -1  -6  -2 20370.1 300.776  10
   1   6   2 19369.4 618.010   4
  -1   6  -3 9209.62 218.093  17
   1   6   3 8889.95 419.891   4
   1  -6   3 9405.20 215.185  14
  -1  -6  -3 9429.82 203.372  10
   1  -6   3 9359.59 245.449   7
  -1  -6  -3 9189.44 200.694   7
  -1   6  -3 9041.05 407.251   4
  -1   6  -4 4084.09 148.868  17
  -1  -6  -4 4311.10 136.467  10
   1  -6   4 4085.87 146.083  14
   1  -6   4 4172.18 166.886   7
   1  -6   5 36.6296 22.2038   9
  -1   6  -5 3.44716 30.6417  17
  -1  -6  -5 19.0538 20.3389  10
   1  -6   5-25.5566 37.6347   7
   1  -6   5-7.25613 24.9364  14
   1  -6   6 4416.91 176.108   7
  -1   6  -6 4672.24 145.201  19
  -1   6  -6 4323.51 156.093  17
   1  -6   6 4228.51 154.575  14
   1  -6   6 4447.35 144.427   9
  -1   6  -6 4450.78 137.518   5
  -1   6  -7 1204.27 73.7453   5
  -1   6  -7 1164.35 84.4068  17
   1  -6   7 1232.00 87.4435  14
  -1   6  -7 1292.33 81.0161  19
   1  -6   7 1278.20 81.1734   9
   1  -6   7 1293.63 98.4476   7
   1  -6   8 34.0795 23.0663   9
  -1   6  -8 12.6172 24.9602  17
   1  -6   8 99.2895 34.2612  14
  -1   6  -8 48.3843 24.5315  19
  -1   6  -8 54.6588 20.4130   5
   1  -6   8-1.14558 29.8081   7
  -1   6  -9 774.233 67.0391  17
   1  -6   9 754.782 70.7135  14
   1  -6   9 769.634 76.6122   7
  -1   6  -9 814.724 65.6217  19
   1  -6   9 696.716 61.4548   9
  -1   6  -9 787.597 60.0754   5
  -1   6 -10 2797.37 116.280  19
  -1   6 -10 2706.95 116.786  17
   1  -6  10 2864.04 121.424   9
   1  -6  10 2877.75 129.642  14
  -1   6 -10 2917.38 111.016   5
  -1   6 -11 656.632 57.0794  19
   1  -6  11 636.308 64.7961  14
   1  -6  11 658.398 62.7542   9
  -1   6 -11 650.393 56.9709  17
   1  -6  12 21.3289 22.9620   9
  -1   6 -12 3.02217 20.6598  19
  -1   6 -12 22.8859 21.2504  17
   1  -6  12 10.8473 27.4542  14
   1  -6  13 806.994 65.0383  14
   1  -6  13 685.992 57.2300   9
  -1   6 -13 694.450 48.2431  17
  -1   6 -13 747.253 55.4166  19
  -1   6 -14 36.4671 11.8079  17
   1  -6  14 16.7804 19.5598   9
  -1   6 -14 38.5346 20.0968  19
   1  -6  14 46.5048 23.0590  14
  -1   6 -15 387.430 33.7707  19
   1  -6  15 366.790 36.4754   9
   1  -6  15 398.279 39.8665  14
   1  -6  16 40.5748 14.8070   9
   1  -6  16 46.4135 16.2029  14
  -1   6 -16 31.0125 12.3645  19
  -1  -7  14 227.370 23.8919   9
   1   7 -13 9.72600 9.57508  19
  -1  -7  13 50.1937 18.4463   9
   1   7 -13 50.3460 12.2801  17
   1   7 -12 39.4581 14.4530  17
  -1  -7  12 74.0244 21.2555   9
   1   7 -12 63.3371 15.4129  19
   1   7 -11 186.823 28.3304  17
   1   7 -11 163.822 21.7702  19
  -1  -7  11 194.299 31.6782   9
  -1  -7  10 721.100 59.9144  14
   1   7 -10 789.360 56.1470  17
  -1  -7  10 687.495 54.8269   9
  -1  -7   9 120.203 31.0904   9
   1   7  -9 139.544 31.0118  17
  -1  -7   9 147.148 35.7939  14
  -1  -7   8 2876.87 114.899   9
   1   7  -8 2969.43 115.527  17
  -1  -7   7 31.5781 24.5456   9
   1   7  -7 45.4334 28.0584  17
  -1  -7   6 515.429 51.5359   9
   1   7  -6 569.022 57.2302  17
  -1  -7   5 39.9254 24.4737   9
  -1  -7   5 14.7710 24.5578   7
   1   7  -5 46.7392 26.4823  17
  -1  -7   4 1491.53 94.6937   7
  -1  -7   4 1418.11 80.8547   9
   1   7  -4 1463.60 87.1472  17
  -1  -7   3 1780.97 89.1634   9
   1   7  -3 1806.89 96.2805  17
   1  -7  -3 1664.14 79.9789  10
  -1  -7   3 1731.94 100.348   7
   1  -7  -2 2623.02 114.451   7
   1  -7  -2 2680.21 103.741  10
  -1  -7   2 2715.94 122.981   7
   1   7  -2 2642.35 113.327  17
  -1   7   1 155.915 30.4067  17
  -1  -7   1 157.068 33.4205   7
   1  -7  -1 116.390 28.5945  10
  -1  -7   1 188.197 37.4047  10
   1   7  -1 169.281 35.9696  17
   1  -7  -1 182.257 35.1272   7
  -1  -7   0 4123.36 142.355  10
   1  -7   0 4088.95 151.810   7
   1   7   0 3996.20 132.119  17
  -1  -7   0 4124.70 143.029   7
  -1   7   0 3980.00 132.797  17
   1  -7   0 4252.14 136.009  10
  -1  -7  -1 10517.3 218.822   7
  -1   7  -1 10058.6 216.774  17
   1   7   1 10369.8 204.294  17
  -1  -7  -1 10314.5 220.056  10
   1  -7   1 10708.6 248.990   7
  -1   7  -2 59.2881 28.7394  17
   1   7   2 50.4975 21.6898  17
  -1  -7  -2 52.5884 24.8351  10
   1  -7   2-4.26292 29.3308   7
   1  -7   3 856.620 72.5064   7
  -1   7  -3 947.903 72.1556  17
  -1  -7  -3 828.335 63.7036  10
  -1  -7  -4 1886.84 91.3734  10
   1  -7   4 1832.86 106.858   7
  -1   7  -4 1781.60 98.7197  17
  -1   7  -5 5733.97 171.955  17
   1  -7   5 5608.40 184.255   7
  -1  -7  -6 88.4329 23.2854  11
   1  -7   6 147.735 35.4465  14
  -1   7  -6 155.628 39.3854  17
  -1   7  -7 971.662 71.5690  17
   1  -7   7 879.195 68.9166  14
   1  -7   8 1170.60 77.1919  14
   1  -7   8 1064.55 63.3676   9
  -1   7  -8 1185.20 76.1291  17
   1  -7   9 1449.35 72.1712   9
   1  -7   9 1544.02 85.6573  14
  -1   7  -9 1538.52 82.0714  17
  -1   7  -9 1407.94 65.5631  19
   1  -7  10 369.960 45.2727  14
   1  -7  10 408.187 37.6511   9
  -1   7 -10 418.697 37.0278  19
  -1   7 -10 400.407 42.9440  17
  -1   7 -11 179.692 24.0096  19
   1  -7  11 210.243 26.3299   9
  -1   7 -11 248.778 30.4727  17
   1  -7  11 265.751 36.0950  14
  -1   7 -12 956.379 46.4651  19
   1  -7  12 902.161 47.3068   9
  -1   7 -12 1050.47 50.7856  17
   1  -7  12 997.170 58.9293  14
  -1   7 -13 1.08255 9.53861  19
  -1   7 -13 4.93578 9.04927  17
   1  -7  13 20.1580 15.6372  14
   1   8 -10 160.643 19.2808  17
  -1  -8  10 75.8236 17.0740  10
   1   8  -9 36.5847 15.7556  17
  -1  -8   9 32.8751 15.4634  10
  -1  -8   8 601.866 45.1395  10
   1   8  -8 671.917 43.3415  17
  -1  -8   7 298.015 35.2244  10
   1   8  -7 306.715 34.0281  17
   1   8  -6 98.7912 23.5142  17
  -1  -8   6 113.538 27.5456  10
  -1  -8   5 27.1337 20.9388  10
   1   8  -5-0.87637 18.7345  17
   1   8  -4 1015.35 62.0488  17
  -1  -8   4 971.762 63.3043  10
   1   8  -3-2.98797 20.3440  17
  -1  -8   3 8.06441 19.7325  10
  -1  -8   2 1.59410 18.3019  10
   1   8  -2-13.5647 18.3602  17
  -1  -8   1 2890.01 104.964  10
   1  -8  -1 2991.67 92.1009  10
   1   8  -1 2883.50 96.5197  17
  -1   8   0 28.8560 17.9779  17
   1  -8   0-15.1249 17.0599  10
  -1  -8   0-14.4544 18.0628  10
   1   8   0 4.73344 16.0034  17
  -1  -8  -1 102.481 23.1385  10
   1   8   1 110.734 22.3199  17
   1  -8   1 57.5408 20.2867  10
  -1   8  -1 72.9718 17.4680  17
  -1  -8  -2 4427.61 120.749  10
   1  -8   2 4279.21 119.019  10
  -1   8  -2 4179.17 118.486  17
   1  -8   3 2475.44 92.1711  10
  -1   8  -3 2399.29 91.8245  17
  -1  -8  -4 188.794 25.3482  11
  -1   8  -4 147.079 26.8605  17
   1  -8   4 167.809 28.4352  10
  -1   8  -5 630.916 49.2542  17
   1  -8   5 586.982 47.0010  10
  -1   8  -6 346.123 36.2354  17
   1  -8   6 380.301 37.7364  10
  -1   8  -7 38.4132 19.0259  17
  -1   8  -8 194.528 25.9864  17
  -1   8  -9-0.70766 11.8216  17
  -1   8 -10 14.5218 9.77645  17
   1  -8  10 51.0779 14.0637  10
   2   0 -22 285.828 26.0980   8
   2   0 -21-27.7021 18.4991   8
   2   0 -20 10.3343 18.5405   8
   2   0 -19-11.2114 21.8404   8
   2   0 -18 1847.26 97.4499   8
   2   0 -17 25.5670 28.3587   8
   2   0 -16 1137.70 78.8824   8
   2   0 -15 34.5014 27.9930   8
   2   0 -14 59226.4 521.142  16
   2   0 -14 59396.8 510.956   8
  -2   0  13 6.73620 19.1176   6
   2   0 -13 49.6984 24.0326  15
   2   0 -13 3.55596 17.9606   8
  -2   0  12 5634.85 142.980   6
  -2   0  11 61.4084 51.0119   3
  -2   0  11-4.90742 16.3193   6
   2   0 -10 49716.1 295.844   5
  -2   0  10 48155.0 775.295   3
  -2   0  10 48498.6 373.650   6
   2   0 -10 49217.0 705.718   2
   2   0  -9 10.6532 10.2824   5
   2   0  -9-30.3711 30.2609   2
  -2   0   9 38.8922 42.9720   3
   2   0  -8 4061.78 72.0216   5
   2   0  -8 4043.47 175.747   2
   2   0  -7 3.35288 7.23338   5
   2   0  -7-1.65734 24.9528   2
   2   0  -6 343390. 543.347   5
   2   0  -6 350455. 1363.48   2
   2   0  -5-16.4462 18.4250   2
   2   0  -4 223843. 887.602   2
   2   0  -3 1.04937 14.9785   2
   2   0  -2 4862.50 108.016   2
  -2   0   1-5.40190 8.58654   1
  -2   0   0 7160.24 123.160   1
  -2   0  -1 9.93521 14.8374   1
  -2   0  -2 77066.8 504.332   1
   2   0   3 4.39751 9.87059   6
  -2   0  -3-2.05012 18.0591   1
  -2   0  -4 188367. 934.694   1
   2   0   4 199097. 523.593   6
   2   0   5 10.4547 12.6994   6
  -2   0  -5 12.3550 22.6369   1
   2   0   6 5995.63 108.870   6
  -2   0  -6 6241.88 191.565   1
   2   0   7 2.34386 14.6825   6
   2   0   8 45537.2 344.840   6
   2   0   9 10.7612 17.1910   6
   2   0  10 70.4262 24.2629   6
   2   0  11-8.18256 19.4838   6
   2   0  12 7703.57 182.160   6
  -2   0 -13-15.6518 21.4341  15
   2   0  13-2.37934 20.7728   6
  -2   0 -14 224.669 34.6417  15
   2   0  14 297.736 41.1443   6
  -2   0 -15-19.1403 25.6214  15
  -2   0 -15-25.0599 27.8637   8
   2   0  15 2.07876 23.4543   6
  -2   0 -16 1577.33 90.9620   8
  -2   0 -16 1440.08 86.5547  15
  -2   0 -17-40.9886 28.0429  15
  -2   0 -17 11.2795 21.8190   8
  -2   0 -18 26.8248 21.3397   8
  -2   0 -19-7.55007 20.0373   8
  -2   0 -20 190.338 27.4540   8
  -2   0 -21-5.94888 10.8231   8
   2  -1 -22 428.526 29.4012   8
   2   1 -22 460.598 31.2532   8
   2   1 -21 169.304 24.9629   8
   2  -1 -21 150.194 23.9450   8
   2   1 -20-26.4140 22.3649   8
   2  -1 -20-16.8034 18.9466   8
   2  -1 -19 54.8663 22.7570   8
   2   1 -19 50.0120 25.9720   8
   2   1 -18 812.328 66.2058   8
   2   1 -18 786.251 51.9304  19
   2  -1 -18 807.288 64.1176   8
   2  -1 -17 108.156 31.9356   8
   2   1 -17 132.328 36.0578   8
   2   1 -17 92.7792 23.2937  19
   2   1 -16 23423.5 343.181   8
  -2  -1  16 23176.8 352.140   6
   2  -1 -16 23178.2 337.505   8
   2   1 -16 23541.6 297.162  19
   2  -1 -15 1180.44 87.7965  16
   2   1 -15 1134.29 68.6734  19
  -2  -1  15 1142.89 81.3653   6
   2   1 -15 1131.36 76.7179   8
   2  -1 -15 1227.56 79.7126   8
  -2  -1  14 5268.81 167.262   6
   2   1 -14 5637.91 142.886  19
   2  -1 -14 5377.30 154.851   8
   2  -1 -14 5459.12 169.059  16
   2   1 -14 5481.19 156.048   8
   2   1 -13 2184.99 80.7258   5
   2  -1 -13 2153.05 101.775  16
  -2  -1  13 2265.71 107.377   6
   2   1 -13 2211.30 87.4714  19
   2   1 -13 2175.35 93.7495   8
   2  -1 -13 2315.88 96.8897   8
   2   1 -12 14717.3 200.212   5
  -2  -1  12 14196.9 252.550   6
  -2  -1  11 4893.29 281.974   3
   2   1 -11 4818.19 108.450   5
   2   1 -11 4881.98 257.425   2
   2   1 -10 7189.68 124.428   5
  -2  -1  10 6900.17 329.196   3
   2   1 -10 7060.59 290.539   2
   2   1  -9 1753.75 58.5930   5
   2   1  -9 1681.37 136.647   2
  -2  -1   9 1543.59 152.174   3
  -2  -1   8 80370.5 1005.23   3
  -2   1   8 81296.1 347.036   6
   2   1  -8 82802.0 864.018   2
   2  -1  -7 6910.08 187.848   2
  -2  -1   7 7125.66 283.325   3
   2   1  -7 7515.61 243.048   2
  -2   1   7 7409.72 93.8341   6
   2   1  -6 37885.1 507.294   2
   2   1  -6 37414.3 281.517   4
  -2  -1   6 36646.9 599.113   3
   2  -1  -5 14172.3 206.524   2
   2   1  -5 14574.4 293.071   2
  -2  -1   5 14235.4 349.658   3
   2   1  -5 14347.6 176.322   4
  -2  -1   4 11655.6 295.942   3
  -2   1   4 11119.9 150.402   4
   2   1  -4 11409.6 163.344   4
   2   1  -4 11704.6 240.860   2
   2  -1  -4 11681.5 159.006   2
   2  -1  -3 25384.6 190.259   2
  -2   1   3 24426.4 230.204   4
  -2  -1   3 25332.7 404.905   3
   2   1  -3 24937.2 323.492   2
  -2  -1   2 528.931 60.7540   3
  -2   1   2 480.829 35.4475   4
   2  -1  -2 537.548 24.6972   2
   2   1  -1 21825.1 266.911   2
  -2  -1   1 20920.9 316.722   3
  -2   1   1 21021.7 235.655   4
  -2  -1   0 203441. 906.278   3
  -2   1   0 203840. 775.712   4
  -2  -1  -1 2462.29 90.2784   3
  -2   1  -1 2488.15 91.8638   4
  -2   1  -2 60811.9 476.843   4
  -2  -1  -2 61214.3 363.241   3
  -2   1  -3 1927.55 45.8756   5
   2  -1   3 1981.45 52.9265   6
   2  -1   4 56695.9 306.416   6
   2  -1   4 56568.2 515.228   3
   2   1   4 56789.6 257.364   6
   2  -1   5 2668.52 117.820   3
   2  -1   5 2757.94 75.1156   6
   2   1   5 2742.99 62.0774   6
  -2   1  -5 2620.44 64.7816   5
   2  -1   6 172383. 633.825   6
  -2   1  -6 173131. 551.715   5
   2   1   6 170465. 531.908   6
   2  -1   6 172264. 959.036   3
   2   1   7 1464.30 54.9923   6
   2  -1   7 1500.56 66.4731   6
  -2   1  -7 1507.19 57.6657   5
   2  -1   7 1483.46 92.9707   3
  -2   1  -8 141454. 580.209   5
  -2   1  -8 142095. 1045.73   1
   2  -1   8 140787. 665.458   6
   2   1   9 23798.1 249.575   6
  -2   1  -9 24373.0 257.523   5
   2  -1   9 24057.9 295.251   6
   2  -1  10 3348.25 117.923   6
   2   1  10 3309.87 98.5892   6
  -2   1 -10 3566.55 179.545   1
  -2   1 -10 3359.52 102.670   5
   2  -1  11 59.2002 26.3286   6
   2   1  11 82.2674 21.5337   6
   2   1  12 2107.39 85.6928   6
   2  -1  12 2003.78 101.160   6
  -2  -1 -12 2241.40 97.3876  15
  -2   1 -13 4188.63 134.642  15
  -2   1 -13 4407.34 123.289  19
   2  -1  13 4063.50 148.080   6
  -2  -1 -13 4262.82 131.764   8
  -2  -1 -13 4013.96 136.180  15
   2  -1  14 10224.8 240.426   6
  -2  -1 -14 10263.5 212.931   8
  -2   1 -14 10534.7 220.390  15
  -2  -1 -14 10352.7 224.942  15
  -2   1 -15 1187.14 76.7566  15
  -2  -1 -15 1251.45 77.1793   8
  -2  -1 -15 1283.34 84.1940  15
   2  -1  15 1329.61 88.7263   6
  -2  -1 -16 2828.77 122.196  15
  -2   1 -16 2893.01 123.909   8
  -2  -1 -16 2795.33 115.053   8
   2  -1  16 2990.50 130.128   6
  -2   1 -16 2723.19 114.289  15
  -2   1 -17 2.31196 24.8346   8
   2  -1  17 22.8822 20.3230   6
  -2  -1 -17 13.3547 21.3201   8
  -2  -1 -17 20.2869 25.2281  15
  -2   1 -17 43.8222 23.6568  15
  -2   1 -18 556.300 53.3817   8
  -2  -1 -18 498.005 47.7909   8
  -2  -1 -19 441.508 40.7559   8
   2  -1  19 491.384 48.1081  14
  -2   1 -19 431.987 43.6160   8
   2  -1  20 59.1268 16.4581  14
  -2  -1 -20 58.8499 16.1535   8
  -2   1 -20 85.4445 22.0696   8
  -2  -1 -21 50.8350 9.84255   8
  -2   1 -21 81.2816 16.4741   8
   2  -2 -21 402.083 29.6525   8
  -2  -2  21 322.298 30.6207   9
   2   2 -21 361.273 30.4265   8
   2  -2 -20 7.78880 12.0904   8
   2   2 -20 6.91918 14.2014   8
  -2  -2  20 35.9224 20.5127   9
   2  -2 -19 374.506 38.7761   8
   2   2 -19 401.019 41.6983   8
   2   2 -19 421.975 37.1633  19
   2   2 -18 24.6258 18.8563   8
   2  -2 -18 50.2385 20.4906   8
   2   2 -18 67.1081 22.2031  19
   2   2 -17 8291.74 184.178  19
   2  -2 -17 8743.87 197.489   8
  -2  -2  17 8379.11 219.327   6
   2   2 -17 8602.87 199.019   8
  -2  -2  16 1348.50 94.4887   6
   2   2 -16 1300.15 77.5646  19
   2  -2 -16 1208.24 76.6432   8
   2   2 -16 1350.79 81.5701   8
   2   2 -15 2400.10 94.8760   5
   2   2 -15 2456.56 107.469   8
   2  -2 -15 2434.25 105.009   8
  -2  -2  15 2366.42 123.759   6
   2   2 -15 2408.78 104.388  19
   2  -2 -14 34845.2 383.626   8
   2   2 -14 35617.8 359.195   5
   2   2 -14 35487.6 393.061   8
   2   2 -14 34832.3 384.857  19
   2  -2 -14 34164.8 437.626  16
  -2  -2  14 34896.3 462.529   6
   2   2 -13 135.710 29.7297  19
  -2  -2  13 81.7370 27.3797  14
   2   2 -13 130.894 28.0421   5
  -2  -2  13 109.853 32.7040   6
   2  -2 -13 138.758 37.3856  16
   2   2 -13 139.159 27.7901   8
   2  -2 -13 93.5127 22.7613   8
   2   2 -12 4935.13 127.524   5
   2   2 -12 4756.13 134.593  19
  -2  -2  12 4330.07 293.388   3
  -2  -2  12 5066.97 164.447   6
   2   2 -12 4457.44 274.119   2
   2  -2 -12 4823.96 150.267  16
   2   2 -11 3609.06 236.288   2
   2   2 -11 3760.36 106.753   5
  -2  -2  11 3331.48 256.109   3
   2   2 -10 1394.28 62.8773   5
  -2  -2  10 1256.74 157.053   3
   2   2 -10 1107.99 127.658   2
   2   2  -9 512.174 85.5974   2
  -2  -2   9 439.283 92.1624   3
   2   2  -8 1044.16 112.087   2
   2   2  -8 930.589 66.3655   4
  -2  -2   8 1020.96 135.567   3
  -2  -2   7 125.163 54.7802   3
   2   2  -7 96.3710 26.0345   4
   2   2  -6 10408.0 221.802   4
  -2  -2   6 10152.9 370.228   3
   2   2  -6 10286.6 298.790   2
   2   2  -5 3151.18 156.067   2
   2   2  -5 3640.02 134.118   4
  -2  -2   5 3037.74 195.575   3
  -2   2   4 3564.74 135.660   4
  -2  -2   4 3915.39 211.587   3
   2   2  -3 13767.0 279.318   2
   2  -2  -3 13523.6 152.024   7
  -2   2   3 13192.8 258.475   4
  -2  -2   3 13627.8 371.265   3
   2   2  -2 11004.9 236.095   2
  -2   2   2 10164.8 228.685   4
  -2  -2   2 10602.6 311.396   3
   2  -2  -2 10583.9 133.262   7
   2   2  -1 193923. 946.579   2
   2  -2  -1 193777. 570.164   7
  -2   2   1 193914. 1005.89   4
  -2   2   0 6759.92 191.198   4
  -2  -2   0 6292.36 214.004   3
   2   2   0 6708.66 174.040   2
   2  -2   0 6413.00 105.461   7
  -2   2  -1 53498.2 547.156   4
   2  -2   1 52529.4 241.158   6
   2   2   2 58987.1 228.438   6
  -2  -2  -2 58376.4 556.233   3
  -2   2  -2 59557.9 587.921   4
   2  -2   2 59412.0 290.969   6
   2  -2   3 2103.05 61.1212   6
  -2   2  -3 2048.50 114.357   4
   2   2   3 2085.48 44.5471   6
   2   2   4 8066.61 92.7193   6
   2  -2   4 8336.38 131.195   6
  -2   2  -4 8581.72 237.374   4
   2  -2   4 8360.23 269.017   3
   2  -2   5 525.816 38.9266   6
   2   2   5 489.547 25.3778   6
  -2   2  -5 501.486 32.9542   5
   2  -2   5 568.033 76.6256   3
   2  -2   6 5986.09 238.766   3
   2   2   6 5952.33 90.8006   6
   2  -2   6 6163.87 132.540   6
  -2   2  -7 19787.2 219.741   5
   2   2   7 19124.1 173.525   6
   2  -2   7 18781.6 433.491   3
   2  -2   7 19317.3 250.902   6
  -2   2  -8 1334.74 62.0087   5
   2  -2   8 1378.00 120.599   3
   2  -2   8 1214.60 70.1664   6
  -2   2  -9 19770.0 436.017   1
   2  -2   9 19297.0 283.615   6
  -2   2  -9 19244.8 242.233   5
  -2   2 -10 2741.34 97.5731   5
   2  -2  10 2509.36 111.309   6
  -2   2 -10 2787.64 171.313   1
  -2   2 -11 396.716 43.6071   5
   2  -2  11 453.978 54.6185   6
   2  -2  12 87.6153 32.9719   6
  -2  -2 -12 62.1872 20.5002   8
  -2   2 -12 111.601 27.1831  15
  -2   2 -12 86.3850 24.9239  19
  -2  -2 -12 44.6843 19.8738  15
  -2   2 -12 97.0250 29.2746   5
  -2   2 -13 183.171 30.3217  15
   2  -2  13 202.721 40.2308   6
  -2  -2 -13 176.067 30.8094  15
  -2   2 -13 224.848 36.1597  19
  -2  -2 -13 238.213 34.9428   8
  -2   2 -14 2459.72 106.285  19
  -2  -2 -14 2544.80 99.8059   8
  -2  -2 -14 2593.50 113.296  15
   2  -2  14 2459.35 125.821   6
  -2   2 -14 2341.54 99.8156  15
  -2  -2 -15 1266.41 72.0261   8
  -2   2 -15 1215.53 73.4229  15
  -2  -2 -15 1208.93 80.2984  15
  -2   2 -15 1271.27 75.4202  19
   2  -2  15 1154.19 87.5003   6
  -2  -2 -16 2031.44 89.9618   8
   2  -2  16 1852.47 105.986   6
  -2   2 -16 1968.00 88.9733  19
  -2   2 -16 1905.10 88.5967  15
  -2   2 -16 1935.47 100.628   8
  -2   2 -17 1091.92 74.1413   8
  -2  -2 -17 1060.46 62.6662   8
  -2   2 -17 1070.43 60.7837  19
  -2   2 -17 977.260 61.3386  15
   2  -2  17 1035.67 77.3839  14
   2  -2  18 13.2055 24.9713  14
  -2  -2 -18-0.78487 14.3613   8
  -2   2 -18 20.4682 20.6369   8
  -2  -2 -19 10.4612 11.6072   8
  -2   2 -19 7.65174 16.6982   8
   2  -2  20 5.38988 14.0692  14
  -2   2 -20-1.63871 12.7534   8
  -2   2 -21 122.378 16.9029   8
  -2  -3  20 37.5648 19.6051   9
   2   3 -20 29.8251 12.7573  19
   2   3 -20 35.8511 12.7651   8
   2  -3 -20 14.8521 10.3397  12
   2  -3 -19-1.50528 10.8267   8
   2   3 -19-0.82434 12.8619   8
  -2  -3  19 22.3151 24.0955   9
   2   3 -19 31.8238 16.2559  19
   2   3 -18 0.09431 17.8534  19
   2   3 -18 13.7209 15.6295   8
   2  -3 -18-15.7671 13.3498   8
   2  -3 -17 280.592 34.4273   8
   2   3 -17 268.941 39.5134  19
   2   3 -17 220.780 32.2705   8
   2   3 -16 5047.70 152.847  19
  -2  -3  16 5175.38 182.730   6
   2   3 -16 4927.33 141.592   8
   2  -3 -16 5122.66 140.831   8
   2   3 -16 5206.23 139.643   5
  -2  -3  16 4912.21 155.114  14
  -2  -3  15 12082.9 285.155   6
   2   3 -15 11914.5 240.027  19
   2   3 -15 12100.2 222.578   8
   2  -3 -15 11886.6 216.765   8
   2   3 -15 12296.9 221.147   5
  -2  -3  15 11664.4 244.055  14
  -2  -3  14 280.484 43.6204  14
  -2  -3  14 278.349 49.9305   6
   2  -3 -14 248.779 34.1734   8
   2   3 -14 334.971 47.0042  19
   2   3 -14 321.853 41.4059   5
   2  -3 -14 318.858 52.0172  16
   2   3 -14 373.834 43.2255   8
   2   3 -13 6919.02 181.604  19
   2  -3 -13 6795.55 158.272   8
   2   3 -13 6872.43 166.978   5
   2   3 -13 6978.03 162.476   8
   2  -3 -13 6650.99 192.425  16
  -2  -3  13 6743.20 211.154   6
  -2  -3  13 6627.73 182.391  14
   2  -3 -12 1486.32 71.9214   8
  -2  -3  12 1657.76 104.107   6
   2   3 -12 1490.15 83.9293  19
  -2  -3  12 1238.35 169.703   3
   2   3 -12 1573.82 79.4266   5
   2  -3 -12 1634.14 92.9335  16
  -2  -3  12 1543.30 87.4203  14
   2   3 -11 37.5706 21.8658   5
  -2  -3  11 68.3953 23.8171  14
   2  -3 -11 67.4373 28.3466  16
   2   3 -11 102.746 54.9097   2
   2   3 -11 48.6750 20.3317  19
  -2  -3  11 63.3325 51.7034   3
  -2  -3  10 3188.13 269.809   3
   2   3 -10 3217.75 229.384   2
   2   3  -9 353.783 78.8720   2
  -2  -3   9 620.269 127.272   3
   2   3  -8 23448.5 554.172   2
   2   3  -8 23087.7 411.792   4
  -2  -3   8 22990.3 675.479   3
   2   3  -7 17948.0 369.380   4
  -2   3   7 16603.1 371.441   4
   2   3  -7 18118.4 461.891   2
  -2  -3   7 18148.7 581.019   3
   2   3  -6 575.091 83.0194   2
  -2   3   6 550.335 70.8646   4
   2   3  -6 537.562 68.8300   4
  -2  -3   6 647.358 118.384   3
  -2  -3   5 380.113 89.5453   3
  -2   3   5 230.814 44.6683   4
   2   3  -5 286.882 52.1162   4
   2   3  -5 223.970 51.0075   2
   2  -3  -5 335.353 32.8671   7
  -2  -3   4 10030.7 389.088   3
   2   3  -4 9417.33 276.481   4
   2  -3  -4 9615.17 156.865   7
  -2   3   4 9045.59 275.398   4
   2   3  -4 9973.75 293.561   2
   2   3  -3 4170.68 177.600   2
   2  -3  -3 4109.60 103.437   7
  -2   3   3 3869.33 180.187   4
  -2  -3   3 3806.12 232.334   3
  -2  -3   2 2545.71 181.448   3
   2   3  -2 2744.27 137.132   2
   2  -3  -2 2647.09 83.3678   7
  -2   3   2 2659.12 149.577   4
  -2   3   1 47018.6 622.301   4
   2   3  -1 47054.7 535.127   2
  -2  -3   1 45947.9 727.190   3
   2  -3  -1 46412.6 345.947   7
   2   3   0 44753.3 500.818   2
  -2  -3   0 43626.5 682.697   3
   2  -3   0 43793.0 341.320   7
  -2   3   0 44558.5 609.302   4
  -2  -3  -1 23297.6 217.384   7
   2  -3   1 23637.5 186.353   6
  -2  -3  -1 23652.4 480.991   3
   2  -3   2 77.1673 16.9620   6
   2   3   2 57.9125 23.1262   2
  -2  -3  -2 112.941 18.0098   7
  -2   3  -2 50.5839 35.1024   4
   2   3   3 1406.39 87.1533   2
  -2   3  -3 1288.37 113.469   4
  -2  -3  -3 1340.20 49.4497   7
   2  -3   3 1370.25 55.5383   6
  -2   3  -4 11216.8 320.273   4
  -2  -3  -4 10996.1 135.440   7
   2  -3   4 11074.1 168.108   6
  -2   3  -5 9407.56 298.313   4
   2  -3   5 9327.33 166.477   6
  -2   3  -6 7600.90 143.299   5
   2  -3   6 7277.30 157.857   6
  -2   3  -6 7687.10 275.756   4
  -2   3  -7 27757.7 287.170   5
   2  -3   7 27528.8 325.897   6
   2  -3   8 521.744 53.2784   6
  -2   3  -8 556.866 45.3861   5
  -2   3  -9 28536.7 319.463   5
   2  -3   9 27711.7 366.356   6
  -2   3 -10 6093.70 170.624  19
  -2   3 -10 6321.99 277.318   1
  -2   3 -10 6148.19 156.895   5
   2  -3  10 6410.51 185.977   6
  -2   3 -11 588.195 58.6915  19
  -2  -3 -11 579.101 48.1010  15
   2  -3  11 595.382 67.2621   6
  -2   3 -11 555.989 52.3525   5
  -2   3 -12 114.977 29.1751  19
   2  -3  12 159.957 42.4207   6
  -2   3 -12 161.160 33.6668   5
  -2  -3 -12 143.162 29.3377  15
   2  -3  13 5.36962 28.6701  14
   2  -3  13 21.6867 31.4976   6
  -2   3 -13 53.5305 27.8241  19
  -2   3 -13 42.6527 22.9918   5
   2  -3  14 1834.77 107.151  14
  -2   3 -14 1815.45 98.2023  19
   2  -3  14 1883.71 112.086   6
   2  -3  15-23.6506 33.5927  14
   2  -3  15 2.25752 27.5834   6
  -2   3 -15 12.2548 22.3810  19
  -2   3 -16 47.3973 21.5155   8
  -2   3 -16 56.1911 22.1303  19
   2  -3  16 44.8645 28.6774  14
  -2   3 -17 617.061 48.8374  19
   2  -3  17 515.618 53.4585  14
  -2   3 -17 520.059 47.3714   8
   2  -3  18 148.065 29.7839  14
  -2   3 -18 141.095 23.8343  19
  -2   3 -18 110.550 24.4013   8
   2  -3  19 17.7438 17.1777  14
  -2   3 -19 28.9729 12.1394  19
  -2   3 -19 9.00325 13.5825   8
   2  -3  20-9.56699 11.8802  14
  -2   3 -20 2.55383 9.38001   8
  -2  -4  20-0.19240 11.9855   9
   2   4 -19 129.806 21.0886  19
  -2  -4  19 103.741 24.0691   9
   2   4 -18 231.395 31.1293  19
  -2  -4  18 291.305 39.5307   9
  -2  -4  17 1625.89 81.0548  14
  -2  -4  17 1581.06 94.3368   9
   2   4 -17 1613.16 79.9348  19
   2  -4 -16 113.645 25.0540  12
  -2  -4  16 190.287 44.1490   9
   2   4 -16 215.101 37.0863  19
  -2  -4  16 170.234 37.2451  14
  -2  -4  15 1997.14 115.478   9
   2   4 -15 1843.89 96.4905  19
  -2  -4  15 1676.27 94.9131  14
   2  -4 -15 1793.68 82.7269  12
   2   4 -15 2001.88 90.4477   5
  -2  -4  15 1951.42 114.308   6
   2   4 -14 936.827 65.7524   5
  -2  -4  14 870.539 79.6405   6
   2   4 -14 1056.96 76.5515  19
  -2  -4  14 879.243 71.7720  14
   2   4 -13 4412.99 139.097   5
  -2  -4  13 4308.48 172.901   6
   2   4 -13 4496.08 151.372  19
  -2  -4  13 4398.79 157.196  14
   2   4 -12 2473.34 112.003  19
   2   4 -12 2528.51 107.445   5
  -2  -4  12 2495.87 132.488   6
   2  -4 -12 2532.11 117.674  16
  -2  -4  12 2437.59 116.583  14
   2   4 -11 2389.82 107.996  19
   2   4 -11 2557.89 223.288   2
  -2  -4  11 2380.40 125.531   6
   2   4 -11 2444.59 104.111   5
  -2  -4  11 2450.14 251.337   3
   2  -4 -11 2292.88 108.246  16
   2   4 -11 2301.05 93.5437  17
  -2  -4  11 2322.05 112.073  14
   2   4 -10 593.592 112.659   2
   2   4 -10 389.281 41.7762  17
   2  -4 -10 470.314 49.8557  16
   2   4 -10 490.685 49.7423  19
  -2  -4  10 460.713 51.4750  14
  -2  -4   9 28.9657 49.9948   3
   2   4  -9 42.5476 48.6401   2
  -2  -4   9 70.9068 26.9447  14
   2   4  -9 131.796 27.3507  17
   2   4  -9 37.7917 21.7018  19
   2   4  -8 492.347 73.7325   4
  -2  -4   8 404.657 112.719   3
   2   4  -8 508.158 87.2264   2
  -2   4   7 1362.23 132.847   4
   2   4  -7 1468.81 145.439   2
   2   4  -7 1579.10 131.511   4
  -2  -4   7 1689.27 201.851   3
  -2   4   6 4016.51 219.227   4
   2   4  -6 4439.28 237.732   2
  -2  -4   6 4210.58 303.906   3
   2   4  -6 4321.14 217.700   4
  -2   4   5 594.275 91.1011   4
   2   4  -5 631.040 88.3857   4
  -2  -4   5 427.972 104.606   3
   2  -4  -5 692.105 50.7012   7
   2   4  -5 579.890 84.8548   2
  -2  -4   4 251.046 80.8883   3
   2   4  -4 314.070 65.7907   4
   2   4  -4 369.064 65.1266   2
   2  -4  -4 383.137 40.7518   7
  -2   4   4 323.735 73.2839   4
  -2   4   3 397.376 72.3520   4
  -2  -4   3 161.563 67.6167   3
   2  -4  -3 339.661 39.1500   7
   2   4  -3 310.803 56.9298   2
   2   4  -3 402.127 75.2620   4
  -2  -4   2 1145.46 144.278   3
   2  -4  -2 1042.94 63.2063   7
  -2   4   2 1155.44 122.315   4
   2   4  -2 1102.10 101.041   2
   2  -4  -1 18310.2 258.762   7
  -2  -4   1 18675.5 548.941   3
  -2   4   1 18543.4 470.771   4
   2   4  -1 17925.6 369.180   2
   2   4   0 24079.7 405.054   2
  -2  -4   0 23332.4 273.865   7
   2  -4   0 24179.4 302.873   7
  -2  -4   0 23880.9 597.984   3
  -2   4   0 24958.3 545.734   4
   2  -4   1 32576.1 358.480   7
  -2  -4  -1 32512.0 311.241   7
  -2  -4  -2 84856.3 486.853   7
  -2   4  -2 89021.9 1037.40   4
  -2   4  -3 2093.97 163.420   4
  -2  -4  -3 2077.03 75.2736   7
   2  -4   3 2124.81 75.5825   6
  -2  -4  -4 19455.2 219.347   7
   2  -4   4 19914.3 246.681   6
  -2   4  -5 11905.6 388.884   4
   2  -4   5 11970.7 205.025   6
  -2   4  -6 1838.22 157.649   4
  -2   4  -6 1697.40 76.3047   5
   2  -4   6 1647.23 83.1533   6
   2  -4   7 3783.36 130.448   6
  -2   4  -7 4004.42 121.276   5
   2  -4   8 160.660 30.8336  14
  -2   4  -8 183.335 36.7959  19
   2  -4   8 190.180 39.4869   6
  -2   4  -8 194.028 34.3369   5
   2  -4   9 19093.6 321.431   6
  -2   4  -9 19449.8 285.957   5
  -2   4  -9 19149.4 319.181  19
   2  -4   9 19039.4 307.823  14
  -2   4 -10 397.837 52.6110  19
  -2   4 -10 454.281 49.7967   5
   2  -4  10 445.107 53.6939  14
   2  -4  10 406.204 55.1760   6
   2  -4  11 1359.05 93.3323   6
  -2   4 -11 1361.38 90.9692  19
   2  -4  11 1263.88 86.8093  14
  -2   4 -11 1424.77 84.0131   5
  -2   4 -12 2760.24 115.612   5
   2  -4  12 2656.13 127.752  14
   2  -4  12 2646.81 130.535   6
  -2   4 -12 2679.79 125.661  19
   2  -4  13 714.654 69.7707  14
  -2   4 -13 521.621 58.2684  19
   2  -4  13 569.966 61.3295   6
  -2   4 -13 521.667 52.2191   5
   2  -4  14 360.078 53.0040   6
   2  -4  14 206.190 43.8314  14
  -2   4 -14 280.393 44.3937  19
  -2   4 -15 49.8183 24.9756  19
  -2   4 -15 60.3416 19.5673   8
   2  -4  15 53.0484 30.5920  14
  -2   4 -16 44.1947 23.6975  19
  -2   4 -16 53.5592 16.8233   8
   2  -4  16 43.6648 29.9126  14
   2  -4  17 8.05620 19.8678  14
  -2   4 -17-28.9456 20.5068  19
  -2   4 -17-4.88922 11.4266   8
   2  -4  18 73.1683 23.0442   9
   2  -4  18 63.6396 21.0870  14
  -2   4 -18 23.7238 9.51281   8
  -2   4 -18 61.0464 16.6467  19
   2  -4  19 48.8414 14.8945  14
   2  -4  19 65.8673 18.5182   9
  -2   4 -19 69.2403 12.5692  19
   2   5 -18 10.2113 13.3944  19
  -2  -5  18 6.84566 17.5667   9
  -2  -5  17 233.394 35.1899   9
   2   5 -17 272.932 31.0357  19
  -2  -5  17 260.512 29.6239  14
  -2  -5  16 54.8839 31.1516   9
   2   5 -16 10.5242 20.2179  19
  -2  -5  16 14.1834 16.7994  14
   2   5 -15 1883.79 87.9302  19
  -2  -5  15 1831.96 103.951   9
  -2  -5  15 1811.22 92.5035  14
  -2  -5  14 40.5905 29.7446   9
   2   5 -14 30.9478 28.6226  19
  -2  -5  14-18.1878 25.5813  14
   2   5 -13 145.023 35.1663  19
  -2  -5  13 168.498 37.7306   6
  -2  -5  13 154.239 41.8163   9
   2   5 -13 101.857 22.5881  17
   2   5 -13 111.701 27.0919   5
  -2  -5  13 77.5174 32.3859  14
  -2  -5  12-18.7134 29.1899   6
  -2  -5  12 27.2430 33.5833  14
   2   5 -12 29.4377 20.3611  17
   2   5 -12 12.9431 23.4238  19
  -2  -5  12 0.16528 32.1076   9
   2   5 -12 27.1245 23.6448   5
  -2  -5  11 432.935 55.9028  14
   2   5 -11 330.970 40.8613  17
   2   5 -11 457.729 51.3230  19
  -2  -5  11 433.563 57.9759   6
  -2  -5  11 463.964 60.9846   9
   2   5 -11 406.451 47.6663   5
  -2  -5  10 1548.47 100.552   6
  -2  -5  10 1591.13 98.5304  14
  -2  -5  10 1422.01 95.3408   9
   2   5 -10 1613.66 87.6662  17
   2   5 -10 1662.23 90.6771  19
  -2  -5   9 3036.34 131.601  14
   2   5  -9 3010.53 117.105  19
  -2  -5   9 3083.03 138.196   9
   2   5  -9 2660.79 216.056   2
   2   5  -9 2919.54 117.337  17
   2   5  -8 514.312 54.0073  17
   2   5  -8 492.337 94.2939   2
  -2  -5   8 689.875 145.853   3
  -2  -5   8 520.828 57.5297   9
  -2  -5   8 452.188 54.5703  14
   2   5  -8 526.506 49.9119  19
   2   5  -7 269.690 69.6816   2
   2   5  -7 381.998 45.6774  17
  -2  -5   7 360.776 110.271   3
   2   5  -7 353.639 81.2062   4
  -2  -5   7 260.408 40.1961   9
   2   5  -7 271.040 37.5374  19
  -2  -5   7 241.016 38.5281  14
  -2   5   6 218.397 62.6114   4
  -2  -5   6 300.186 41.3132   9
   2   5  -6 306.047 77.7223   4
  -2  -5   6 317.204 42.5875  14
  -2  -5   6 274.005 91.1259   3
   2   5  -6 343.033 42.0609  17
  -2   5   5 229.145 65.7948   4
   2  -5  -5 147.065 29.0274   7
   2   5  -5 203.007 63.8884   4
   2   5  -5 231.796 38.2331  17
  -2  -5   5 118.912 77.6128   3
  -2  -5   5 231.470 37.0376   9
  -2  -5   5 219.151 36.9689  14
  -2  -5   4 4702.77 143.516   9
   2   5  -4 4345.72 257.389   4
   2  -5  -4 4600.44 144.361   7
  -2  -5   4 4573.71 332.843   3
  -2   5   4 4316.62 262.272   4
  -2  -5   4 4624.97 143.334  14
   2   5  -4 4625.34 140.239  17
   2   5  -3 263.475 71.1306   4
  -2   5   3 210.053 70.7297   4
   2   5  -3 295.941 37.0148  17
  -2  -5   3 238.499 85.5377   3
   2  -5  -3 252.183 37.4470   7
  -2  -5   3 254.249 35.7436  14
  -2   5   2 14163.1 477.082   4
   2  -5  -2 15135.8 268.232   7
   2   5  -2 14745.6 484.894   4
  -2  -5   1 760.069 60.1882   7
  -2   5   1 742.264 113.034   4
   2  -5  -1 792.239 65.9688   7
   2   5  -1 728.555 109.220   4
   2  -5   0 18360.9 302.617   7
  -2  -5   0 17437.6 269.432   7
  -2   5   0 17602.1 530.668   4
  -2  -5  -1 42.5845 21.5449   7
   2  -5   1-0.53326 28.1317   7
  -2   5  -1 6.31900 43.4843   4
  -2   5  -2 16153.5 508.900   4
  -2  -5  -2 15993.7 242.375   7
   2  -5   2 16205.7 295.955   7
  -2  -5  -3 10413.0 189.511   7
   2  -5   3 10660.1 247.433   7
  -2  -5  -3 10453.6 198.441  10
  -2   5  -3 9938.64 399.923   4
   2  -5   3 10775.6 204.780  14
  -2  -5  -4 12592.0 201.813   7
   2  -5   4 13173.8 279.212   7
  -2   5  -4 12842.5 238.826  19
  -2   5  -4 12397.7 445.813   4
   2  -5   4 13204.5 234.187  14
  -2  -5  -4 12977.3 223.412  10
   2  -5   5 298.961 41.8040  14
  -2  -5  -5 332.936 37.9669  10
  -2   5  -5 370.533 46.0412  19
  -2   5  -5 463.724 94.6974   4
  -2   5  -6 4587.24 153.941  19
   2  -5   6 4510.79 135.471   9
   2  -5   6 4516.87 138.848   6
  -2   5  -6 4613.33 272.654   4
  -2  -5  -6 4503.26 134.242  10
  -2   5  -6 4481.77 133.174   5
   2  -5   6 4302.39 145.110  14
   2  -5   7 3162.67 119.199   9
  -2  -5  -7 3088.56 106.010  11
  -2   5  -7 3244.32 117.215   5
   2  -5   7 3110.77 120.925   6
  -2   5  -7 2985.87 127.204  19
   2  -5   7 3196.12 128.631  14
   2  -5   8 737.840 64.3390   6
  -2  -5  -8 698.580 51.4955  11
  -2   5  -8 678.878 64.7842  19
  -2   5  -8 696.345 57.3214   5
   2  -5   8 748.579 62.3281   9
   2  -5   8 675.132 62.1020  14
   2  -5   9 2429.65 115.996   6
  -2   5  -9 2574.80 108.702   5
  -2   5  -9 2155.81 113.061  19
   2  -5   9 2350.96 110.785   9
   2  -5   9 2188.48 113.353  14
  -2   5 -10 1168.79 84.7768  19
   2  -5  10 1099.20 81.0523   6
  -2   5 -10 1235.05 76.6136   5
   2  -5  10 1165.74 86.4638  14
  -2   5 -11 107.905 25.6945   5
  -2   5 -11 135.535 35.7235  19
   2  -5  11 171.031 41.0533  14
   2  -5  11 152.273 38.4389   6
   2  -5  12 146.758 37.9871  14
  -2   5 -12 151.040 38.7258  19
  -2   5 -12 145.448 28.6127   5
   2  -5  12 157.901 36.4500   6
   2  -5  13 1257.37 88.0228  14
   2  -5  13 1211.97 83.1236   9
  -2   5 -13 1364.76 85.9455  19
  -2   5 -13 1289.53 73.3915  17
   2  -5  14 233.144 41.1203  14
   2  -5  14 298.853 45.1815   9
  -2   5 -14 298.384 44.9317  19
  -2   5 -14 270.420 31.8559  17
   2  -5  15 216.476 38.1303  14
   2  -5  15 216.910 37.1646   9
  -2   5 -15 289.980 38.5229  19
   2  -5  16 1026.40 64.6049  14
   2  -5  16 971.111 62.1426   9
  -2   5 -16 1040.51 58.5461  19
   2  -5  17 17.6712 16.3259  14
  -2   5 -17 21.5164 13.2368  19
   2  -5  17 29.1251 16.0019   9
   2  -5  18 46.1109 13.6497  14
  -2   5 -18 77.8692 12.8560  19
   2  -5  18 79.1821 15.5194   9
  -2  -6  17 649.765 38.1800   9
  -2  -6  16 134.157 26.5388   9
   2   6 -16 93.6244 18.1927  19
  -2  -6  15 108.417 28.1086   9
   2   6 -15 99.5752 20.4207  19
  -2  -6  15 111.039 23.2551  14
   2   6 -14 536.773 43.4913  19
  -2  -6  14 552.083 54.6337   9
  -2  -6  14 535.830 48.4373  14
  -2  -6  13 179.646 37.9256   9
   2   6 -13 188.518 30.3897  19
   2   6 -13 197.641 26.6905  17
  -2  -6  13 217.325 37.2036  14
   2   6 -12-10.6169 19.8510  19
  -2  -6  12-6.51853 30.1971   9
   2   6 -12 23.1807 19.0526  17
  -2  -6  12-4.11256 26.1804  14
   2   6 -11 36.1995 21.6601  19
  -2  -6  11 22.6991 24.4588  14
  -2  -6  11 53.8947 31.2393   9
   2   6 -11 32.0399 22.7077  17
  -2  -6  10-23.9943 27.3247   9
  -2  -6  10-45.0301 29.9082   6
   2   6 -10-4.51225 26.2284  17
   2   6 -10 8.52211 15.5931   5
   2   6 -10-13.0798 17.8759  19
  -2  -6  10 7.40196 26.0024  14
  -2  -6   9 1348.66 90.8958  14
  -2  -6   9 1438.71 88.3886   6
   2   6  -9 1321.39 82.7116  17
  -2  -6   9 1350.36 93.0817   9
   2   6  -9 1387.84 75.7163  19
  -2  -6   8-7.29414 26.0557   6
  -2  -6   8-17.9922 25.8081   9
  -2  -6   8 0.45820 27.6693  14
   2   6  -8 17.7022 26.4728  17
   2   6  -8 20.8742 21.2223  19
  -2  -6   7 1922.74 106.854   9
   2   6  -7 1860.99 99.8253  17
  -2  -6   7 1955.98 109.440  14
  -2  -6   6 622.229 64.1186  14
  -2  -6   6 650.908 62.0649   9
   2   6  -6 694.760 63.3504  17
   2   6  -5 301.397 44.8732  17
  -2  -6   5 269.586 48.0294   7
  -2  -6   5 370.956 48.0639   9
  -2  -6   5 344.586 50.7144  14
  -2  -6   4 125.396 34.6086   9
   2  -6  -4 90.5167 25.8288   7
  -2  -6   4 85.4781 26.9525   7
   2   6  -4 117.620 34.2821  17
  -2  -6   4 145.314 35.4207  14
   2   6  -3 14338.6 265.662  17
  -2   6   3 14916.2 527.201   4
   2  -6  -3 14590.9 279.838   7
  -2  -6   3 14147.7 288.007   7
  -2  -6   3 15018.9 273.378   9
   2   6  -3 14421.4 510.448   4
   2  -6  -2 2658.34 122.571   7
   2  -6  -2 2765.41 101.041  10
  -2  -6   2 2797.51 116.815   9
  -2   6   2 2576.03 222.198   4
  -2  -6   2 2732.34 124.321   7
   2   6  -2 2706.92 113.980  17
   2   6  -2 2911.40 236.789   4
   2   6  -1 94.1064 57.2600   4
  -2  -6   1-44.3107 27.5751   7
   2  -6  -1-27.2257 27.6754   7
  -2   6   1-19.4975 25.1562  17
  -2   6   1 69.5052 52.5753   4
  -2  -6   1-22.4281 23.9249   9
   2   6  -1 2.10011 22.5436  17
   2   6   0 8861.02 416.753   4
   2   6   0 8985.54 198.256  17
  -2  -6   0 8432.51 202.607   7
   2  -6   0 8548.42 226.127   7
  -2  -6   0 8727.84 198.476   9
  -2  -6   0 8672.52 206.126  10
  -2   6   0 8577.41 197.842  17
  -2   6   0 8661.21 404.558   4
   2   6   1 60451.5 497.830  17
   2   6   1 59599.8 1085.57   4
  -2  -6  -1 59536.6 532.247  10
  -2   6  -1 58227.2 528.857  17
  -2  -6  -1 60094.5 513.963   9
  -2  -6  -1 60085.1 520.731   7
   2  -6   1 60252.9 605.416   7
  -2   6  -1 62694.4 1080.59   4
   2  -6   1 60914.8 509.903  14
   2  -6   2 11314.6 267.981   7
  -2  -6  -2 11545.6 220.553   7
  -2  -6  -2 11770.6 236.459  10
   2   6   2 11705.7 214.318  17
  -2  -6  -2 11650.4 223.701   9
   2  -6   2 12087.5 234.445  14
   2  -6   3 168.554 42.1001   7
  -2  -6  -3 194.557 37.3568  10
  -2  -6  -3 181.521 32.5970   9
   2  -6   3 218.938 38.8243  14
   2  -6   4 721.530 63.1362  14
  -2   6  -4 734.144 54.5254   5
  -2  -6  -4 709.155 60.7457  10
   2  -6   4 763.541 76.5930   7
  -2   6  -5 1104.72 74.1800  19
   2  -6   5 1092.36 88.1654   7
  -2  -6  -5 1146.94 75.1837  10
  -2   6  -5 1176.27 70.0667   5
   2  -6   5 1079.23 77.9168  14
  -2   6  -6 193.202 37.8743  19
  -2   6  -6 111.982 25.9669   5
   2  -6   6 172.075 36.7719  14
  -2  -6  -7 1899.55 85.1194  11
   2  -6   7 1979.22 118.481   7
   2  -6   7 2006.38 95.0760   9
  -2   6  -7 2091.87 104.941  19
  -2   6  -7 1948.89 90.2519   5
   2  -6   7 2022.34 107.920  14
  -2   6  -8 86.4247 25.1189   5
   2  -6   8 74.3884 31.0974  14
   2  -6   8 2.78115 23.4954   7
  -2   6  -8 55.8809 25.3924  19
   2  -6   8 58.2227 24.6111   9
   2  -6   9 592.167 62.3687  14
   2  -6   9 592.103 64.3619   7
   2  -6   9 569.198 53.7687   9
  -2   6  -9 534.038 49.2348   5
  -2   6  -9 549.656 57.9304  17
  -2   6  -9 634.199 60.5894  19
   2  -6  10-15.4038 24.9339  14
  -2   6 -10 8.60403 22.5101  19
   2  -6  10 16.8216 19.4816   9
  -2   6 -10 8.48424 24.8819  17
   2  -6  11 2357.87 112.768  14
  -2   6 -11 2315.35 104.339  19
   2  -6  11 2280.19 101.974   9
  -2   6 -11 2415.12 105.035  17
  -2   6 -12 45.1492 21.5664  17
   2  -6  12 108.004 29.9668   9
  -2   6 -12 75.1664 27.0690  19
   2  -6  12 32.5150 26.6512  14
   2  -6  13 216.037 32.4300   9
  -2   6 -13 285.609 35.9738  19
   2  -6  13 282.364 41.0359  14
  -2   6 -13 299.895 34.5538  17
  -2   6 -14 1696.74 73.1765  19
   2  -6  14 1504.04 70.9194   9
   2  -6  14 1634.55 80.3033  14
  -2   6 -14 1663.90 59.9540  17
   2  -6  15 57.1843 18.3638   9
  -2   6 -15 33.3639 13.5382  19
   2  -6  15 70.5570 20.7896  14
  -2   6 -16 62.2327 13.6478  19
   2  -6  16 38.5826 14.2499  14
  -2  -7  14 387.175 31.2966   9
   2   7 -13 1128.16 42.0399  17
   2   7 -13 1055.23 40.9733  19
  -2  -7  13 1163.18 59.2215   9
   2   7 -12 207.540 21.5129  19
  -2  -7  12 155.185 27.7581   9
   2   7 -12 240.817 25.9161  17
   2   7 -11 654.340 45.5070  17
  -2  -7  11 756.771 58.0166   9
   2   7 -10 785.211 54.5388  17
  -2  -7  10 736.969 58.4777   9
   2   7  -9 1727.39 84.6290  17
  -2  -7   9 1674.01 89.3456   9
  -2  -7   8 177.725 36.7485   9
   2   7  -8 169.502 33.3719  17
   2   7  -7 674.915 59.7631  17
  -2  -7   7 628.220 58.6674   9
  -2  -7   6 2.77536 21.1691   9
   2   7  -6 88.3414 29.4345  17
  -2  -7   5 2031.79 101.068   9
  -2  -7   5 2068.93 108.390   7
   2   7  -5 1985.63 100.357  17
  -2  -7   4 276.086 42.7182   7
  -2  -7   4 345.658 45.8191   9
   2   7  -3 174.392 38.2513  17
  -2  -7   3 137.482 32.7837   7
  -2  -7   3 124.696 31.0430   9
  -2  -7   2 3786.82 133.089   9
  -2  -7   2 3490.99 132.984   7
   2   7  -2 3680.50 132.509  17
  -2  -7   2 3827.12 142.182  10
   2  -7  -2 3665.57 139.290   7
  -2  -7   1 3895.69 135.998   7
  -2  -7   1 3942.43 132.907   9
   2  -7  -1 3790.33 120.043  10
  -2   7   1 3774.94 123.220  17
  -2  -7   1 3791.85 140.318  10
   2  -7  -1 3864.58 146.768   7
   2   7  -1 3662.88 129.357  17
  -2   7   0 2089.57 96.7990  17
  -2  -7   0 2221.36 107.173  10
   2  -7   0 2061.53 90.8792  10
   2   7   0 2198.45 98.3532  17
  -2  -7   0 2143.16 96.9256   9
   2  -7   0 2151.34 110.665   7
  -2   7  -1 1445.84 83.1552  17
   2   7   1 1462.55 78.2570  17
  -2  -7  -1 1562.99 89.6773  10
   2  -7   1 1536.43 96.2513   7
   2  -7   2 871.017 74.9382   7
  -2   7  -2 859.450 67.6068  17
  -2  -7  -2 867.995 68.2701  10
   2   7   2 890.843 59.0478  17
   2  -7   3 6654.65 200.865   7
  -2  -7  -3 6753.00 177.256  10
  -2   7  -3 6212.49 177.883  17
  -2  -7  -4 6165.00 166.145  10
   2  -7   4 6789.65 202.144   7
  -2   7  -4 6401.41 182.354  17
  -2  -7  -5 112.479 26.6453  11
  -2   7  -5 126.806 36.9418  17
   2  -7   5 119.187 29.0116  14
  -2  -7  -6 1214.25 65.8085  11
   2  -7   6 1186.93 76.7249  14
  -2   7  -6 1112.48 78.0809  17
  -2   7  -7-2.21588 24.5291  17
  -2  -7  -7-9.93862 15.8398  11
   2  -7   7 22.7014 22.2632  14
  -2   7  -8 623.557 47.6068  19
  -2   7  -8 586.014 55.5300  17
   2  -7   8 568.533 54.3838  14
  -2   7  -9 953.198 55.6597  19
   2  -7   9 1061.20 69.1135  14
  -2   7  -9 1054.82 67.5116  17
   2  -7  10 696.683 54.0492  14
  -2   7 -10 730.185 47.2645  19
  -2   7 -10 830.555 56.6091  17
  -2   7 -11 585.066 44.2076  17
  -2   7 -11 600.917 40.3456  19
   2  -7  11 619.513 49.3053  14
  -2   7 -12 261.852 26.2067  19
  -2   7 -12 280.088 27.8611  17
   2  -7  12 223.632 29.7688  14
  -2   7 -13 962.087 37.8892  17
  -2   7 -13 932.186 39.4643  19
  -2  -8  10 25.8532 14.7229  10
   2   8 -10 58.1287 13.4946  17
  -2  -8   9 602.674 35.4517   9
   2   8  -9 695.586 40.0373  17
  -2  -8   9 666.068 44.0467  10
  -2  -8   8 48.7209 15.3507   9
  -2  -8   8 39.8620 20.2734  10
   2   8  -8 36.2265 16.2376  17
   2   8  -7 257.349 30.8133  17
  -2  -8   7 270.497 29.7716   9
  -2  -8   7 266.579 33.8506  10
  -2  -8   6 1390.68 72.0839  10
   2   8  -6 1354.40 66.6329  17
  -2  -8   5 222.592 26.9028   9
   2   8  -5 194.480 30.1297  17
  -2  -8   5 211.439 32.1959  10
  -2  -8   4 165.431 32.8957  10
   2   8  -4 164.774 29.5237  17
  -2  -8   3 1285.44 72.3496  10
   2   8  -3 1260.68 66.1704  17
   2   8  -2 955.753 58.0837  17
  -2  -8   2 941.584 63.1615  10
  -2  -8   1 597.829 50.8782  10
   2   8  -1 570.469 44.4025  17
  -2   8   0 92.0312 19.1800  17
  -2  -8   0 118.362 25.8750  10
   2   8   0 103.754 21.3500  17
  -2   8  -1 2110.72 80.4124  17
   2   8   1 2123.26 74.7862  17
   2  -8   1 2167.40 77.4040  10
  -2  -8  -1 2183.32 90.2527  10
  -2  -8  -2 20.2331 19.3486  10
   2  -8   2-5.64007 14.0280  10
  -2   8  -2 44.3673 21.9917  17
  -2   8  -3 1079.71 62.0668  17
   2  -8   3 1030.87 55.9095  10
  -2  -8  -3 983.117 56.0134  11
  -2  -8  -4 183.359 25.0229  11
  -2   8  -4 191.970 30.0500  17
   2  -8   4 202.866 27.6221  10
  -2  -8  -5 17.5047 14.2415  11
  -2   8  -5 3.93137 16.3769  17
   2  -8   5 1.26351 15.5553  10
  -2   8  -6 20.5376 18.5569  17
   2  -8   6 22.8736 14.3337  10
  -2   8  -7 144.515 24.2707  17
  -2   8  -8 509.853 37.4777  17
  -2   8  -9 83.2899 16.6631  17
  -2   8 -10 25.3398 9.61192  17
  -2  -9   2 96.3968 14.9328  11
   3   0 -22-14.8823 12.5452   8
   3   0 -21 121.528 24.0904   8
   3   0 -20-1.38264 18.1930   8
   3   0 -19 147.027 31.5883   8
   3   0 -18-5.77660 21.9160   8
   3   0 -17 3556.56 136.686   8
   3   0 -16-16.8725 26.9055   8
   3   0 -15 14381.8 263.465   8
   3   0 -15 14779.9 268.871  16
   3   0 -14 7.36477 19.6353   8
   3   0 -14 5.93830 23.7647  16
   3   0 -14-44.6479 20.5299  19
  -3   0  13 3782.41 121.363   6
   3   0 -13 4090.79 130.562  16
   3   0 -13 4010.25 127.398   8
  -3   0  12-7.12491 17.6506   6
  -3   0  12-21.7423 48.4978   3
   3   0 -11 5417.86 244.829   2
  -3   0  11 4937.31 279.082   3
   3   0 -10-2.25069 8.44602   5
   3   0 -10 28.2807 27.2153   2
  -3   0  10 59.8583 51.3405   3
   3   0  -9 129078. 1056.53   2
   3   0  -9 131827. 415.838   5
   3   0  -8-44.2045 35.0892   2
   3   0  -8 3.66440 7.67672   5
   3   0  -7 139168. 945.340   2
   3   0  -7 139282. 359.795   5
   3   0  -6 18.4362 24.7930   2
   3   0  -5 16503.2 279.177   2
   3   0  -4 11.0776 17.7429   2
   3   0  -3 2168.47 89.9313   2
   3   0  -2 2.82232 18.1749   2
  -3   0   1 103967. 534.216   1
  -3   0   0-19.7646 20.8534   1
  -3   0  -1 77978.4 558.587   1
  -3   0  -2 11.4544 22.2742   1
   3   0   2 3.77188 10.1226   6
  -3   0  -3 236831. 1124.00   1
   3   0   3 271406. 618.597   6
  -3   0  -4 26.3042 28.8824   1
   3   0   4-9.62268 10.8608   6
  -3   0  -5 18532.0 350.325   1
   3   0   5 17831.5 185.664   6
  -3   0  -6 36.8493 30.0853   1
   3   0   6-0.84311 14.3984   6
   3   0   7 3234.75 92.5661   6
   3   0   8 21.4008 20.3565   6
   3   0   9 28803.0 311.999   6
   3   0  10 8.73649 19.0054   6
   3   0  11 10966.4 214.376   6
   3   0  12-1.09118 19.6422   6
  -3   0 -12-12.2544 18.2075  15
   3   0  13 862.431 65.4221   6
  -3   0 -13 864.438 66.2105  15
   3   0  14-4.27039 20.1590   6
  -3   0 -14 8.77208 23.6894  15
  -3   0 -15 6624.42 186.365  15
   3   0  15 6596.46 179.272   6
  -3   0 -16 16.7613 24.1594  15
  -3   0 -16 13.2897 21.1325   8
  -3   0 -17 15.4503 20.1698   8
  -3   0 -17-27.6174 24.4673  15
  -3   0 -18-22.2789 23.0079  15
  -3   0 -18 18.4349 18.1734   8
  -3   0 -19 116.923 23.5851   8
   3   0  20-10.0819 15.8393  14
  -3   0 -20-7.19748 13.0953   8
  -3   0 -21-8.42475 9.72719   8
   3   1 -22 192.960 21.2227   8
   3  -1 -22 126.392 16.9299   8
   3  -1 -21 734.185 46.7483   8
   3   1 -21 670.123 45.3814   8
   3   1 -20-10.6276 16.9308   8
   3  -1 -20 7.89881 18.3274   8
   3  -1 -19 416.439 44.7182   8
   3   1 -19 396.403 43.6723   8
   3   1 -18 149.243 26.6564  19
   3   1 -18 146.686 33.9859   8
   3  -1 -18 194.915 34.1895   8
   3   1 -17 780.420 64.3206   8
   3  -1 -17 795.290 66.0657   8
   3   1 -17 716.712 54.0869  19
  -3  -1  16 3051.85 127.353   6
   3   1 -16 3245.67 113.659  19
   3  -1 -16 3316.01 130.279   8
   3   1 -16 3127.32 126.170   8
   3   1 -15 14021.4 233.630  19
   3  -1 -15 14167.5 260.804   8
   3   1 -15 13950.4 258.018   8
   3  -1 -15 13885.8 275.718  16
  -3  -1  15 13853.2 273.883   6
  -3  -1  14 6964.14 191.472   6
   3   1 -14 7328.95 179.068   8
   3   1 -14 7190.13 164.281  19
   3  -1 -14 7105.86 192.546  16
   3  -1 -14 7377.76 181.889   8
  -3  -1  13 4568.36 150.524   6
   3  -1 -13 4549.90 135.595   8
   3   1 -13 4590.82 127.333  19
   3  -1 -13 4349.33 143.013  16
   3   1 -13 4614.01 111.356   5
   3   1 -13 4576.17 134.908   8
   3   1 -12 2996.01 210.036   2
   3   1 -12 2979.46 86.4956   5
  -3  -1  12 2682.74 233.465   3
   3   1 -11 10078.7 152.572   5
   3   1 -11 9734.24 357.932   2
  -3  -1  11 9737.22 429.138   3
   3   1 -10 1705.85 60.1840   5
   3   1 -10 1707.20 143.862   2
  -3  -1   9 2879.48 216.327   3
   3   1  -9 3271.44 185.809   2
   3  -1  -9 3374.05 153.818   2
  -3  -1   8 12041.8 412.347   3
   3  -1  -8 12379.5 270.348   2
   3   1  -8 12639.2 341.156   2
   3   1  -7 147769. 1098.80   2
   3  -1  -7 144614. 837.338   2
   3  -1  -6 14881.6 243.845   2
   3   1  -6 15514.0 159.340   4
   3   1  -6 15846.8 335.790   2
  -3  -1   6 14487.9 396.211   3
   3   1  -5 7672.19 127.123   4
  -3  -1   5 7628.25 272.369   3
   3   1  -5 8021.25 223.798   2
   3  -1  -5 7541.67 157.259   2
  -3   1   5 7207.24 103.648   4
   3  -1  -4 3769.36 99.0516   2
   3   1  -4 3987.16 148.330   2
  -3  -1   4 3735.87 180.312   3
  -3   1   4 3680.12 86.3236   4
   3  -1  -3 5601.23 112.830   2
   3   1  -3 5734.59 170.855   2
  -3  -1   3 5751.89 206.960   3
  -3   1   3 5521.81 116.550   4
  -3   1   2 18833.1 232.610   4
   3  -1  -2 19099.5 145.332   7
  -3  -1   2 19890.7 356.005   3
   3   1  -2 19910.1 305.104   2
  -3   1   1 246346. 902.798   4
   3   1  -1 251059. 488.755   6
  -3  -1   0 121404. 758.870   3
   3   1   0 120133. 337.377   6
  -3  -1  -1 42188.4 410.196   3
   3  -1   1 42175.7 213.118   6
   3   1   1 41827.6 206.984   6
  -3  -1  -2 94842.8 526.001   3
  -3   1  -2 94140.5 312.419   5
   3  -1   2 94274.6 357.040   6
   3  -1   3 10221.8 128.758   6
  -3   1  -3 10480.5 115.678   5
   3   1   3 10554.3 117.469   6
   3   1   4 1957.90 55.2690   6
   3  -1   4 1924.38 61.1925   6
  -3   1  -4 1874.49 54.0093   5
   3   1   5 470.975 29.7818   6
  -3   1  -5 422.776 28.7964   5
   3  -1   6 2561.43 83.7885   6
   3   1   6 2757.94 74.7421   6
  -3   1  -6 2608.15 74.1446   5
   3   1   7 23354.2 231.326   6
  -3   1  -7 24284.6 453.836   1
   3  -1   7 23440.3 265.505   6
  -3   1  -7 24453.0 239.043   5
   3   1   8 25322.5 256.060   6
   3  -1   8 25551.6 295.302   6
  -3   1  -8 25475.2 261.869   5
   3  -1   9 2069.86 90.2933   6
   3   1   9 1955.62 76.9070   6
  -3   1  -9 2080.73 147.596   1
   3   1  10 4240.96 116.541   6
   3  -1  10 4444.52 139.870   6
  -3   1 -10 4345.25 217.280   1
   3   1  11 1119.95 64.3079   6
   3  -1  11 1148.06 77.1245   6
   3   1  12 358.520 39.5927   6
  -3   1 -12 347.706 41.3997  15
   3  -1  12 348.878 47.7069   6
  -3  -1 -12 355.507 42.4846  15
  -3   1 -13 2645.84 111.941  15
   3  -1  13 2733.56 124.789   6
  -3  -1 -13 2605.47 113.319  15
  -3  -1 -14 84.4415 26.1950   8
  -3   1 -14 118.263 32.1741  15
  -3  -1 -14 115.438 32.3220  15
   3  -1  14 107.808 35.7732   6
  -3   1 -15 1429.89 85.7545  15
  -3  -1 -15 1493.41 84.2281   8
   3  -1  15 1364.52 90.3775   6
  -3  -1 -15 1397.76 87.8053  15
  -3   1 -16 1582.64 89.2397  15
   3  -1  16 1692.96 96.5560   6
  -3   1 -16 1663.32 94.4659   8
  -3  -1 -16 1641.75 87.5921   8
  -3  -1 -16 1731.73 95.4922  15
  -3   1 -17 3481.25 131.458   8
  -3   1 -17 3390.28 124.314  15
  -3  -1 -17 3448.41 120.955   8
  -3  -1 -17 3473.15 130.763  15
  -3   1 -18 71.2590 24.2777  15
  -3  -1 -18 80.1338 22.1285   8
  -3   1 -18 107.916 27.6645   8
   3  -1  19 63.6905 22.8547  14
  -3  -1 -19 31.1738 15.2269   8
  -3   1 -19 55.7669 23.1760   8
   3  -1  20 84.1948 19.1224  14
  -3  -1 -20 110.542 17.4809   8
  -3   1 -20 111.470 21.8547   8
  -3   1 -21 23.2104 10.7635   8
   3  -2 -21 67.7919 15.3190   8
   3   2 -21 93.6559 17.2482   8
  -3  -2  20-14.6811 18.1243   9
   3  -2 -20 28.5860 16.7568   8
   3   2 -20 15.0583 14.5929   8
   3   2 -19 132.293 24.4417  19
   3  -2 -19 75.6683 21.2279   8
   3   2 -19 89.5427 21.3544   8
   3   2 -18-9.45969 19.2596   8
   3   2 -18 52.0775 22.5617  19
   3  -2 -18 51.3010 21.8546   8
  -3  -2  17 564.427 60.6571   6
   3   2 -17 637.888 55.6530  19
   3   2 -17 651.763 58.0215   8
   3  -2 -17 601.113 55.3835   8
  -3  -2  16 139.940 34.7816   6
   3   2 -16 102.783 29.3079  19
   3  -2 -16 126.707 31.7762   8
   3   2 -16 88.4169 28.1405   8
   3   2 -15 818.058 64.3615  19
   3  -2 -15 590.833 55.9661   8
  -3  -2  15 611.321 66.8554   6
   3  -2 -15 621.344 67.5270  16
   3   2 -15 589.871 55.0318   8
   3   2 -15 630.626 48.7586   5
  -3  -2  14 2193.04 117.615   6
   3   2 -14 2411.38 103.588   8
   3   2 -14 2458.12 105.246  19
   3  -2 -14 2597.26 107.488   8
   3   2 -14 2512.96 94.0212   5
   3  -2 -14 2290.71 115.157  16
  -3  -2  13 146.540 36.1495   6
   3  -2 -13 124.912 33.2555  16
   3   2 -13 158.260 26.9220   5
   3   2 -13 190.022 30.4464   8
   3   2 -13 176.688 31.4447  19
   3  -2 -13 104.942 26.5303   8
   3   2 -12 1879.58 179.914   2
   3   2 -12 1940.30 87.2592  19
  -3  -2  12 1605.99 199.397   3
   3   2 -12 1780.27 75.5430   5
   3  -2 -12 1824.31 93.1338  16
   3  -2 -12 1974.84 85.0693   8
   3   2 -11-6.96694 15.2818   5
  -3  -2  11-26.5802 50.4921   3
   3   2 -11 81.3671 49.1552   2
   3   2 -10 591.253 93.8127   2
  -3  -2  10 477.562 111.663   3
   3   2  -9 8322.37 322.649   2
  -3  -2   9 8233.65 397.636   3
  -3  -2   8 8988.27 399.766   3
   3   2  -8 8618.30 310.503   2
  -3  -2   7 2650.55 211.925   3
   3   2  -7 2713.08 108.160   4
   3   2  -7 2698.53 164.473   2
  -3  -2   6 18343.6 520.224   3
  -3   2   6 18359.2 283.804   4
   3   2  -6 19231.3 418.089   2
   3   2  -6 18645.6 295.090   4
  -3  -2   5 4436.31 245.999   3
   3   2  -5 4531.59 192.912   2
   3   2  -5 4463.37 148.730   4
  -3   2   5 4318.26 142.692   4
  -3   2   4 14339.2 264.516   4
   3  -2  -4 14827.4 170.296   7
   3   2  -4 13837.9 316.308   2
  -3  -2   4 14067.4 414.749   3
   3  -2  -3 1930.89 61.4244   7
  -3  -2   3 2026.96 154.791   3
   3   2  -3 2166.38 119.617   2
  -3   2   3 1932.22 100.071   4
   3  -2  -2 419.541 29.6890   7
   3  -2  -2 331.220 16.3780   2
  -3  -2   2 442.047 76.8809   3
  -3   2   2 411.408 51.5322   4
   3   2  -2 455.505 58.0862   2
  -3  -2   1 29227.2 511.113   3
   3  -2  -1 29145.2 230.164   7
   3   2  -1 30208.6 421.151   2
  -3   2   1 29672.7 402.301   4
   3  -2   0 11557.4 146.193   7
   3   2   0 11819.1 257.026   2
  -3  -2   0 12152.5 307.892   3
  -3   2   0 11845.0 262.873   4
   3   2   1 98766.1 345.781   6
  -3   2  -1 99333.7 783.745   4
  -3  -2  -1 98885.5 819.923   3
  -3   2  -1 97748.1 324.371   5
   3  -2   2 17893.9 170.357   6
  -3  -2  -2 17578.5 314.081   3
   3   2   2 17852.6 148.772   6
  -3   2  -2 17777.5 152.964   5
  -3  -2  -3 15856.9 266.610   3
   3   2   3 16787.6 147.541   6
  -3   2  -3 16357.6 338.697   4
   3  -2   3 16210.9 177.066   6
  -3   2  -3 15940.4 157.180   5
   3  -2   4 185.170 24.4552   6
   3   2   4 209.200 18.9927   6
  -3   2  -4 177.379 21.6843   5
   3   2   5 1039.67 41.5332   6
   3  -2   5 1047.93 53.5700   6
  -3   2  -5 1022.59 47.3778   5
   3   2   6 3021.60 73.2665   6
   3  -2   6 3022.48 97.0734   6
  -3   2  -6 3105.67 85.3888   5
   3  -2   7 39793.4 374.604   6
  -3   2  -7 40340.3 327.351   5
   3   2   7 39065.6 277.626   6
  -3   2  -8 28647.8 553.268   1
   3  -2   8 28215.6 332.825   6
  -3   2  -8 28468.5 293.480   5
  -3   2  -9 22495.1 502.949   1
   3  -2   9 21940.9 311.277   6
  -3   2  -9 21816.8 271.318   5
   3  -2  10 2041.04 102.702   6
  -3   2 -10 2088.05 159.592   1
  -3   2 -10 2091.61 90.7921   5
  -3   2 -11 3396.78 122.589  19
  -3   2 -11 3230.71 201.117   1
   3  -2  11 3392.64 135.141   6
  -3  -2 -11 3316.93 113.926  15
  -3   2 -11 3375.01 118.321   5
  -3   2 -12 3135.24 119.667  19
  -3   2 -12 3220.66 115.702  15
   3  -2  12 3024.69 133.962   6
  -3  -2 -12 3038.10 115.837  15
  -3   2 -13 1802.57 92.7578  19
  -3   2 -13 1809.37 90.2612  15
  -3  -2 -13 1939.43 96.7691  15
  -3  -2 -13 1828.01 82.0015   8
   3  -2  13 1798.30 107.501   6
  -3  -2 -14 2815.88 119.040  15
   3  -2  14 2675.64 130.788   6
  -3   2 -14 2793.67 113.162  15
  -3   2 -14 2785.85 112.774  19
  -3  -2 -14 2730.65 102.140   8
   3  -2  15 362.860 53.6483   6
  -3   2 -15 466.323 48.3745  15
  -3   2 -15 348.543 41.8854  19
  -3  -2 -15 421.225 47.7980  15
  -3  -2 -15 360.556 38.8728   8
  -3   2 -16 49.0041 22.1547  19
  -3   2 -16 52.6066 21.7363  15
   3  -2  16 50.2007 29.3916   6
  -3  -2 -16 16.3272 21.5975  15
  -3  -2 -16 38.1641 16.0103   8
  -3  -2 -17 506.114 42.7896   8
  -3   2 -17 545.792 53.2340   8
  -3   2 -17 582.467 48.9061  15
   3  -2  17 533.825 59.0632  14
  -3   2 -18 86.8547 22.8944   8
   3  -2  18 71.3513 26.9065  14
  -3  -2 -18 80.5709 18.0859   8
   3  -2  19 31.6344 20.2416  14
  -3   2 -19 39.7320 17.5134   8
   3  -2  20 76.6202 18.9431  14
  -3   2 -20 71.0382 16.3270   8
   3   3 -20 34.5149 10.5603  13
   3  -3 -20 55.0874 14.2335  12
  -3  -3  20 20.7710 17.9774   9
   3   3 -20 64.0356 13.5938   8
  -3  -3  19 42.2026 24.8665   9
   3  -3 -19 36.6452 16.3564   8
   3   3 -19 22.7020 16.0410  19
   3   3 -19 53.4297 15.3552   8
   3   3 -18 55.9414 23.5717  19
  -3  -3  18 60.8065 27.4370   9
   3   3 -18 56.9363 19.2210   8
   3  -3 -18 63.5152 17.7639   8
   3   3 -17 169.203 31.8744  19
   3  -3 -17 152.148 27.5386   8
   3   3 -17 122.788 25.1474   8
   3  -3 -16 5896.34 154.320   8
   3   3 -16 5987.48 166.148  19
   3   3 -16 6015.61 152.397   8
  -3  -3  16 5899.92 194.651   6
   3   3 -16 6234.68 147.381   5
   3   3 -15-5.93853 18.3860   5
   3  -3 -15 33.5354 20.9925   8
   3  -3 -15 87.0843 41.3958  16
  -3  -3  15-25.6163 37.0654   6
   3   3 -15 36.4664 28.9521  19
   3   3 -15 20.5918 19.2929   8
  -3  -3  14 5523.16 195.129   6
   3  -3 -14 5790.19 184.265  16
   3   3 -14 5587.50 147.000   8
   3   3 -14 5834.71 151.153   5
   3   3 -14 5680.79 165.405  19
  -3  -3  14 5887.42 166.686  14
   3  -3 -14 5698.35 153.271   8
  -3  -3  13 5985.37 199.828   6
   3  -3 -13 6030.57 183.584  16
   3   3 -13 5933.23 152.950   5
   3  -3 -13 5952.44 152.696   8
  -3  -3  13 5602.61 375.791   3
   3   3 -13 6010.96 168.037  19
  -3  -3  13 5999.82 167.056  14
   3   3 -12 61.7327 22.8838   5
  -3  -3  12 74.6629 23.2115  14
   3   3 -12 104.463 66.4671   2
   3   3 -12 113.571 30.1121  19
   3  -3 -12 79.6358 27.2914  16
   3  -3 -12 100.271 24.5053   8
  -3  -3  12 10.0170 57.1076   3
   3  -3 -11 1791.25 85.6050  20
   3  -3 -11 1826.13 78.8479   8
   3   3 -11 1859.13 88.2251  19
   3   3 -11 1707.16 176.388   2
   3  -3 -11 1823.22 93.1472  16
  -3  -3  11 1968.18 227.395   3
  -3  -3  11 1729.15 85.9266  14
  -3  -3  10 2547.85 254.777   3
   3   3 -10 2634.40 207.385   2
   3   3  -9 5554.24 284.467   2
  -3  -3   9 5488.67 354.469   3
   3   3  -8 9043.14 347.120   2
  -3  -3   8 8785.58 436.741   3
   3   3  -7 110.960 38.3455   4
   3   3  -7 221.022 57.4826   2
  -3  -3   7 152.161 79.6392   3
   3   3  -6 73148.0 747.929   4
  -3   3   6 71767.9 750.115   4
  -3  -3   6 76053.6 1182.57   3
   3   3  -6 75738.4 917.864   2
   3   3  -5 9111.59 269.187   4
   3   3  -5 9450.53 307.676   2
  -3  -3   5 9161.98 399.875   3
  -3   3   5 8413.14 261.055   4
  -3  -3   4 14.8197 58.0605   3
   3  -3  -4 170.163 26.4605   7
   3   3  -4 82.4234 37.1363   2
  -3   3   4 204.441 49.7778   4
   3  -3  -3 18818.0 225.650   7
  -3   3   3 18379.4 391.170   4
   3   3  -3 18967.5 395.961   2
  -3  -3   3 18403.2 524.410   3
   3   3  -2 212.134 46.0985   2
   3  -3  -2 250.188 30.8612   7
  -3  -3   2 191.065 65.0513   3
  -3   3   2 225.132 53.8843   4
   3  -3  -1 2890.86 90.5187   7
  -3   3   1 2868.01 158.114   4
  -3  -3   1 2790.07 188.134   3
   3   3  -1 2921.84 147.373   2
   3  -3   0 300.493 34.0981   7
  -3   3   0 256.460 59.0578   4
  -3  -3   0 320.432 72.4168   3
   3   3   0 275.897 49.7174   2
   3  -3   1 1015.08 57.7631   7
  -3  -3  -1 1092.00 45.7041   7
  -3  -3  -1 1126.35 110.009   3
  -3   3  -1 991.265 101.281   4
   3   3   1 1059.89 86.7496   2
   3  -3   1 1049.69 41.2399   6
  -3  -3  -2 18.1948 25.6749   3
  -3  -3  -2-1.93083 11.4118   7
   3   3   2 1.45425 24.4021   2
  -3   3  -2-7.56581 35.4458   4
   3  -3   2-4.94482 12.3046   6
  -3   3  -3 877.175 95.5082   4
   3  -3   3 829.587 45.0547   6
   3   3   4 382.222 25.0373   6
  -3   3  -4 490.944 79.1352   4
   3  -3   4 409.220 35.6935   6
  -3   3  -4 440.298 34.3328   5
  -3   3  -5 23563.6 495.700   4
   3  -3   5 22960.8 268.165   6
  -3   3  -5 23346.1 241.520   5
   3  -3   6 54.4766 24.6300   6
  -3   3  -6 40.2986 17.7772   5
  -3   3  -7 6511.66 143.800   5
   3  -3   7 6713.82 165.634   6
   3  -3   8 13285.8 245.176   6
  -3   3  -8 13056.2 213.342   5
   3  -3   9 15653.2 280.976   6
  -3   3  -9 16164.0 249.018   5
  -3  -3 -10 9342.10 179.230  15
   3  -3  10 9211.09 224.736   6
  -3   3 -10 9242.84 218.752  19
  -3   3 -10 9254.14 355.126   1
  -3   3 -10 9562.45 199.032   5
  -3   3 -11 195.479 37.6282   5
  -3   3 -11 184.066 37.1012  19
  -3  -3 -11 182.962 29.2720  15
   3  -3  11 202.849 42.5816   6
  -3   3 -12 21.2317 20.9533   5
  -3   3 -12-11.3865 27.0538  19
   3  -3  12-6.01348 29.3532   6
  -3  -3 -12-19.7496 18.9483  15
  -3   3 -13 52.8979 27.1262  19
   3  -3  13 136.768 37.0232   6
  -3  -3 -13 132.494 29.8682  15
   3  -3  14 694.034 69.7836   6
  -3   3 -14 709.987 64.5475  19
   3  -3  14 671.248 67.8856  14
   3  -3  15 583.971 61.0522  14
  -3   3 -15 615.864 55.6238  19
   3  -3  15 477.524 56.2248   6
   3  -3  16 181.741 39.9839  14
  -3   3 -16 177.061 31.1895  19
  -3   3 -16 209.814 36.8357   8
   3  -3  17 27.2125 28.8798  14
  -3   3 -17 3.58233 16.7610  19
  -3   3 -17 10.8566 18.6918   8
  -3   3 -18 1433.36 58.4914  19
  -3   3 -18 1601.81 72.0762   8
   3  -3  18 1508.49 79.7145  14
   3  -3  19 13.9416 18.5128  14
  -3   3 -19-4.10102 12.2658   8
   3  -3  20 38.2648 14.9186   9
  -3   3 -20 55.7037 11.7905   8
   3   4 -19 1111.45 53.2752  19
  -3  -4  19 1053.22 60.7336   9
  -3  -4  18 7.77777 22.3047   9
   3  -4 -18 0.34452 11.4142  12
   3   4 -18 16.8275 16.6009  19
   3  -4 -17 920.865 54.5215  12
  -3  -4  17 896.863 71.7041   9
   3   4 -17 975.665 62.7867  19
  -3  -4  16 162.442 40.7396   9
  -3  -4  16 129.912 28.8211  14
   3  -4 -16 128.487 25.8484  12
   3   4 -16 150.485 35.6880  19
   3  -4 -15 1573.42 81.7634  12
  -3  -4  15 1590.54 104.253   6
  -3  -4  15 1592.63 105.011   9
   3   4 -15 1535.99 86.9741  19
   3   4 -15 1558.91 78.3943   5
  -3  -4  15 1464.92 85.7252  14
   3  -4 -14 5151.09 150.323  12
   3   4 -14 5572.64 165.371  19
  -3  -4  14 5402.00 192.406   6
   3   4 -14 5406.06 148.585   5
  -3  -4  14 5200.56 184.765   9
  -3  -4  14 5220.50 164.679  14
   3   4 -13 853.451 67.8146  19
  -3  -4  13 935.999 85.3313   6
  -3  -4  13 825.762 79.2868   9
   3  -4 -13 846.546 71.6397  16
  -3  -4  13 849.173 68.7717  14
   3   4 -13 819.962 60.9358   5
   3   4 -12 1421.09 84.9430  19
   3  -4 -12 1505.15 93.1044  16
   3   4 -12 1345.54 79.5182   5
  -3  -4  12 1473.15 99.6342   9
  -3  -4  12 1307.03 85.4104  14
  -3  -4  11 10751.9 536.670   3
   3   4 -11 10278.4 440.876   2
   3   4 -11 11368.8 228.806  19
   3   4 -11 10881.8 197.278  17
  -3  -4  11 10973.7 256.701   9
   3  -4 -11 10937.6 231.843  16
  -3  -4  11 11146.6 237.521  14
   3  -4 -10 930.818 61.0330  12
   3   4 -10 990.278 67.4929  19
   3   4 -10 934.621 61.1230  17
  -3  -4  10 866.759 74.3995   9
   3   4 -10 968.150 138.615   2
  -3  -4  10 921.791 164.178   3
   3  -4 -10 1122.22 68.6225  20
   3  -4 -10 951.381 68.5909  16
  -3  -4  10 1005.22 72.2743  14
  -3  -4   9 8428.32 209.345   9
   3   4  -9 8785.48 187.933  19
   3   4  -9 8848.79 180.295  17
   3  -4  -9 8572.62 179.611  12
   3  -4  -9 8640.20 176.453  20
  -3  -4   9 8377.48 472.476   3
   3  -4  -9 8846.70 189.783  16
  -3  -4   9 8548.03 197.925  14
   3   4  -9 8738.53 380.944   2
  -3  -4   8 12863.1 247.604   9
  -3  -4   8 12333.3 556.486   3
   3   4  -8 12650.3 443.512   2
  -3  -4   7 724.715 136.502   3
   3   4  -7 816.685 97.4381   4
   3   4  -7 993.790 125.214   2
   3   4  -6 1815.59 143.702   4
   3   4  -6 1605.02 147.806   2
  -3   4   6 1648.57 141.858   4
  -3  -4   6 1639.68 197.690   3
  -3  -4   5 740.500 135.611   3
   3   4  -5 607.416 90.4229   2
   3  -4  -5 674.338 53.0964   7
  -3   4   5 557.066 85.1240   4
   3   4  -5 485.704 78.5578   4
   3   4  -4 8310.21 312.275   4
   3  -4  -4 8375.78 178.170   7
  -3   4   4 8050.59 308.069   4
   3   4  -4 8179.00 304.644   2
  -3  -4   4 8539.10 414.585   3
  -3  -4   3 356.102 88.6949   3
   3  -4  -3 507.561 46.7351   7
   3   4  -3 400.357 70.9334   2
  -3   4   3 457.296 80.3715   4
   3   4  -2 775.252 86.8183   2
   3  -4  -2 798.091 58.5261   7
  -3  -4   2 707.379 116.641   3
  -3   4   2 743.461 98.2623   4
  -3   4   1 3727.07 214.017   4
   3  -4  -1 4049.01 126.587   7
   3   4  -1 3827.99 182.144   2
  -3  -4   0 1303.67 63.4599   7
   3   4   0 1074.29 94.0823   2
  -3   4   0 1283.18 129.144   4
  -3  -4   0 984.989 128.619   3
   3  -4   0 1224.76 70.3948   7
   3  -4   1 16206.4 255.925   7
  -3  -4  -1 15439.7 465.634   3
  -3   4  -1 16537.6 452.262   4
  -3  -4  -1 15520.1 205.735   7
   3   4   1 15940.7 350.033   2
  -3  -4  -2 1750.40 66.7268   7
   3  -4   2 1749.81 87.7718   7
  -3   4  -2 1912.02 157.411   4
   3  -4   3 4044.62 104.521   6
  -3   4  -3 3899.72 225.583   4
  -3   4  -4 12849.1 411.043   4
   3  -4   4 12543.4 197.559   6
  -3   4  -4 12716.2 190.072   5
  -3   4  -5 863.032 113.215   4
   3  -4   5 822.622 56.9174   6
  -3   4  -5 813.993 52.5669   5
  -3   4  -6 168.276 28.3912   5
   3  -4   6 188.911 31.7943   6
   3  -4   7 1227.28 77.2525   6
  -3   4  -7 1220.65 81.3203  19
  -3   4  -7 1310.08 72.0839   5
   3  -4   7 1221.88 73.7228  14
   3  -4   8 16527.2 288.150   6
  -3   4  -8 16606.5 300.439  19
  -3  -4  -8 16846.0 236.882  11
  -3   4  -8 16982.4 260.961   5
   3  -4   8 16685.6 279.629  14
  -3   4  -9 365.086 43.4973   5
  -3  -4  -9 371.545 37.8875  11
  -3   4  -9 356.178 50.2692  19
   3  -4   9 322.606 48.2468   6
   3  -4   9 412.374 50.1972  14
  -3   4 -10 723.327 69.4029  19
  -3   4 -10 868.424 123.213   1
   3  -4  10 747.744 67.2261  14
   3  -4  10 757.735 71.4668   6
  -3   4 -10 858.235 64.3351   5
   3  -4  11 1126.70 83.5717  14
   3  -4  11 997.614 82.7445   6
  -3   4 -11 1091.68 83.9175  19
  -3   4 -11 1014.07 72.3469   5
   3  -4  12 108.351 35.3815  14
  -3   4 -12 107.131 37.0939  19
  -3   4 -12 103.706 27.4802   5
   3  -4  12 137.698 37.3659   6
  -3   4 -13 2691.32 122.926  19
   3  -4  13 2617.56 128.408   6
   3  -4  13 2538.09 125.824  14
  -3   4 -14 842.327 69.2289  19
   3  -4  14 830.807 71.4774   6
   3  -4  14 906.902 78.1623  14
  -3   4 -15 31.9559 17.9209   8
   3  -4  15 35.3675 27.8188  14
  -3   4 -15 23.4080 22.2452  19
  -3   4 -16-1.49673 16.8541   8
   3  -4  16 10.9322 25.7391  14
  -3   4 -16-2.99850 19.8824  19
   3  -4  17 0.41363 19.5861  14
  -3   4 -17-35.0437 18.3870  19
  -3   4 -17 9.23589 13.2537   8
  -3   4 -18 536.399 33.8717  19
   3  -4  18 580.378 45.1946   9
  -3   4 -18 501.499 30.8815   8
   3  -4  18 580.103 43.7904  14
   3  -4  19 76.7383 14.8726  14
   3  -4  19 82.1993 17.1525   9
   3   5 -18 564.584 36.0961  19
  -3  -5  18 633.091 46.0471   9
   3   5 -17 121.223 23.4259  19
  -3  -5  17 138.863 31.3334   9
  -3  -5  16 1070.19 74.4400   9
   3   5 -16 1159.95 64.7353  19
  -3  -5  16 1090.18 62.3346  14
   3   5 -15 543.578 50.4393  19
  -3  -5  15 541.949 58.9021   9
  -3  -5  15 509.824 49.0952  14
  -3  -5  14 9675.52 241.356   9
   3   5 -14 9737.53 203.250  19
  -3  -5  14 9032.29 209.446  14
  -3  -5  13 3556.78 150.522   6
  -3  -5  13 3734.08 156.151   9
   3   5 -13 3889.15 127.217   5
   3   5 -13 3735.48 130.708  19
  -3  -5  13 3572.27 138.922  14
  -3  -5  12 250.756 44.0270  14
   3   5 -12 212.210 36.0811   5
  -3  -5  12 160.012 39.6792   6
   3   5 -12 228.894 34.5366  17
   3   5 -12 169.382 35.4544  19
  -3  -5  12 248.768 48.5533   9
   3  -5 -12 163.136 29.9424  12
  -3  -5  11 369.144 50.5513  14
  -3  -5  11 305.248 50.4141   6
   3   5 -11 351.256 44.8316   5
   3   5 -11 406.528 47.7201  19
   3   5 -11 390.256 45.0178  17
   3  -5 -11 313.896 38.2242  12
  -3  -5  11 377.860 56.7916   9
   3   5 -10 4908.18 149.000  19
  -3  -5  10 4528.14 170.674   9
   3   5 -10 4558.20 142.240  17
   3  -5 -10 4567.06 135.839  12
  -3  -5  10 4702.09 164.826  14
   3   5  -9 1185.54 72.7815  19
   3  -5  -9 1162.99 69.6649  12
  -3  -5   9 1202.74 89.1377   9
   3   5  -9 1255.57 77.5775  17
  -3  -5   9 1166.73 83.4117  14
   3   5  -8-56.0710 47.8038   2
  -3  -5   8 89.8119 83.2361   3
   3  -5  -8 16.2887 21.5380  12
   3   5  -8 24.2407 19.2203  19
  -3  -5   8 5.73193 25.1885   9
  -3  -5   8 148.268 35.5144  14
   3   5  -8 13.6935 22.7786  17
   3   5  -7 757.243 61.0126  17
  -3  -5   7 840.674 72.0794   9
  -3  -5   7 665.817 142.414   3
   3  -5  -7 738.992 55.1744  12
   3   5  -7 736.432 53.9977  19
   3   5  -7 662.220 98.4248   4
  -3  -5   7 721.611 64.3357  14
   3   5  -7 633.787 104.276   2
  -3  -5   6 992.792 167.153   3
  -3  -5   6 1442.54 87.6749   9
   3  -5  -6 1352.32 72.3930  12
   3   5  -6 1098.64 128.429   2
   3   5  -6 1411.95 79.8455  17
   3   5  -6 1466.03 146.196   4
  -3  -5   6 1389.15 85.3111  14
  -3  -5   5 474.455 114.896   3
   3   5  -5 386.392 84.6251   4
  -3  -5   5 499.160 52.1420   9
  -3   5   5 643.227 100.970   4
   3   5  -5 528.302 50.0925  17
  -3  -5   5 496.744 51.1689  14
  -3  -5   4 635.484 58.8439   9
  -3  -5   4 501.501 113.731   3
   3  -5  -4 631.993 57.5118   7
   3   5  -4 636.117 109.571   4
  -3   5   4 516.289 96.0327   4
   3   5  -4 629.419 55.9241  17
  -3  -5   4 665.884 58.6007  14
   3   5  -3 2664.22 206.136   4
  -3  -5   3 2778.66 260.430   3
  -3   5   3 2821.11 212.075   4
  -3  -5   3 2627.52 109.012   9
   3   5  -3 2869.39 108.473  17
   3  -5  -3 2829.26 118.322   7
  -3  -5   3 2857.42 113.398  14
  -3  -5   2 353.875 93.6510   3
   3   5  -2 237.085 74.8963   4
   3  -5  -2 329.648 44.9550   7
  -3  -5   2 347.563 40.7678   9
  -3   5   2 332.200 79.7793   4
   3   5  -2 316.961 38.7229  17
   3  -5  -1 2020.51 102.721   7
  -3  -5   1 1835.32 89.1022   7
  -3   5   1 1892.47 176.189   4
   3   5  -1 1800.15 83.1086  17
  -3  -5   0 91.8442 23.2823   7
   3  -5   0 133.886 36.2575   7
  -3   5   0 120.434 56.4791   4
   3  -5   1 2416.95 115.344   7
  -3  -5  -1 2210.11 89.9523   7
  -3   5  -1 2273.74 195.924   4
  -3  -5  -1 2348.48 98.4322  10
   3  -5   2 10254.5 237.881   7
  -3  -5  -2 10464.1 204.862  10
  -3  -5  -2 10928.9 210.602   9
  -3   5  -2 10849.4 420.237   4
   3  -5   3 3019.94 132.901   7
  -3   5  -3 2909.09 220.413   4
  -3  -5  -3 3102.64 112.985   9
  -3   5  -3 2926.61 116.563  19
  -3  -5  -3 3175.46 115.441  10
  -3   5  -3 2977.11 97.0852   5
   3  -5   3 3029.26 108.456  14
   3  -5   4 862.221 75.3485   7
  -3   5  -4 752.016 65.5340  19
  -3  -5  -4 837.863 61.0445   9
  -3   5  -4 888.970 123.327   4
  -3  -5  -4 878.190 63.2070  10
  -3   5  -4 848.936 56.1512   5
   3  -5   4 866.138 62.7948  14
  -3   5  -5 107.225 61.7950   4
   3  -5   5 47.2787 32.5440   7
  -3  -5  -5 49.4197 23.9441  10
  -3   5  -5 42.6836 27.0025  19
  -3   5  -5 55.9253 18.4131   5
   3  -5   6 2372.44 99.8445   6
  -3   5  -6 2198.80 112.696  19
  -3   5  -6 2213.36 93.6434   5
   3  -5   6 2334.34 106.630  14
  -3  -5  -7 931.710 61.9958  11
  -3   5  -7 882.293 62.7574   5
   3  -5   7 983.319 66.5728   9
   3  -5   7 889.994 65.3922   6
  -3   5  -7 896.333 74.9202  19
   3  -5   7 779.381 67.8525  14
  -3   5  -8 7134.80 175.887   5
  -3  -5  -8 6991.48 164.365  11
  -3   5  -8 7052.15 205.106  19
   3  -5   8 7212.04 188.961   6
   3  -5   8 7143.90 181.629   9
   3  -5   8 7203.66 198.700  14
  -3   5  -9 14.1730 23.0418   5
  -3   5  -9-43.8348 35.9054  19
  -3  -5  -9 66.7567 25.0442  11
   3  -5   9 34.3434 25.1835  14
   3  -5   9 20.2538 25.6949   6
  -3   5 -10 125.801 29.6024   5
  -3   5 -10 116.560 36.0442  19
   3  -5  10 88.0189 29.8503   6
   3  -5  10 82.5965 30.2673  14
   3  -5  11 21.9698 28.8843  14
  -3   5 -11-2.63274 20.0961   5
   3  -5  11 12.7905 19.5463   6
  -3   5 -11-8.33633 31.8363  19
   3  -5  12 1134.20 79.2431   6
  -3   5 -12 1202.89 83.3151  19
  -3   5 -12 1171.61 73.3905   5
   3  -5  12 1173.73 85.8689  14
  -3   5 -13 146.415 36.4478  19
   3  -5  13 159.004 39.1151  14
   3  -5  13 170.955 37.5558   9
   3  -5  14-15.7855 25.4421  14
  -3   5 -14 5.08549 22.7043  19
   3  -5  14-29.4283 25.9609   9
  -3   5 -14-0.26057 16.8127  17
   3  -5  15 36.7514 24.0138  14
   3  -5  15 32.2908 21.5529   9
  -3   5 -15 35.2448 17.7556  19
  -3   5 -16 473.448 39.2427  19
   3  -5  16 474.966 42.3647   9
   3  -5  16 576.889 48.5615  14
   3  -5  17 57.1642 17.9604  14
  -3   5 -17 48.6003 13.0093  19
   3  -5  17 21.9110 14.0533   9
   3   6 -17 114.362 14.1838  13
  -3  -6  17 91.6750 17.0654   9
   3   6 -16 498.152 33.0511  19
  -3  -6  16 548.801 43.7153   9
   3   6 -15 681.148 43.0903  19
  -3  -6  15 615.227 51.7131   9
  -3  -6  14 1197.06 76.6594   9
   3   6 -14 1189.29 60.5622  19
  -3  -6  14 1057.17 63.7075  14
   3   6 -13 205.486 30.7643  19
   3   6 -13 221.318 27.2197  17
  -3  -6  13 263.287 45.0977   9
  -3  -6  13 170.227 34.3988  14
   3   6 -12 3715.58 115.218  19
   3   6 -12 3682.01 110.090  17
  -3  -6  12 3583.55 133.061  14
  -3  -6  12 3617.14 143.544   9
   3   6 -11 2416.77 98.6826  17
   3   6 -11 2392.45 95.3832  19
  -3  -6  11 2538.76 124.878   9
  -3  -6  11 2465.70 116.226  14
   3   6 -10 3133.40 118.009  17
  -3  -6  10 3321.72 142.808   9
  -3  -6  10 3126.02 133.959  14
   3   6 -10 3175.23 118.332   5
   3   6 -10 3211.65 109.640  19
  -3  -6  10 3132.73 130.015   6
  -3  -6   9 734.742 73.0084   9
   3   6  -9 725.065 53.7259  19
  -3  -6   9 711.824 63.5580   6
  -3  -6   9 674.021 64.7265  14
   3   6  -9 778.684 63.1456  17
  -3  -6   8 207.196 44.2343  14
  -3  -6   8 136.208 34.6744   6
  -3  -6   8 173.629 36.7003   9
   3   6  -8 220.963 40.2295  17
  -3  -6   7 3914.21 154.938   9
  -3  -6   7 4063.65 154.535  14
   3   6  -7 3972.71 141.549  17
  -3  -6   6 78.9823 33.7508   9
   3   6  -6 118.196 36.0352  17
  -3  -6   6 93.0739 35.7079  14
  -3  -6   5 32.1399 28.0953   9
   3   6  -5 40.3895 26.4860  17
  -3  -6   4 8820.38 221.052   9
  -3  -6   4 8917.49 227.720   7
   3   6  -4 8837.37 209.392  17
  -3  -6   3 2093.61 107.450   7
   3  -6  -3 2014.26 106.342   7
  -3  -6   3 2011.82 105.011   9
   3   6  -3 2031.25 100.043  17
  -3  -6   2 6077.69 176.954   7
   3  -6  -2 5947.05 184.032   7
  -3  -6   2 6088.63 178.563   9
   3   6  -2 6209.32 172.357  17
  -3  -6   1 329.658 42.9851   7
   3  -6  -1 468.412 55.0710   7
   3   6  -1 536.036 53.9789  17
  -3   6   1 451.512 46.7424  17
  -3  -6   1 526.897 54.8989   9
  -3  -6   1 447.387 54.2794  10
   3  -6   0 8721.46 229.886   7
  -3   6   0 8157.46 195.022  17
  -3  -6   0 8528.49 205.126   9
  -3  -6   0 8384.99 206.890  10
   3   6   0 8482.94 193.107  17
  -3  -6  -1 752.666 63.8077   9
   3  -6   1 788.164 59.4961  14
  -3  -6  -1 861.660 69.2541  10
   3   6   1 750.744 60.3367  17
   3  -6   1 745.916 72.4417   7
   3  -6   2 776.962 74.8880   7
   3   6   2 726.152 55.5883  17
  -3  -6  -2 882.348 67.7811   9
  -3  -6  -2 866.990 69.3032  10
   3  -6   2 913.368 65.1086  14
   3  -6   3 1019.95 83.7390   7
   3   6   3 1033.26 64.0296  17
  -3  -6  -3 1032.69 74.2188  10
   3  -6   3 983.927 68.3732  14
   3  -6   4 1350.22 82.3119  14
   3  -6   4 1218.61 91.2200   7
  -3  -6  -4 1263.22 81.4241  10
  -3   6  -4 1281.91 80.9826  19
   3  -6   5 46.7968 27.7531   7
  -3  -6  -5 25.0577 24.6381  10
  -3   6  -5 86.0097 33.2919  19
   3  -6   5 50.3014 24.3263  14
   3  -6   6 356.558 46.7308  14
  -3   6  -6 304.300 36.1271   5
   3  -6   6 317.215 52.5438   7
  -3   6  -6 324.350 46.4754  19
  -3  -6  -6 334.637 40.7405  11
   3  -6   7 433.534 51.3259  14
  -3  -6  -7 480.047 47.0359  11
  -3   6  -7 488.485 46.5681   5
   3  -6   7 532.402 60.8643   7
  -3   6  -7 461.294 55.1953  19
   3  -6   8 332.436 48.8148  14
   3  -6   8 299.262 47.2705   7
  -3  -6  -8 342.196 39.0373  11
  -3   6  -8 378.158 49.3035  19
  -3   6  -8 327.556 38.8677   5
  -3  -6  -9 1311.71 68.0495  11
  -3   6  -9 1398.91 87.5627  19
   3  -6   9 1363.77 92.2274   7
   3  -6   9 1341.82 75.5954   9
   3  -6   9 1450.63 91.1995  14
  -3   6  -9 1419.06 75.0263   5
   3  -6  10 160.178 35.8209  14
  -3   6 -10 168.114 35.5089  19
  -3   6 -10 183.244 35.7427  17
   3  -6  10 172.498 30.7868   9
  -3   6 -11 353.200 44.0358  19
   3  -6  11 338.443 38.5088   9
   3  -6  11 369.917 48.4382  14
  -3   6 -11 380.407 43.8744  17
  -3   6 -12 1158.30 69.8998  19
   3  -6  12 1139.96 65.4290   9
  -3   6 -12 1144.04 67.0984  17
   3  -6  12 1073.70 73.6407  14
   3  -6  13 58.2352 24.8404  14
  -3   6 -13 24.3860 17.7419  19
  -3   6 -13 16.5518 14.6551  17
   3  -6  13 12.2164 15.1033   9
  -3   6 -14 2998.83 77.0377  17
   3  -6  14 2924.37 86.3893   9
  -3   6 -14 3248.01 96.5402  19
   3  -6  14 3243.58 105.286  14
  -3   6 -15 144.987 21.0340  19
   3  -6  15 121.005 17.6140   9
   3  -6  15 161.180 24.7745  14
  -3  -7  14 2100.12 69.8900   9
   3   7 -13 874.890 34.7806  17
  -3  -7  13 814.179 51.2355   9
   3   7 -12 302.281 27.3025  17
  -3  -7  12 347.596 39.6276   9
  -3  -7  11 7.66117 20.2286   9
   3   7 -11 1.91014 15.0270  17
   3   7 -10 727.844 50.8491  17
  -3  -7  10 775.833 62.1638   9
  -3  -7   9 659.881 59.4574   9
   3   7  -9 651.804 51.7617  17
  -3  -7   8 1889.61 97.8486   9
   3   7  -8 1865.14 88.9219  17
  -3  -7   7 347.237 45.7773   9
   3   7  -7 359.986 46.3330  17
   3   7  -6 542.850 54.1437  17
  -3  -7   6 551.310 58.6832   9
  -3  -7   5 1700.79 95.4138   9
   3   7  -5 1637.38 89.7922  17
  -3  -7   4 2088.17 104.508   9
  -3  -7   4 2145.15 107.517  10
   3   7  -4 2172.99 102.215  17
  -3  -7   3 411.548 50.3837   9
  -3  -7   3 365.142 51.8792  10
   3   7  -3 406.885 49.6603  17
   3  -7  -2 1050.65 76.4650   7
  -3  -7   2 947.733 75.0170  10
  -3  -7   2 962.052 71.5701   9
   3   7  -2 920.646 69.0146  17
   3  -7  -1 3009.50 129.567   7
  -3  -7   1 2983.58 126.116  10
  -3  -7   1 2859.67 118.484   9
   3   7  -1 2857.74 113.757  17
  -3  -7   0 997.901 74.8683  10
  -3  -7   0 1070.31 72.4951   9
  -3   7   0 958.233 66.0453  17
   3  -7   0 1033.97 79.4662   7
   3   7   0 958.680 65.3854  17
  -3  -7  -1 330.396 46.2064  10
  -3  -7  -1 254.745 38.2516   9
   3   7   1 292.150 37.9415  17
  -3   7  -1 300.160 41.7966  17
   3  -7   1 213.379 38.6200   7
   3  -7   2 4136.10 155.910   7
  -3   7  -2 3904.09 139.412  17
  -3  -7  -2 4259.77 145.647  10
   3   7   2 4127.45 123.654  17
   3  -7   3 739.980 68.0074   7
  -3   7  -3 841.814 67.6292  17
  -3  -7  -3 878.288 68.8796  10
  -3   7  -4 273.480 43.3875  17
  -3  -7  -5 1410.94 77.0193  11
  -3   7  -5 1331.40 84.9253  17
   3  -7   5 1380.63 78.8811  14
  -3  -7  -6 190.626 29.4480  11
  -3   7  -6 123.389 33.9812  17
   3  -7   6 203.422 34.4905  14
  -3   7  -7 341.187 36.2663  19
  -3  -7  -7 316.318 34.4836  11
  -3   7  -7 316.785 45.1956  17
   3  -7   7 275.802 37.6859  14
  -3   7  -8 2325.69 89.7744  19
  -3   7  -8 2354.12 101.898  17
   3  -7   8 2284.59 97.8243  14
  -3   7  -9 625.414 46.4971  19
  -3   7  -9 627.378 52.3618  17
   3  -7   9 555.925 49.6222  14
  -3   7 -10 33.6169 14.1207  19
  -3   7 -10 66.0134 25.0192  17
   3  -7  10 38.7230 19.8336  14
  -3   7 -11 90.9667 19.5970  19
  -3   7 -11 94.2184 21.8952  17
   3  -7  11 91.9780 22.6333  14
  -3   7 -12 2297.49 69.2766  17
   3  -7  12 2360.73 78.7070  14
  -3   7 -12 2271.35 67.1808  19
   3  -7  13 67.9335 15.4531  14
  -3  -8  10 254.651 25.4463  10
   3   8 -10 315.726 23.5655  17
   3   8  -9 147.213 19.8985  17
  -3  -8   9 176.040 21.9951   9
  -3  -8   9 116.399 20.6913  10
  -3  -8   8 446.195 35.5124   9
   3   8  -8 511.897 37.3148  17
  -3  -8   8 387.757 35.5450  10
  -3  -8   7 1425.56 69.1073  10
  -3  -8   7 1416.45 63.0913   9
   3   8  -7 1513.63 65.2296  17
  -3  -8   6 2.80084 17.8112  10
  -3  -8   6-1.87751 15.5202   9
   3   8  -6 8.09441 16.0943  17
   3   8  -5 707.305 49.0154  17
  -3  -8   5 642.206 45.9039   9
  -3  -8   5 603.860 50.1465  10
  -3  -8   4 94.1155 22.4707   9
  -3  -8   4 101.949 26.3714  10
   3   8  -4 58.2841 20.4315  17
   3   8  -3 1927.04 79.8845  17
  -3  -8   3 1795.46 74.9992   9
  -3  -8   3 1828.99 85.9000  10
  -3  -8   2 36.2644 22.3068  10
   3   8  -2 70.1526 22.7762  17
  -3  -8   1 296.902 37.3633  10
   3   8  -1 334.710 34.1235  17
  -3  -8   0 93.8468 26.9597  10
   3   8   0 76.3463 18.9353  17
  -3  -8  -1 2776.27 101.960  10
   3   8   1 2688.64 82.9829  17
  -3   8  -1 2781.96 89.1654  17
  -3   8  -2 2583.25 89.7899  17
  -3  -8  -2 2580.09 93.4842  11
  -3  -8  -3 135.757 25.8912  11
   3  -8   3 197.329 24.0480  10
  -3   8  -3 189.599 30.0741  17
   3  -8   4-6.25105 12.8548  10
  -3   8  -4-6.47475 15.9370  17
  -3  -8  -4-1.40757 14.6426  11
  -3  -8  -5 1189.59 52.6536  11
  -3   8  -5 1205.11 62.3876  17
   3  -8   5 1165.61 53.4615  10
   3  -8   6 38.4038 16.5459  10
  -3   8  -6 1.37529 15.4887  17
  -3  -8  -6 23.3324 12.6601  11
   3  -8   7 341.690 28.1345  10
  -3   8  -7 306.132 31.0993  17
   3  -8   8 96.4211 16.8017  10
  -3   8  -8 111.007 19.3168  17
  -3   8  -9 10.0818 11.5550  17
   4   0 -22 952.043 45.9201   8
   4   0 -21-2.03428 13.9010   8
   4   0 -20 2284.37 93.7500   8
   4   0 -19-19.8255 24.7621   8
   4   0 -18-4.73429 23.3184   8
   4   0 -17 1.83195 22.0064   8
   4   0 -16 3651.67 137.643   8
   4   0 -16 3575.19 136.041  16
   4   0 -15 17.2902 21.3745  16
   4   0 -15 27.9883 23.4452   8
   4   0 -14 425.699 48.6954  16
   4   0 -14 394.634 38.6041  19
   4   0 -14 520.070 51.8661   8
   4   0 -13 3.00423 14.3762  19
   4   0 -13 48.4550 23.5104  16
   4   0 -13 19.9230 20.2912   8
   4   0 -12 960.284 108.718   2
  -4   0  12 908.888 140.548   3
   4   0 -11-11.7503 25.5713   2
  -4   0  11-16.2777 58.1990   3
   4   0 -10 119.106 41.6954   2
   4   0  -9 13.7720 31.1696   2
   4   0  -8 39414.1 554.649   2
   4   0  -7 33.7690 32.7058   2
   4   0  -6 113499. 830.250   2
   4   0  -5 0.28097 21.8314   2
   4   0  -4 17583.4 296.584   2
   4   0  -3 38.6108 24.5556   2
   4   0  -2 205469. 451.776   6
   4   0  -1 28.3749 9.14274   6
  -4   0   1 2.97193 19.0899   1
  -4   0   0 15176.2 266.217   1
   4   0   0 15133.0 132.775   6
  -4   0  -1-6.34084 22.7957   1
   4   0   1 3.90295 10.2745   6
   4   0   2 13637.3 142.600   6
  -4   0  -2 13635.1 285.782   1
   4   0   3 4.81558 12.1351   6
  -4   0  -3 5.46383 26.8371   1
   4   0   4 50321.4 316.663   6
  -4   0  -4 49081.6 605.451   1
  -4   0  -5-8.56094 33.7310   1
   4   0   5 2.29473 15.5028   6
   4   0   6 3456.48 95.6645   6
   4   0   7 7.01044 18.6377   6
   4   0   8 3241.95 105.353   6
   4   0   9 98.4779 29.7408   6
   4   0  10 570.746 51.1611   6
   4   0  11 5.89540 20.2035   6
  -4   0 -11 2.19942 15.5816  15
   4   0  12 4063.00 141.213   6
  -4   0 -12 4004.37 138.420  15
  -4   0 -13-15.7950 27.0149  15
   4   0  13-9.87852 22.2131   6
  -4   0 -14 1120.98 79.1269  15
   4   0  14 868.094 68.9322   6
   4   0  15-26.1301 25.1941   6
  -4   0 -15 30.6693 29.8523  15
  -4   0 -16 3914.03 142.742  15
  -4   0 -16 3901.46 137.912   8
  -4   0 -17 15.1167 20.2262   8
  -4   0 -17 1.32001 23.2840  15
  -4   0 -18 1864.65 85.8077   8
  -4   0 -18 1952.61 90.3662  15
  -4   0 -19-6.05391 14.6122   8
   4   0  20 264.824 27.3911  14
  -4   0 -20 316.073 28.4595   8
   4  -1 -22 559.672 33.9928   8
   4   1 -22 604.497 34.4951   8
   4  -1 -21 123.237 23.8529   8
   4   1 -21 132.508 22.9602   8
   4  -1 -20-3.27347 16.6830   8
   4   1 -20 9.53606 16.8173   8
   4  -1 -19 425.580 45.8502   8
   4   1 -19 396.494 44.0793   8
   4   1 -18 536.456 52.5399   8
   4  -1 -18 479.537 51.2678   8
   4   1 -17 909.419 69.0715   8
   4  -1 -17 979.574 72.4810   8
   4   1 -17 902.282 60.8980  19
   4  -1 -16 413.061 54.5721  16
   4   1 -16 429.860 50.0291   8
   4   1 -16 282.016 36.8956  19
   4  -1 -16 329.765 46.3594   8
   4   1 -15 448.358 45.2912  19
  -4  -1  15 511.028 52.4430   6
   4  -1 -15 569.453 59.3656  16
   4  -1 -15 560.089 55.4668   8
   4   1 -15 548.098 53.1591   8
   4   1 -14 5880.23 151.413  19
   4  -1 -14 5783.46 172.325  16
   4   1 -14 5831.94 159.741   8
  -4  -1  14 5542.34 170.549   6
   4  -1 -14 5917.60 164.814   8
   4   1 -13 5148.27 143.360   8
   4   1 -13 5058.20 283.162   2
  -4  -1  13 4783.60 332.312   3
   4   1 -13 4941.05 134.479  19
   4  -1 -13 4884.76 151.843  16
   4  -1 -13 4989.64 144.086   8
   4   1 -12 21841.3 561.931   2
  -4  -1  12 21771.0 696.492   3
   4   1 -11 4118.13 94.0829   5
  -4  -1  11 3817.64 287.675   3
   4   1 -11 4178.16 236.117   2
   4   1 -10 63.8784 46.1460   2
   4  -1 -10 20.2237 23.3756   2
  -4  -1  10 36.4135 56.2683   3
   4   1 -10 48.7270 13.8877   5
   4  -1  -9 4505.69 176.365   2
  -4  -1   9 4534.64 280.017   3
   4   1  -9 4941.51 229.539   2
  -4  -1   8 1633.43 166.526   3
   4   1  -8 1558.22 126.441   2
   4  -1  -8 1749.38 103.808   2
  -4  -1   7 14725.4 452.070   3
   4   1  -7 15136.1 360.024   2
   4  -1  -7 14789.6 275.428   2
   4   1  -6 55393.4 297.045   4
   4  -1  -6 57699.9 507.222   2
   4   1  -6 57664.8 663.891   2
  -4  -1   6 57545.7 835.574   3
  -4   1   5 160.123 18.8313   1
  -4  -1   5 188.995 59.9946   3
   4  -1  -5 160.107 27.0430   2
   4   1  -5 153.947 42.4476   2
   4   1  -4 18208.0 341.908   2
   4  -1  -4 17143.4 243.339   2
   4  -1  -3 27855.9 308.420   2
   4   1  -3 29022.0 418.777   2
   4   1  -2 5577.94 178.945   2
   4   1  -2 5604.87 83.7920   6
   4  -1  -1 1147.62 36.5964   7
   4  -1  -1 1051.78 32.3835   6
   4   1  -1 1137.74 38.1861   6
  -4  -1   1 1187.41 90.7299   3
   4  -1   0 76136.8 292.746   7
   4   1   0 76625.1 311.787   6
   4  -1   0 75523.4 295.716   6
   4  -1   1 25201.2 186.442   6
   4  -1   1 24532.1 165.761   7
  -4  -1  -1 24835.6 350.009   3
   4   1   1 24997.9 185.430   6
   4  -1   2 1225.66 38.4117   7
   4  -1   2 1301.10 46.9496   6
  -4  -1  -2 1219.54 69.7449   3
   4   1   2 1238.90 43.6286   6
   4  -1   3 79930.3 388.968   6
   4   1   3 80349.7 364.981   6
   4  -1   4 26722.9 243.333   6
   4   1   4 26712.1 223.062   6
   4   1   5 9137.33 138.635   6
   4  -1   5 8831.16 151.073   6
  -4   1  -5 8837.12 274.656   1
  -4   1  -6 50.0294 32.8902   1
   4   1   6 34.7093 18.3862   6
   4  -1   6 33.3549 22.5880   6
   4   1   7 16371.2 208.067   6
   4  -1   7 16946.2 236.337   6
   4   1   8 15213.3 213.455   6
   4  -1   8 15660.6 241.806   6
  -4   1  -9 505.738 80.9798   1
   4  -1   9 640.124 53.6949   6
   4   1   9 610.250 47.1320   6
   4  -1  10 9806.18 214.275   6
   4   1  10 9992.67 189.650   6
  -4  -1 -11-3.64964 22.2947  15
   4   1  11 15.0392 17.7416   6
   4  -1  11 52.2639 26.9232   6
  -4   1 -11-13.7709 24.6702  15
   4   1  12 1241.21 72.8473   6
   4  -1  12 1430.16 89.8519   6
  -4  -1 -12 1295.77 80.6420  15
  -4   1 -12 1373.09 83.2602  15
  -4  -1 -13 851.799 67.9214  15
   4   1  13 674.148 54.9693   6
   4  -1  13 782.667 71.7934   6
  -4   1 -13 750.342 64.5262  15
  -4  -1 -14 2768.90 111.860   8
  -4  -1 -14 2864.48 123.492  15
   4  -1  14 2841.37 129.161   6
  -4   1 -14 2991.63 125.437  15
  -4  -1 -15 8.60750 18.0766   8
  -4  -1 -15 2.31459 21.9666  15
   4  -1  15 0.46758 22.4357   6
  -4   1 -15 21.2275 26.4777  15
  -4  -1 -16 1508.77 90.3039  15
   4  -1  16 1481.67 89.6172   6
  -4  -1 -16 1502.90 81.1482   8
  -4   1 -16 1354.62 83.2377  15
  -4   1 -17-8.82296 23.3027   8
  -4  -1 -17 22.5014 22.4352  15
  -4   1 -17-17.5799 23.4655  15
  -4  -1 -17 20.9834 19.3988   8
  -4   1 -18 332.365 39.8224   8
  -4  -1 -18 361.288 37.0381   8
  -4   1 -18 420.844 41.9500  15
   4  -1  19 2.78610 18.0140  14
  -4  -1 -19-4.20951 12.9053   8
  -4   1 -19 9.97098 16.9249   8
  -4  -1 -20 530.154 30.2492   8
  -4   1 -20 640.383 40.3513   8
   4  -1  20 580.311 39.2476  14
   4   2 -21 762.502 40.0448   8
   4  -2 -21 752.127 41.1954   8
   4  -2 -20 170.972 25.8071   8
   4   2 -20 206.577 27.4342   8
  -4  -2  19 200.377 31.3952   9
   4  -2 -19 267.978 35.3598   8
   4   2 -19 277.483 33.4584   8
   4   2 -19 270.925 28.8287  13
  -4  -2  18 154.203 31.5453   9
   4   2 -18 162.126 30.3316  19
   4  -2 -18 186.257 32.1325   8
   4   2 -18 122.311 27.1817   8
  -4  -2  17 825.928 69.7970   6
   4   2 -17 792.931 60.7399  19
   4   2 -17 800.688 60.8331   8
   4  -2 -17 841.709 64.4832   8
   4  -2 -16 370.260 55.2522  16
   4  -2 -16 320.609 41.6556   8
  -4  -2  16 285.764 46.4458   6
   4   2 -16 283.459 40.1206  19
   4   2 -16 339.209 42.1025   8
   4   2 -15 7826.56 185.687   8
   4   2 -15 7578.81 185.698  19
   4  -2 -15 7667.65 213.053  16
   4  -2 -15 7572.18 189.976   8
  -4  -2  15 7383.70 215.581   6
  -4  -2  14 1604.55 101.506   6
   4   2 -14 1807.25 76.6837   5
   4   2 -14 2001.26 96.9410  19
   4   2 -14 1691.22 85.7436   8
   4  -2 -14 1711.06 99.1610  16
   4  -2 -14 1769.57 91.6570   8
   4   2 -13 8960.11 403.123   2
  -4  -2  13 8550.96 465.531   3
   4   2 -13 9447.56 172.002   5
   4   2 -13 9135.39 195.380  19
   4  -2 -13 9332.97 220.079  16
   4  -2 -13 9288.20 198.538   8
   4   2 -13 9500.89 190.861   8
  -4  -2  12 10920.5 526.974   3
   4  -2 -12 11011.8 228.564  16
   4  -2 -12 10851.7 203.986   8
   4   2 -12 11589.0 212.485  19
   4   2 -12 11027.1 194.197   8
   4   2 -12 11352.6 184.249   5
   4   2 -12 10793.0 424.726   2
  -4  -2  11 368.432 107.011   3
   4   2 -11 262.477 78.7287   2
   4   2 -10 806.803 111.492   2
  -4  -2  10 732.265 139.151   3
   4   2  -9 2216.68 171.512   2
  -4  -2   9 2078.64 215.044   3
  -4  -2   8 22482.2 660.133   3
   4   2  -8 23349.3 523.054   2
  -4  -2   7 12262.7 469.261   3
   4   2  -7 12143.9 361.464   2
   4   2  -6 1789.86 92.4548   4
   4   2  -6 1823.63 135.313   2
  -4  -2   6 1722.41 178.133   3
   4   2  -5 4874.18 208.431   2
  -4  -2   5 5114.67 276.269   3
  -4   2   5 5087.10 152.589   4
   4   2  -4 9694.14 280.563   2
  -4  -2   4 9395.55 358.055   3
  -4   2   4 8964.57 212.515   4
  -4   2   3 2016.97 106.111   4
   4  -2  -3 2204.05 67.6808   7
   4   2  -3 2079.18 129.298   2
  -4  -2   3 2091.99 163.713   3
   4  -2  -3 2113.48 54.7867   2
   4  -2  -2 112.438 19.2090   7
   4   2  -2 113.396 32.1398   2
  -4  -2   2 137.372 47.0860   3
  -4   2   2 156.949 36.8178   4
   4  -2  -1 5748.16 106.771   7
   4   2  -1 5930.29 207.114   2
  -4   2   1 5673.47 187.762   4
  -4  -2   1 5653.34 238.013   3
   4  -2  -1 5545.60 72.5354   6
   4  -2   0 28139.3 234.341   7
  -4   2   0 28613.6 433.053   4
  -4  -2   0 28157.8 497.531   3
   4   2   0 28547.1 208.618   6
   4  -2   0 28527.1 186.787   6
  -4   2   0 27415.9 163.264   5
   4  -2   1 87448.6 423.504   7
   4  -2   1 88394.8 370.008   6
  -4   2  -1 90371.4 796.386   4
  -4  -2  -1 89204.5 817.279   3
  -4   2  -1 88470.8 329.993   5
   4   2   1 90015.9 369.331   6
   4  -2   2 48308.6 319.293   7
   4   2   2 48294.1 276.063   6
   4  -2   2 48489.4 298.743   6
  -4  -2  -2 47453.7 539.163   3
  -4   2  -2 47539.8 264.612   5
   4  -2   3 30624.9 257.267   6
  -4  -2  -3 30299.2 367.074   3
   4   2   3 30730.9 227.254   6
   4  -2   4 350.893 38.3017   6
   4   2   4 345.275 26.5114   6
  -4   2  -4 437.377 32.8508   5
   4   2   5 498.428 33.4022   6
   4  -2   5 484.706 39.8710   6
  -4   2  -5 502.288 36.8234   5
   4   2   6 29859.3 254.950   6
   4  -2   6 29222.1 310.324   6
  -4   2  -6 30108.4 279.155   5
  -4   2  -7 1540.60 135.899   1
   4   2   7 1490.64 60.7353   6
   4  -2   7 1525.19 77.1392   6
  -4   2  -7 1458.25 67.6973   5
   4   2   8 1020.63 53.1256   6
  -4   2  -8 1008.76 116.008   1
   4  -2   8 1032.34 70.7345   6
  -4   2  -8 1091.57 62.0375   5
   4  -2   9 563.097 56.9540   6
  -4   2  -9 526.810 91.4547   1
   4   2   9 514.691 39.7554   6
  -4   2  -9 563.562 49.0450   5
  -4   2 -10-0.77211 49.9718   1
   4  -2  10 7.04029 26.2326   6
  -4   2 -11 8012.37 337.230   1
   4  -2  11 7947.62 213.554   6
  -4  -2 -11 7871.52 164.664  11
  -4  -2 -11 7862.65 182.337  15
  -4   2 -11 7944.68 191.365  19
  -4   2 -11 7982.95 185.009  15
  -4   2 -12 1977.46 98.1261  19
   4  -2  12 1996.49 112.031   6
  -4  -2 -12 2080.17 98.2374  15
  -4   2 -12 2110.54 98.5808  15
  -4   2 -13 515.022 51.0584  19
  -4  -2 -13 557.294 55.1342  15
  -4   2 -13 491.652 52.0025  15
   4  -2  13 494.327 58.5284   6
  -4   2 -14 572.339 54.9386  15
   4  -2  14 533.201 60.7566   6
  -4   2 -14 532.316 51.9969  19
  -4  -2 -14 570.065 56.6473  15
  -4   2 -15 760.591 56.9664  19
   4  -2  15 770.555 72.1502   6
  -4  -2 -15 808.910 64.8441  15
  -4   2 -15 787.586 61.8021  15
  -4   2 -16 212.496 30.5976  19
  -4  -2 -16 288.831 40.8321  15
  -4   2 -16 244.681 37.0381  15
  -4   2 -17 476.967 48.1638   8
  -4   2 -17 417.496 40.3111  15
  -4   2 -18 317.354 37.3561   8
   4  -2  18 253.418 38.4515  14
  -4   2 -18 246.554 28.5183  15
   4  -2  19 91.6110 20.9325  14
  -4   2 -19 121.603 23.8528   8
   4  -2  20 23.3932 14.7701  14
  -4   2 -20 0.55031 11.2776   8
  -4  -3  20 86.9438 18.1672   9
   4   3 -20 90.4956 14.8943  13
   4  -3 -20 57.6565 13.9995  12
   4  -3 -20 62.3991 14.5445   8
  -4  -3  19 144.003 28.6170   9
   4   3 -19 128.554 23.5166  19
   4  -3 -19 119.278 22.3269  12
   4  -3 -19 148.462 21.6147   8
   4   3 -18 90.2040 25.1682  19
  -4  -3  18 49.2767 23.1174   9
   4   3 -18 67.6272 20.7571   8
   4   3 -17-19.9469 24.0349  19
   4   3 -17 12.3000 13.6963   8
  -4  -3  17 0.58516 24.0151   9
   4  -3 -17 20.0868 17.5004   8
   4   3 -16 397.502 48.4742  19
  -4  -3  16 394.829 53.0096   6
  -4  -3  16 401.816 57.5961   9
   4   3 -16 437.375 41.9386   8
   4  -3 -16 456.960 58.5199  16
   4  -3 -16 386.462 43.8053   8
  -4  -3  15 3866.16 155.619   9
  -4  -3  15 3660.26 159.302   6
   4   3 -15 3860.71 137.124  19
   4  -3 -15 3787.57 150.707  16
   4  -3 -15 3797.16 128.544   8
   4   3 -15 3956.81 118.391   5
   4   3 -14 17560.6 289.523  19
  -4  -3  14 16988.1 340.273   6
   4  -3 -14 17154.9 314.891  16
   4  -3 -14 16971.5 269.556   8
   4   3 -14 17126.1 251.292   5
   4  -3 -13 691.457 55.7416   8
   4   3 -13 724.382 61.9337  19
   4   3 -13 772.870 55.6891   5
   4  -3 -13 704.935 66.2180  16
  -4  -3  13 909.084 179.281   3
   4   3 -12-9.70551 36.8985   2
   4   3 -12 94.8850 27.0290  19
   4   3 -12 165.981 29.5455   5
   4  -3 -12 204.850 39.1425  16
   4  -3 -12 93.5388 22.9099   8
  -4  -3  12 86.4955 60.8995   3
   4  -3 -11 572.752 53.9884  16
   4   3 -11 690.695 55.2801  19
   4  -3 -11 614.716 48.3759   8
   4  -3 -11 666.345 55.3937  20
   4   3 -11 729.422 117.713   2
  -4  -3  11 426.541 118.393   3
   4   3 -10 1747.15 82.1308  19
   4   3 -10 1593.45 161.719   2
  -4  -3   9 11942.2 546.033   3
   4   3  -9 11907.5 423.722   2
   4   3  -8 5979.20 287.972   2
  -4  -3   8 5821.17 369.540   3
   4   3  -7 48031.6 586.751   4
   4   3  -7 48954.9 791.863   2
  -4  -3   7 47553.8 1011.83   3
   4   3  -6 2120.92 128.404   4
  -4   3   6 2241.59 128.931   4
  -4  -3   6 2242.87 217.052   3
   4   3  -6 2316.68 163.826   2
  -4   3   5 1979.69 124.710   4
   4   3  -5 2364.69 161.430   2
  -4  -3   5 2346.14 217.603   3
  -4   3   4 7895.44 254.870   4
   4   3  -4 8348.22 290.540   2
  -4  -3   4 8340.84 381.047   3
   4  -3  -4 8232.43 156.181   7
   4   3  -3 663.042 83.8056   2
   4  -3  -3 815.433 51.0092   7
  -4   3   3 688.798 78.4473   4
  -4  -3   3 770.542 115.570   3
   4  -3  -2 519.493 42.3953   7
   4   3  -2 478.489 66.6447   2
  -4   3   2 401.429 65.0974   4
  -4  -3   2 450.431 91.6833   3
   4  -3  -1 10680.5 175.996   7
  -4  -3   1 10442.0 372.226   3
   4   3  -1 10490.7 302.136   2
  -4   3   1 10195.8 303.446   4
   4  -3   0 48790.7 379.095   7
  -4  -3   0 47846.3 753.268   3
  -4   3   0 48940.3 675.936   4
   4   3   0 49229.6 643.359   2
  -4   3  -1 1744.04 53.2950   5
  -4  -3  -1 1714.96 136.960   3
   4   3   1 1681.40 118.768   2
  -4   3  -1 1778.97 135.718   4
   4  -3   1 1862.63 57.2581   6
   4  -3   1 1715.41 73.9463   7
   4  -3   2 2823.75 94.8734   7
   4   3   2 2625.61 147.777   2
   4  -3   2 2783.34 77.3353   6
  -4   3  -2 2771.16 171.161   4
  -4  -3  -2 2764.92 158.536   3
  -4   3  -2 2658.84 70.9914   5
  -4   3  -3 250.042 25.0908   5
   4   3   3 275.571 24.6016   6
   4  -3   3 257.155 28.5017   6
  -4   3  -3 218.121 64.2913   4
  -4   3  -4 15930.5 195.343   5
   4   3   4 15913.7 172.778   6
  -4   3  -5 67.9523 18.0404   5
   4  -3   5 103.346 26.2449   6
   4   3   5 90.0840 15.4067   6
   4  -3   6 3282.81 111.437   6
  -4   3  -6 3206.08 99.8974   5
  -4   3  -7 8639.79 171.072   5
   4  -3   7 8414.29 187.814   6
   4  -3   8 1852.43 95.6272   6
  -4   3  -8 1521.09 76.8707   5
  -4   3  -9 243.852 35.8919   5
  -4   3  -9 274.613 42.1593  19
  -4  -3  -9 276.892 35.1605  11
   4  -3   9 326.343 48.2778   6
  -4   3  -9 199.637 61.0296   1
  -4   3 -10 301.670 40.5853   5
  -4   3 -10 244.012 69.3297   1
  -4   3 -10 352.556 48.2035  19
  -4  -3 -10 325.840 36.3710  11
   4  -3  10 309.104 48.6339   6
  -4  -3 -10 287.181 32.8796  15
   4  -3  11 932.278 78.2699   6
  -4   3 -11 894.375 119.675   1
  -4  -3 -11 986.570 62.6333  11
  -4   3 -11 798.611 70.1803  19
  -4  -3 -11 928.502 62.0114  15
  -4   3 -12 68.3382 28.9657  19
  -4  -3 -12 169.918 30.9256  15
  -4  -3 -12 112.392 23.7335  11
   4  -3  12 145.005 37.9560   6
   4  -3  13 681.173 68.6225   6
  -4   3 -13 537.764 56.8557  19
  -4  -3 -13 665.592 54.9907  15
  -4   3 -14 328.980 44.8440  19
   4  -3  14 287.220 49.2518  14
   4  -3  14 313.992 48.1047   6
  -4  -3 -14 353.164 41.6097  15
  -4   3 -15 3.27962 19.5915  19
   4  -3  15 23.1046 26.8868   6
   4  -3  16 110.291 31.7235  14
  -4   3 -16 107.653 25.6272  19
   4  -3  17 185.758 36.8889  14
  -4   3 -17 180.327 25.6418  19
  -4   3 -17 196.559 30.7799   8
   4  -3  18 25.8395 18.0327  14
  -4   3 -18 0.84760 14.3547   8
   4  -3  19 258.639 28.2186  14
  -4   3 -19 293.942 26.4501   8
  -4  -4  19 347.751 34.8031   9
   4   4 -19 416.494 31.4535  13
   4   4 -19 374.641 31.9658  19
   4  -4 -19 310.434 25.1382  12
   4  -4 -18 851.583 48.0280  12
   4   4 -18 866.986 53.9034  19
  -4  -4  18 804.700 60.1363   9
   4   4 -17 168.167 30.9126  19
  -4  -4  17 227.581 38.5032   9
   4  -4 -17 218.333 30.0596  12
   4  -4 -16 1541.71 79.4202  12
   4   4 -16 1488.88 82.6064  19
  -4  -4  16 1507.49 94.8337   9
   4   4 -15 3854.13 134.647  19
  -4  -4  15 3867.16 154.793   9
   4  -4 -15 3977.00 132.779  12
  -4  -4  15 3835.16 157.508   6
  -4  -4  14 33.9903 23.1424  14
   4   4 -14 51.3059 21.1836   5
   4  -4 -14 41.7579 23.5237  12
   4   4 -14 27.1918 26.6309  19
  -4  -4  14 29.3167 29.5503   6
   4  -4 -14 90.5740 33.8861  16
  -4  -4  14 77.9806 36.1443   9
   4  -4 -13 7647.96 205.496  16
  -4  -4  13 7535.50 230.085   6
   4   4 -13 7913.75 194.558  19
  -4  -4  13 7645.04 221.571   9
   4  -4 -13 7744.98 190.905  12
   4   4 -13 7654.54 176.688   5
  -4  -4  13 7745.76 194.781  14
   4   4 -12 1101.77 74.3154  19
   4   4 -12 1134.79 71.1831   5
  -4  -4  12 1187.81 90.0856   9
   4  -4 -12 1136.04 80.0193  16
   4  -4 -12 1151.33 74.9498  12
  -4  -4  12 1164.70 79.4817  14
   4  -4 -11 3883.42 132.128  20
  -4  -4  11 4112.89 159.197   9
   4  -4 -11 4021.06 135.992  12
   4   4 -11 4090.66 136.742  19
  -4  -4  11 3737.59 329.558   3
   4  -4 -11 4187.10 145.212  16
  -4  -4  11 4067.69 141.244  14
   4   4 -11 4097.08 279.984   2
  -4  -4  10 1258.38 195.456   3
   4   4 -10 1347.39 77.4297  19
   4  -4 -10 1233.17 77.2651  16
   4  -4 -10 1278.03 76.5784  12
   4  -4 -10 1246.20 73.8324  20
  -4  -4  10 1362.65 90.7359   9
   4   4 -10 1284.06 69.3595  17
   4   4 -10 1176.17 151.747   2
  -4  -4  10 1278.40 79.8551  14
   4   4  -9 10876.1 204.942  19
   4  -4  -9 10302.8 206.311  12
   4  -4  -9 10576.8 202.645  20
  -4  -4   9 10452.2 237.608   9
   4   4  -9 10392.3 193.685  17
   4   4  -9 10216.9 417.963   2
   4  -4  -9 10188.9 206.994  16
  -4  -4   9 10514.6 540.650   3
  -4  -4   9 10195.1 213.472  14
  -4  -4   8 192.354 32.7786  14
  -4  -4   8 302.601 108.661   3
   4   4  -8 256.308 32.4044  17
   4   4  -8 239.031 34.6705  19
   4  -4  -8 218.126 31.9884  20
   4  -4  -8 168.573 28.3550  12
  -4  -4   8 192.304 36.7495   9
   4   4  -8 251.707 77.2614   2
   4   4  -7 4494.55 216.559   4
  -4  -4   7 4579.52 344.388   3
   4   4  -7 4508.24 260.638   2
  -4  -4   6 165.563 83.1635   3
   4   4  -6 87.1111 43.8284   4
   4   4  -6 23.7450 36.9728   2
   4   4  -5 5006.72 256.568   2
   4   4  -5 4661.62 233.784   4
  -4   4   5 4115.97 217.616   4
  -4  -4   5 4546.80 320.075   3
   4  -4  -4 5046.19 142.545   7
  -4   4   4 4525.73 229.795   4
  -4  -4   4 4849.20 321.260   3
   4   4  -4 4645.34 240.076   2
   4  -4  -3 12653.2 224.272   7
  -4   4   3 12000.1 379.849   4
   4   4  -3 12422.8 376.451   2
  -4  -4   3 12990.7 507.275   3
   4  -4  -2 2079.54 93.1073   7
  -4   4   2 1898.48 155.943   4
   4   4  -2 1947.75 144.297   2
  -4  -4   2 1654.28 178.455   3
   4   4  -1-17.9793 27.5944   2
  -4  -4   1 101.444 54.0303   3
  -4   4   1 88.7925 43.3594   4
   4  -4  -1 44.8342 23.4931   7
   4  -4   0 6059.97 157.947   7
  -4   4   0 6099.36 277.674   4
   4   4   0 5915.92 238.349   2
  -4  -4   0 5822.70 301.379   3
  -4  -4   0 6104.04 129.446   7
   4  -4   1 1241.79 74.9216   7
   4   4   1 1376.88 114.115   2
  -4  -4  -1 1113.20 129.820   3
  -4   4  -1 1292.02 132.750   4
   4   4   2 1632.76 122.509   2
   4  -4   2 1651.91 86.8475   7
  -4   4  -2 1607.33 62.5326   5
  -4   4  -2 1690.38 156.869   4
   4  -4   3 35218.8 400.980   7
  -4   4  -3 36303.6 306.442   5
  -4   4  -3 35481.9 700.962   4
   4  -4   3 35724.5 311.327   6
   4  -4   4 518.412 52.9459   7
  -4   4  -4 610.965 44.0744   5
  -4   4  -4 670.801 103.863   4
   4  -4   4 576.539 45.1518   6
   4  -4   5 6644.69 157.351   6
  -4   4  -5 6326.91 143.037   5
  -4   4  -6 1375.50 85.9506  19
   4  -4   6 1553.51 82.4621   6
  -4   4  -6 1590.49 76.4264   5
   4  -4   7 37.9315 22.7442  14
  -4   4  -7-1.92574 19.3780   5
  -4  -4  -7 13.2891 20.5560  11
  -4   4  -7-47.2505 36.0159  19
   4  -4   7 19.0230 20.4012   6
   4  -4   8 1969.14 101.595   6
  -4   4  -8 1852.56 106.279  19
  -4  -4  -8 2062.98 89.9848  11
  -4   4  -8 2088.86 94.3554   5
   4  -4   8 2077.35 101.553  14
   4  -4   9 37.6975 26.5508  14
  -4   4  -9-7.55935 29.9291  19
   4  -4   9 36.5551 30.0932   6
  -4  -4  -9 14.3598 16.8858  11
  -4   4 -10 278.212 41.8243   5
  -4  -4 -10 270.003 36.2477  11
  -4   4 -10 302.880 50.0292  19
   4  -4  10 290.952 46.9184   6
   4  -4  10 306.347 44.0387  14
   4  -4  11 361.361 52.4863  14
  -4   4 -11 184.431 32.6732   5
  -4   4 -11 306.176 50.4866  19
   4  -4  11 255.813 45.6726   6
  -4  -4 -11 266.436 36.1521  11
   4  -4  12 246.239 45.0118  14
  -4   4 -12 243.120 45.1074  19
   4  -4  12 191.074 43.4957   6
   4  -4  13 622.075 63.7708   6
  -4   4 -13 576.509 59.6048  19
   4  -4  13 664.343 68.2930  14
   4  -4  14 187.666 37.8599  14
  -4   4 -14 201.143 40.1607  19
  -4   4 -15 1796.54 87.9809  19
   4  -4  15 1797.30 98.8744  14
  -4   4 -16 4.91674 13.6494   8
   4  -4  16 39.5113 26.2252  14
  -4   4 -16 5.77911 15.9313  19
   4  -4  17 87.5149 26.2401  14
  -4   4 -17 86.0857 18.9092  19
  -4   4 -17 58.3336 15.5620   8
   4  -4  18 58.4450 16.8214  14
  -4   4 -18 55.1196 12.6439  19
   4  -4  18 49.8793 16.0484   9
  -4   4 -18 37.9426 10.7662   8
   4   5 -18-2.08461 12.5479  19
  -4  -5  18 7.41706 14.5632   9
  -4  -5  17 25.1651 22.3761   9
   4   5 -17 22.1652 15.6571  19
   4   5 -16 1171.10 63.0845  19
  -4  -5  16 1112.99 74.7296   9
  -4  -5  15 1990.23 105.567   9
   4  -5 -15 1893.46 76.7900  12
   4   5 -15 1919.84 86.5288  19
  -4  -5  15 1815.22 82.9147  14
   4   5 -14 464.267 47.2112  19
  -4  -5  14 540.058 63.1914   9
   4  -5 -14 480.067 43.9960  12
  -4  -5  14 535.733 52.5689  14
   4   5 -13 126.211 29.7737   5
   4   5 -13 130.900 30.4296  19
  -4  -5  13 140.164 37.6488   6
  -4  -5  13 127.406 42.6692   9
   4  -5 -13 111.541 26.5049  12
  -4  -5  13 140.758 33.5738  14
   4   5 -12 38.3070 22.9485   5
   4   5 -12 29.2679 23.8081  19
  -4  -5  12 39.8665 29.6707   6
   4  -5 -12-1.74394 20.5767  12
   4   5 -12 67.7489 22.8468  17
  -4  -5  12 4.11656 25.3444  14
  -4  -5  12-17.8485 29.6162   9
   4  -5 -11 2360.60 102.447  12
   4   5 -11 2235.28 94.1193  17
   4   5 -11 2416.23 103.972  19
  -4  -5  11 2374.84 126.508   9
  -4  -5  11 2166.32 110.020  14
   4  -5 -10 1758.51 85.3217  20
   4  -5 -10 1684.75 86.9101  12
   4   5 -10 1853.01 89.6020  17
   4   5 -10 1722.00 86.1778  19
  -4  -5  10 1664.32 104.830   9
  -4  -5  10 1631.35 96.0434  14
   4  -5  -9 41.4304 18.0679  20
   4  -5  -9 90.3550 29.2584  12
   4   5  -9 24.9168 21.9203  19
  -4  -5   9 17.8554 30.5550   9
   4   5  -9 28.2072 21.7710  17
  -4  -5   9 41.5086 25.5654  14
   4  -5  -8 6320.68 165.410  12
   4   5  -8 6386.13 154.415  19
  -4  -5   8 6136.58 193.541   9
   4   5  -8 6286.86 166.958  17
  -4  -5   8 6369.68 430.552   3
   4   5  -8 6226.49 324.596   2
  -4  -5   8 6127.47 180.644  14
   4  -5  -7 5319.71 150.697  12
  -4  -5   7 4901.49 375.700   3
   4   5  -7 5447.66 155.341  17
  -4  -5   7 5506.12 178.821   9
   4   5  -7 4760.76 274.955   2
  -4  -5   7 5460.13 168.129  14
  -4  -5   6 1645.04 97.7091   9
   4   5  -6 1690.21 154.356   4
   4  -5  -6 1607.82 83.5739  12
  -4  -5   6 1592.18 218.109   3
   4   5  -6 1667.39 86.8511  17
   4   5  -6 1691.88 165.335   2
  -4  -5   6 1694.77 93.6646  14
  -4  -5   5 1506.19 203.128   3
  -4   5   5 1566.00 153.951   4
  -4  -5   5 1600.46 92.7900   9
   4   5  -5 1477.01 81.6082  17
   4   5  -5 1293.97 136.249   2
  -4  -5   5 1638.40 90.4095  14
  -4  -5   4 175.683 76.5630   3
   4  -5  -4 313.972 45.0836   7
  -4   5   4 266.403 71.3225   4
  -4  -5   4 264.883 37.1374   9
   4   5  -4 298.174 39.0171  17
   4   5  -4 273.781 72.3469   4
  -4  -5   4 304.296 42.3847  14
  -4  -5   3 1028.61 161.498   3
   4  -5  -3 1021.16 74.1513   7
  -4  -5   3 1046.58 73.1270   9
  -4   5   3 825.874 115.958   4
   4   5  -3 1056.41 67.4091  17
   4   5  -3 1092.88 136.345   4
  -4  -5   2 652.493 56.3737   7
  -4  -5   2 610.308 130.083   3
   4  -5  -2 720.230 64.2918   7
  -4   5   2 589.250 98.1931   4
  -4  -5   2 682.519 59.0767   9
   4   5  -2 691.587 55.3092  17
  -4  -5   1 2728.58 103.609   7
   4  -5  -1 2782.28 121.596   7
   4   5  -1 2691.75 102.875  17
  -4  -5   1 2993.35 117.741   9
  -4  -5   1 2754.61 241.785   3
  -4   5   1 2790.73 214.017   4
   4  -5   0 7911.81 205.515   7
   4   5   0 8089.95 173.443  17
  -4  -5   0 7844.64 182.816  10
  -4   5   0 7792.06 359.694   4
  -4  -5   0 7665.19 186.405   9
   4  -5   1 599.383 62.7222   7
   4   5   1 709.017 52.6074  17
  -4  -5  -1 638.244 55.4147   9
  -4   5  -1 808.605 124.252   4
  -4  -5  -1 826.196 61.7279  10
  -4   5  -2 115.467 60.5884   4
   4  -5   2 96.2031 29.5739   7
  -4  -5  -2 79.5328 25.5949  10
  -4  -5  -2 72.3901 19.8755   9
   4   5   2 117.151 25.1494  17
  -4  -5  -3 2902.42 115.766   9
   4   5   3 2793.61 98.3149  17
  -4   5  -3 3043.53 228.308   4
  -4  -5  -3 2927.40 114.378  10
   4  -5   3 3036.47 107.628  14
   4  -5   3 2907.10 129.894   7
   4  -5   4 3965.40 155.455   7
  -4   5  -4 4170.46 269.651   4
  -4   5  -4 3889.73 146.708  19
   4   5   4 3829.03 112.189  17
  -4  -5  -4 4111.38 137.039  10
  -4   5  -4 4081.44 116.987   5
   4  -5   4 3892.19 127.684  14
   4  -5   5 4695.40 170.230   7
  -4  -5  -5 4753.93 148.456  10
  -4   5  -5 4552.05 162.714  19
  -4   5  -5 4791.17 132.030   5
   4  -5   5 4841.34 147.366  14
   4  -5   6 4446.01 167.151   7
  -4  -5  -6 4328.35 136.695  11
  -4   5  -6 4181.23 159.364  19
  -4   5  -6 4327.79 129.681   5
   4  -5   6 4287.14 143.875  14
   4  -5   7 2085.43 114.936   7
  -4  -5  -7 2033.60 94.0817  11
  -4   5  -7 2033.74 115.196  19
   4  -5   7 2135.74 98.7842   6
  -4   5  -7 2304.22 98.8014   5
   4  -5   7 2205.82 107.366  14
   4  -5   8 198.312 39.1907  14
  -4   5  -8 273.990 38.2859   5
   4  -5   8 250.231 44.1598   7
  -4  -5  -8 312.422 39.9845  11
  -4   5  -8 332.806 52.8967  19
   4  -5   8 277.378 40.6266   6
   4  -5   9 1642.87 102.639   7
  -4   5  -9 1741.02 105.757  19
  -4  -5  -9 1786.53 86.3402  11
   4  -5   9 1825.57 97.2306   6
   4  -5   9 1821.98 101.947  14
  -4   5  -9 1829.25 90.7824   5
   4  -5  10 2448.46 121.299   7
  -4  -5 -10 2525.30 98.4818  11
   4  -5  10 2540.70 115.451   6
  -4   5 -10 2441.21 122.564  19
   4  -5  10 2394.70 117.290  14
  -4   5 -10 2465.66 105.886   5
   4  -5  11 65.5511 33.9398  14
   4  -5  11 32.2355 23.8108   7
  -4   5 -11 38.1642 29.6844  19
   4  -5  11 73.4315 26.3424   6
   4  -5  12 74.8195 32.8226  14
  -4   5 -12 73.7963 33.3785  19
  -4   5 -13 700.086 60.6482  19
   4  -5  13 754.462 59.5858   9
   4  -5  13 685.177 62.3102  14
   4  -5  14 1753.32 91.0602  14
  -4   5 -14 1736.94 84.8077  19
  -4   5 -14 1561.36 68.3200  17
   4  -5  14 1611.93 81.1293   9
   4  -5  15 131.283 28.0881  14
  -4   5 -15 126.129 25.0796  19
   4  -5  15 143.814 26.1335   9
  -4   5 -16 450.558 34.6981  19
   4  -5  16 430.299 35.1110   9
   4  -5  16 529.712 42.9322  14
   4  -5  17 124.966 19.7818  14
  -4   5 -17 148.699 17.0286  19
   4   6 -16 15.9764 11.2441  19
  -4  -6  16 2.43427 15.4895   9
  -4  -6  15 26.2105 20.9306   9
   4   6 -15 59.9857 17.3607  19
  -4  -6  14 1448.66 82.7337   9
   4   6 -14 1244.20 59.7708  19
   4   6 -13 4184.46 99.5414  17
   4   6 -13 4081.16 112.388  19
  -4  -6  13 4406.89 150.117   9
   4   6 -12 435.646 40.3059  19
   4   6 -12 449.649 40.1342  17
  -4  -6  12 514.049 59.3174   9
  -4  -6  12 402.796 47.4602  14
   4   6 -11 203.742 30.0076  19
  -4  -6  11 209.630 45.0473   9
   4   6 -11 200.802 32.5067  17
  -4  -6  11 183.889 35.9806  14
  -4  -6  10 1087.99 86.9981   9
   4   6 -10 1012.80 67.1872  17
   4   6 -10 1050.53 60.1572  19
  -4  -6  10 1029.75 77.7023  14
  -4  -6   9 1174.34 81.1662   6
  -4  -6   9 1113.45 87.0004   9
   4   6  -9 1226.69 76.1522  17
  -4  -6   9 1224.88 87.1441  14
  -4  -6   8 3897.79 157.464   9
   4   6  -8 4313.74 144.024  17
  -4  -6   7 1295.10 93.2623   9
   4   6  -7 1257.32 80.6104  17
  -4  -6   6 1556.83 99.8086   9
   4   6  -6 1666.23 92.5981  17
  -4  -6   5 4077.62 154.228   7
  -4  -6   5 4079.48 156.112   9
   4   6  -5 4301.03 146.143  17
  -4  -6   4 45.1908 25.6841   7
  -4  -6   4 22.1077 26.9226   9
   4   6  -4 62.7109 28.8832  17
  -4  -6   3 6269.35 177.395   7
   4  -6  -3 6295.49 188.561   7
  -4  -6   3 6402.45 191.080   9
   4   6  -3 6425.64 176.660  17
   4  -6  -2 471.588 56.6332   7
  -4  -6   2 554.418 59.3843   9
  -4  -6   2 475.327 55.4465  10
   4   6  -2 512.374 51.7479  17
  -4  -6   1 717.161 65.3593  10
  -4  -6   1 698.448 64.1039   9
   4  -6  -1 685.779 68.0375   7
   4   6  -1 766.061 61.2423  17
   4  -6   0 214.822 41.9781   7
  -4  -6   0 298.466 45.9185  10
  -4  -6   0 184.778 35.9973   9
   4   6   0 215.457 34.4381  17
   4  -6   1 2393.55 124.156   7
  -4  -6  -1 2324.67 112.793   9
   4   6   1 2465.56 102.579  17
  -4  -6  -1 2382.92 112.535  10
   4  -6   2 1586.59 101.148   7
  -4  -6  -2 1783.00 98.4122  10
   4   6   2 1916.44 88.8584  17
  -4  -6  -2 1827.80 99.2962   9
   4  -6   2 1669.11 83.4217  14
   4  -6   3 499.740 60.5978   7
   4   6   3 521.669 45.7100  17
  -4   6  -3 515.235 53.4358  19
  -4  -6  -3 590.450 60.3918  10
   4  -6   3 503.829 48.7875  14
   4  -6   4 1023.20 83.2135   7
   4  -6   4 1083.95 72.4519  14
  -4  -6  -4 1147.01 80.5577  10
  -4   6  -4 1146.58 82.3095  19
   4  -6   5 2387.36 125.384   7
  -4   6  -5 2519.34 119.099  19
  -4  -6  -5 2491.08 109.055  11
   4  -6   5 2426.56 108.876  14
   4  -6   6 19.3697 18.6461  14
   4  -6   6 24.3453 26.0950   7
  -4  -6  -6-15.5098 19.3346  11
  -4   6  -6 33.3133 32.1805  19
   4  -6   7 34.9692 28.7338  14
   4  -6   7 23.5913 19.8101   7
  -4  -6  -7 31.7340 20.3425  11
  -4   6  -7 9.84868 25.4978  19
   4  -6   8 4782.22 167.164   7
  -4   6  -8 4663.87 160.764  19
  -4  -6  -8 4433.74 132.584  11
   4  -6   8 4713.66 154.928  14
   4  -6   9 764.784 64.6627  14
  -4  -6  -9 717.169 52.1204  11
  -4   6  -9 789.359 67.0295  19
   4  -6  10 10.6315 22.2867  14
  -4   6 -10-41.2392 27.9440  19
   4  -6  11 175.387 33.5196  14
  -4   6 -11 215.576 37.8969  19
  -4   6 -11 206.763 33.9313  17
  -4   6 -12 737.411 56.5450  19
  -4   6 -12 724.404 52.9042  17
   4  -6  12 813.624 59.8637  14
  -4   6 -13 1027.07 59.4838  19
  -4   6 -13 966.826 51.6818  17
   4  -6  13 945.523 60.4238  14
  -4   6 -14 73.0965 13.7637  17
  -4   6 -14 85.9682 18.9648  19
   4  -6  14 115.583 22.4648  14
  -4   6 -15 161.855 19.9131  19
   4  -6  15 163.569 21.2199  14
  -4  -7  14 23.4441 14.2878   9
  -4  -7  13 739.931 47.9355   9
   4   7 -13 693.968 32.4796  13
  -4  -7  13 622.592 38.0452  10
   4   7 -12 337.644 25.7818  13
  -4  -7  12 338.517 38.8607   9
   4   7 -12 295.881 25.1507  17
  -4  -7  12 280.797 32.0289  10
  -4  -7  11 1238.78 72.9774   9
   4   7 -11 1262.91 57.3461  17
  -4  -7  10 1035.13 70.3411   9
   4   7 -10 960.662 55.7811  17
   4   7  -9 12.0020 20.9999  17
  -4  -7   9 11.4038 25.5830   9
  -4  -7   8 162.528 33.8589   9
   4   7  -8 176.247 30.7370  17
   4   7  -7 517.600 50.4921  17
  -4  -7   7 452.742 52.6032   9
   4   7  -6 557.169 54.2314  17
  -4  -7   6 522.536 55.7651  10
  -4  -7   6 413.173 50.7371   9
  -4  -7   5 13.0408 24.0999   9
  -4  -7   5-6.99918 27.1654  10
   4   7  -5 54.0513 29.4992  17
   4   7  -4 2456.70 107.361  17
  -4  -7   4 2351.03 112.919   9
  -4  -7   4 2286.44 111.672  10
  -4  -7   3 985.874 76.5321  10
   4   7  -3 1094.58 73.1589  17
  -4  -7   3 1014.36 74.2844   9
  -4  -7   2 331.721 43.6485   9
  -4  -7   2 395.423 50.4733  10
   4   7  -2 426.200 48.6923  17
   4  -7  -1 894.345 71.4679   7
  -4  -7   1 873.503 68.7480   9
   4   7  -1 821.449 62.3572  17
  -4  -7   1 986.986 75.4987  10
   4   7   0 20.0802 19.6386  17
   4  -7   0 31.5007 22.4032   7
  -4  -7   0-1.31150 25.5176   9
  -4  -7   0 40.3198 25.2983  10
  -4   7   0 0.69499 18.2682  17
  -4  -7  -1 455.174 52.9161  10
   4   7   1 351.417 41.1424  17
   4  -7   1 426.719 52.7046   7
  -4   7  -1 369.305 44.5018  17
   4  -7   2 268.109 43.1804   7
  -4  -7  -2 358.052 46.2768  10
  -4   7  -2 292.091 41.4395  17
   4   7   2 373.653 39.4289  17
   4   7   3 2846.63 96.3378  17
  -4  -7  -3 3001.92 122.301  10
  -4   7  -3 2850.40 119.198  17
  -4  -7  -4 343.371 42.0150  11
  -4   7  -4 327.120 44.1066  17
  -4  -7  -5 749.659 56.8070  11
  -4   7  -5 623.423 58.4009  17
   4  -7   5 715.839 53.9789  14
  -4   7  -6 16.9634 20.6972  19
  -4   7  -6 2.31435 25.0365  17
  -4  -7  -6 0.09737 17.9364  11
   4  -7   6-22.1645 22.5448  14
  -4  -7  -7 2034.43 81.7768  11
  -4   7  -7 1979.37 83.7584  19
  -4   7  -7 2173.64 100.389  17
   4  -7   7 1996.55 87.9862  14
  -4  -7  -8-3.18706 14.5629  11
  -4   7  -8-24.0321 18.3646  19
  -4   7  -8 22.2078 23.1890  17
   4  -7   8 10.0112 18.7604  14
  -4   7  -9 559.900 44.0534  19
  -4   7  -9 597.636 50.2018  17
   4  -7   9 533.731 44.2780  14
  -4   7 -10 954.747 51.3752  19
  -4   7 -10 965.359 56.8181  17
   4  -7  10 847.273 51.7634  14
  -4   7 -11-20.3215 15.7344  19
  -4   7 -11-8.60818 14.4167  17
   4  -7  11-2.04546 13.3054  14
  -4   7 -12 13.8554 10.1471  19
  -4   7 -12 17.4232 11.6288  17
   4  -7  12 5.22974 10.9418  14
  -4  -8  10 28.7807 12.0399  10
   4   8  -9 10.2529 9.71933  17
  -4  -8   9 16.2373 12.6293  10
  -4  -8   9-0.25074 12.4051   9
  -4  -8   8 768.526 45.5529   9
   4   8  -8 831.387 44.4226  17
  -4  -8   8 685.606 44.8947  10
  -4  -8   7 11.2517 16.6842  10
  -4  -8   7 15.6169 15.3306   9
   4   8  -7 40.9289 16.7898  17
  -4  -8   6 1024.47 60.2425  10
   4   8  -6 1214.88 59.5775  17
  -4  -8   6 1064.19 57.9982   9
  -4  -8   5-18.2020 18.5046   9
   4   8  -5-0.45493 15.9972  17
  -4  -8   5-25.2906 20.3323  10
  -4  -8   4 70.8018 21.1095   9
   4   8  -4 40.2346 20.7544  17
  -4  -8   4 24.1547 18.2913  10
  -4  -8   3 1.14461 16.3606   9
  -4  -8   3 27.6572 23.3523  10
   4   8  -3 5.56701 17.1839  17
  -4  -8   2 1667.49 80.9455  10
   4   8  -2 1629.62 71.0259  17
   4   8  -1 284.911 31.3387  17
  -4  -8   1 295.091 38.8458  10
  -4  -8   0 1160.91 67.4088  10
   4   8   0 1056.40 54.3696  17
  -4  -8  -1 34.7256 22.0356  11
   4   8   1 48.3406 16.7558  17
  -4   8  -1 85.2761 19.1516  17
  -4  -8  -2 33.6575 19.7113  11
  -4   8  -2 63.3173 20.1923  17
  -4  -8  -3 9.88722 16.7581  11
  -4   8  -3 39.7129 18.5481  17
  -4  -8  -4 1108.66 55.3793  11
  -4   8  -4 1056.13 55.8632  17
  -4  -8  -5 149.676 22.1544  11
  -4   8  -5 103.802 21.4172  17
  -4  -8  -6 120.036 18.0004  11
  -4   8  -6 165.506 23.8640  17
  -4   8  -7 236.260 26.0157  17
  -4   8  -8 71.2083 17.3882  17
   5   0 -22-3.61353 11.5295   8
   5   0 -21 869.615 51.7227   8
   5   0 -20 3.67453 17.7862   8
   5   0 -19 2209.66 98.8635   8
   5   0 -18 23.4021 23.0880   8
   5   0 -17 287.235 42.1403  16
   5   0 -17 230.131 37.4975   8
   5   0 -16 15.8711 22.4827  16
   5   0 -16 14.3570 19.5719   8
   5   0 -15 854.716 66.7193   8
   5   0 -15 909.620 68.2996  16
   5   0 -14-46.5462 25.1427  19
   5   0 -14-55.6504 30.3926  16
   5   0 -14 15.7032 19.2387   8
   5   0 -13 1175.09 126.274   2
   5   0 -13 1322.60 68.8406  19
   5   0 -13 1397.42 77.8239  16
   5   0 -13 1391.95 77.8006   8
  -5   0  13 1083.78 164.999   3
   5   0 -12-73.0641 39.6401   2
  -5   0  12 43.7017 71.1196   3
  -5   0  11 3278.36 260.892   3
   5   0 -11 3087.84 187.196   2
   5   0 -10 14.0467 36.8716   2
   5   0  -9 63522.9 763.400   2
   5   0  -8 9.66417 27.4351   2
   5   0  -7 59941.5 671.228   2
   5   0  -6-8.77873 27.6890   2
   5   0  -5 11955.4 276.702   2
   5   0  -4 29.2602 25.3677   2
   5   0  -3 117157. 831.311   2
   5   0  -3 114119. 383.855   6
   5   0  -2 1.83647 8.33809   6
   5   0  -1 52276.2 266.601   6
   5   0   0-3.64631 10.3960   6
  -5   0   0-15.6180 26.9323   1
   5   0   1 47342.5 281.626   6
  -5   0  -1 47234.8 565.195   1
  -5   0  -2-39.1566 40.0735   1
   5   0   2-0.74275 11.6884   6
  -5   0  -3 5363.83 212.797   1
   5   0   3 5717.18 109.472   6
   5   0   4-5.43803 13.5828   6
  -5   0  -4 21.1896 36.8519   1
   5   0   5 25460.8 260.369   6
   5   0   6 7.59103 16.6573   6
   5   0   7 618.187 47.5315   6
   5   0   8 31.2935 19.2305   6
   5   0   9 13395.2 232.980   6
   5   0  10 21.6110 21.9682   6
   5   0  11-12.9664 20.8450   6
  -5   0 -11 3.14339 18.1830  15
   5   0  12 14.0405 21.1621   6
  -5   0 -12-0.55039 24.3370  15
   5   0  13 804.090 67.4793   6
  -5   0 -13 821.067 68.8902  15
   5   0  14 20.9033 26.7252   6
  -5   0 -14 21.1809 24.1047  15
   5   0  15 23554.0 336.384   6
  -5   0 -15 23879.9 356.819  15
  -5   0 -16 39.3302 24.2712   8
  -5   0 -16 18.9281 25.9351  15
  -5   0 -17 374.288 41.9582   8
  -5   0 -17 318.078 44.0628  15
  -5   0 -18 9.63922 18.0728  15
  -5   0 -18 4.15659 16.7440   8
  -5   0 -19 231.233 26.5257   8
   5   0  20-8.96090 11.2486  14
  -5   0 -20-1.45031 8.84943   8
   5  -1 -22 0.10042 10.8306   8
   5   1 -22-13.7389 9.44859   8
   5   1 -21 615.813 41.0431   8
   5  -1 -21 609.964 42.3739   8
   5  -1 -20 111.233 25.7413   8
   5   1 -20 91.4724 22.9913   8
   5   1 -19 10.3957 19.2022   8
   5  -1 -19 13.6188 20.6259   8
   5  -1 -18 339.657 44.4613   8
   5   1 -18 279.861 39.3791   8
   5   1 -17 251.886 31.5393  13
   5  -1 -17 310.785 47.6987  16
   5  -1 -17 262.025 40.9857   8
   5   1 -17 273.340 39.8824   8
   5   1 -16 1375.81 78.2255  19
   5   1 -16 1374.90 82.1320   8
   5  -1 -16 1223.42 80.7273   8
   5  -1 -16 1316.86 88.0600  16
  -5  -1  15-37.7773 31.4473   6
   5   1 -15-25.5556 25.3968  19
   5  -1 -15 1.45465 28.3200  16
   5  -1 -15 28.3635 24.9052   8
   5   1 -15-13.7913 21.4745   8
   5   1 -14 278.268 82.5487   2
   5   1 -14 178.190 30.8975  19
   5  -1 -14 189.481 32.4698  16
   5  -1 -14 157.811 31.0974   8
   5   1 -14 154.001 30.3993   8
   5   1 -13 925.865 121.702   2
   5  -1 -13 1122.11 73.5768  16
  -5  -1  13 1311.41 192.414   3
   5   1 -13 1344.40 73.8676  19
   5  -1 -13 1238.16 74.9814   8
   5   1 -13 1285.59 72.8900   8
   5   1 -12 1040.67 61.8621   8
   5   1 -12 1108.87 64.5794  19
   5  -1 -12 1103.93 71.3168  16
   5  -1 -12 1056.55 65.0662   8
  -5  -1  12 1026.16 166.188   3
   5   1 -12 984.612 123.542   2
  -5  -1  11 85.5500 58.3383   3
   5   1 -11 212.989 65.7087   2
  -5  -1  10 1664.71 198.195   3
   5   1 -10 1913.41 154.782   2
  -5  -1   9 35685.7 825.899   3
   5   1  -9 36558.4 646.654   2
   5  -1  -9 36728.5 508.497   2
   5   1  -8 2793.58 170.982   2
  -5  -1   8 2872.48 227.515   3
   5  -1  -8 2966.78 137.169   2
   5   1  -7 39045.0 603.972   2
  -5  -1   7 40558.9 792.245   3
   5  -1  -7 41317.8 482.040   2
   5  -1  -6 12513.3 251.822   2
  -5  -1   6 13063.5 429.539   3
   5   1  -6 12114.1 321.622   2
   5  -1  -5 516.359 51.7334   2
  -5   1   5 478.568 37.4368   1
   5   1  -5 535.390 70.9545   2
   5  -1  -4 2820.84 113.821   2
   5   1  -4 2617.52 141.771   2
  -5   1   4 2814.77 101.021   1
   5  -1  -3 692.261 58.3710   2
  -5   1   3 640.954 55.9312   1
   5  -1  -3 655.401 26.7076   6
   5   1  -3 638.684 72.1586   2
   5   1  -2 20723.4 382.628   2
   5   1  -2 20474.7 179.282   6
   5  -1  -1 9306.41 109.934   6
   5   1  -1 9572.23 121.911   6
   5   1   0 48590.8 279.288   6
   5  -1   0 47960.5 264.896   6
   5  -1   0 49100.8 244.395   7
  -5  -1   0 48579.8 583.165   3
   5  -1   1 144269. 413.811   7
  -5   1  -1 145870. 1017.01   1
   5  -1   1 145567. 495.819   6
   5   1   1 146060. 497.841   6
  -5  -1  -2 8584.79 207.215   3
   5  -1   2 8426.26 99.7176   7
   5  -1   2 8308.73 127.625   6
  -5   1  -2 8773.83 262.823   1
   5   1   2 8590.73 127.246   6
   5  -1   3 11704.8 120.461   7
   5  -1   3 11478.8 159.919   6
  -5   1  -3 11721.4 319.411   1
   5   1   3 11714.8 154.564   6
  -5  -1  -3 11182.3 185.431   3
   5  -1   4 26434.9 259.254   6
  -5   1  -4 27247.5 505.613   1
   5   1   4 26609.7 244.801   6
   5   1   5 22812.2 237.533   6
   5  -1   5 22968.2 258.906   6
   5   1   6 11081.2 175.026   6
   5  -1   6 11174.3 192.710   6
  -5   1  -6 11552.4 360.514   1
   5  -1   7 965.261 62.6711   6
   5   1   7 1050.64 57.8911   6
   5   1   8 309.533 36.4327   6
   5  -1   8 326.125 42.1541   6
  -5   1  -8 360.882 70.9025   1
   5   1   9 14905.9 234.758   6
   5  -1   9 15561.7 265.341   6
  -5   1  -9 15107.6 454.489   1
   5   1  10 41.3270 19.8824   6
  -5  -1 -10 47.7851 19.3638  15
   5  -1  10 57.0882 34.1314   6
   5   1  11 737.299 58.1463   6
  -5  -1 -11 677.533 58.5947  15
   5  -1  11 669.740 63.0205   6
  -5   1 -11 682.864 60.4855  15
  -5   1 -12 520.355 55.5466  15
   5  -1  12 537.983 59.9348   6
   5   1  12 572.038 52.0078   6
  -5  -1 -12 544.040 55.5685  15
   5   1  13 5089.76 150.151   6
   5  -1  13 5019.41 171.306   6
  -5  -1 -13 5146.27 164.718  15
  -5   1 -13 4910.06 161.125  15
  -5   1 -14 1071.80 79.6413  15
   5  -1  14 1128.95 83.0854   6
  -5  -1 -14 1302.38 86.3330  15
  -5  -1 -15 64.7681 23.9040   8
  -5  -1 -15 34.7021 26.4247  15
   5  -1  15 17.3807 25.1598   6
  -5   1 -15 50.1568 29.2129  15
  -5  -1 -16 248.097 34.8025   8
  -5  -1 -16 302.194 44.5108  15
  -5   1 -16 287.621 42.8255  15
  -5   1 -17 526.774 50.5300   8
  -5  -1 -17 568.252 46.1279   8
  -5  -1 -17 540.818 51.8262  15
  -5   1 -17 515.547 49.4836  15
  -5   1 -18 67.6873 22.0558   8
  -5  -1 -18 31.6859 14.7404   8
  -5  -1 -18 31.7256 17.3060  15
  -5   1 -18 79.6228 23.3506  15
   5  -1  19 31.5728 18.2987  14
  -5  -1 -19 17.4532 11.2440   8
  -5   1 -19 0.29320 13.0233   8
  -5   1 -20 506.705 31.6056   8
   5  -1  20 490.424 33.1580  14
   5  -2 -21 59.3272 15.6275   8
   5   2 -21 43.5861 11.7544   8
   5   2 -20 33.3988 14.8122   8
   5  -2 -20 16.3967 13.9667   8
   5   2 -19 135.750 22.7647  13
   5  -2 -19 158.641 28.2963   8
   5   2 -19 161.433 26.6209   8
   5   2 -18 824.550 58.3341  19
   5  -2 -18 941.264 65.6768   8
   5   2 -18 896.206 59.8844   8
   5   2 -17 109.849 29.7344  19
   5  -2 -17 135.780 41.2267  16
  -5  -2  17 97.9957 28.8130   9
   5  -2 -17 94.6904 26.2381   8
   5   2 -17 99.0023 26.4303   8
   5  -2 -16 1144.62 75.6246   8
   5   2 -16 1077.42 71.2181  19
  -5  -2  16 1278.12 83.4996   9
   5  -2 -16 1128.15 87.5916  16
   5   2 -16 1069.83 68.6427   8
  -5  -2  16 1040.22 80.9288   6
   5   2 -15 4458.65 144.060  19
   5  -2 -15 4588.87 165.446  16
  -5  -2  15 4372.36 164.920   6
   5  -2 -15 4548.29 149.468   8
   5   2 -15 4651.37 141.435   8
   5  -2 -14 2695.93 123.883  16
   5  -2 -14 2793.49 115.809   8
   5   2 -14 2818.17 108.381   8
   5   2 -14 2711.44 111.982  19
   5   2 -13 991.617 137.734   2
   5  -2 -13 1074.10 76.0288  16
   5  -2 -13 1081.98 71.2803   8
   5   2 -13 1086.84 65.5011   8
   5   2 -13 1073.77 69.8982  19
  -5  -2  13 1050.91 179.659   3
   5   2 -12 128.192 23.8188   5
   5  -2 -12 125.866 32.8078  20
   5   2 -12 17.7752 20.5240  19
  -5  -2  12 0.75991 63.6441   3
   5  -2 -12 49.9182 28.0789  16
   5  -2 -12-1.26021 17.4797   8
   5   2 -12 9.61592 47.5560   2
   5   2 -12-4.99253 16.4613   8
   5  -2 -11 1351.95 72.1714   8
   5  -2 -11 1421.96 76.9679  20
   5   2 -11 1533.56 158.140   2
   5   2 -11 1531.25 76.0057  19
   5  -2 -11 1404.41 80.1068  16
  -5  -2  11 1440.36 202.662   3
  -5  -2  10 3817.01 312.640   3
   5   2 -10 4493.21 256.172   2
  -5  -2   9 2847.93 261.457   3
   5   2  -9 3000.37 202.168   2
  -5  -2   8 36308.2 874.988   3
   5   2  -8 38521.8 690.208   2
   5   2  -7 33179.1 615.804   2
  -5  -2   7 32433.5 798.751   3
   5   2  -6 42.7200 34.9481   2
  -5  -2   6 61.2388 63.5730   3
  -5  -2   5 3446.81 244.579   3
   5   2  -5 3570.86 191.274   2
   5   2  -4-17.4354 33.6799   2
  -5  -2   4-28.4348 58.9615   3
   5   2  -3 4798.60 210.351   2
  -5  -2   3 4297.60 244.269   3
   5  -2  -3 4792.12 117.309   2
   5  -2  -2 1434.39 56.2712   7
   5   2  -2 1493.23 118.303   2
  -5  -2   2 1246.53 133.782   3
   5  -2  -2 1388.85 36.7169   6
   5  -2  -1 21942.0 214.191   7
   5   2  -1 21957.1 428.687   2
   5  -2  -1 20824.0 161.091   6
  -5  -2   1 21295.5 486.513   3
   5  -2   0 5722.26 109.629   7
   5   2   0 5716.42 103.283   6
   5  -2   0 5455.12 91.8169   6
  -5  -2   0 5347.58 229.654   3
   5  -2   1 30887.0 255.406   7
  -5  -2  -1 30634.7 508.486   3
   5   2   1 31602.8 243.327   6
   5  -2   1 30629.0 236.004   6
   5  -2   2 68217.1 383.576   7
   5  -2   2 67199.6 377.124   6
   5   2   2 68223.8 363.013   6
  -5  -2  -2 67955.1 675.461   3
  -5   2  -2 67339.4 338.223   5
   5  -2   3 20263.4 214.547   7
   5  -2   3 19791.1 221.265   6
   5   2   3 20100.4 203.101   6
  -5   2  -3 19729.0 199.291   5
  -5   2  -4 174.471 24.8670   5
   5   2   4 236.220 25.7413   6
   5  -2   4 191.418 28.8086   6
   5   2   5 1241.72 55.5514   6
   5  -2   5 1250.66 64.9375   6
  -5   2  -5 1180.25 55.8783   5
   5   2   6 3071.64 90.1971   6
  -5   2  -6 3169.10 199.626   1
   5  -2   6 3202.13 109.523   6
   5  -2   7 12947.3 229.890   6
   5   2   7 12719.7 188.238   6
  -5   2  -7 13036.7 415.794   1
   5  -2   8 8159.51 192.580   6
   5   2   8 8094.82 155.819   6
  -5   2  -8 8493.19 345.092   1
   5  -2   9 2461.33 112.937   6
   5   2   9 2093.06 82.9689   6
  -5   2  -9 2266.08 188.883   1
  -5   2 -10 293.413 69.7947   1
  -5  -2 -10 380.039 40.4176  11
  -5   2 -10 317.792 45.0707  19
   5   2  10 293.798 33.4819   6
  -5  -2 -10 408.388 42.3554  15
   5  -2  10 380.637 51.8352   6
  -5   2 -11 65.3919 47.7664   1
  -5  -2 -11 104.609 26.0848  11
  -5   2 -11 77.8709 27.9900  19
   5  -2  11 78.2669 30.6858   6
  -5  -2 -11 98.7103 27.7846  15
  -5   2 -11 44.7352 21.8234  15
  -5   2 -12 3552.54 132.044  19
   5  -2  12 3791.31 153.627   6
  -5  -2 -12 3656.48 132.104  15
  -5   2 -12 3482.86 131.878  15
  -5  -2 -13 186.390 35.2269  15
  -5   2 -13 187.555 34.7056  19
   5  -2  13 203.707 40.1685   6
  -5   2 -13 188.316 37.4271  15
   5  -2  14 2948.68 134.652   6
  -5   2 -14 3021.58 121.460  15
  -5   2 -14 2927.69 112.514  19
  -5  -2 -14 3121.16 125.130  15
  -5   2 -15 2093.80 87.6914  19
  -5   2 -15 2001.15 96.9320  15
   5  -2  15 2323.81 115.878   6
  -5  -2 -15 1999.71 98.0076  15
  -5  -2 -16 0.66983 18.7076  15
  -5   2 -16-4.49467 19.4267  15
  -5   2 -17 99.7221 25.5786   8
  -5   2 -17 107.166 23.5031  15
  -5   2 -18 16.6511 15.8583   8
   5  -2  18 14.4100 22.1775  14
  -5   2 -18 8.59242 12.1989  15
   5  -2  19 201.397 27.8648  14
  -5   2 -19 212.816 25.5240   8
   5   3 -20-24.0303 11.0455  13
   5  -3 -20 10.0083 9.63785   8
   5  -3 -20-11.1049 13.3389  12
  -5  -3  19 738.417 51.3308   9
   5   3 -19 720.534 44.3752  13
   5  -3 -19 686.618 44.1571   8
   5  -3 -19 754.287 50.4635  12
   5   3 -18 127.104 26.6313  19
  -5  -3  18 127.108 30.8592   9
   5  -3 -18 143.524 25.5929   8
   5   3 -17 74.1850 26.9262  19
  -5  -3  17 21.2421 27.2280   9
   5  -3 -17 42.5664 18.3786   8
   5   3 -16-24.0012 29.1141  19
  -5  -3  16-28.0555 28.0747   6
  -5  -3  16 25.3276 26.8418   9
   5  -3 -16 23.4802 27.7423  16
   5  -3 -16-34.5811 25.3716   8
  -5  -3  15 84.6297 29.1185   6
   5  -3 -15 106.712 35.2381  16
   5   3 -15 163.825 34.4414  19
  -5  -3  15 119.359 39.0462   9
   5  -3 -15 120.778 27.0240   8
   5  -3 -14 2228.18 100.987   8
   5   3 -14 2103.53 101.426  19
   5   3 -14 2195.31 88.1105   5
  -5  -3  14 2316.77 119.025   9
   5  -3 -14 2155.87 113.454  16
   5   3 -13 603.003 56.3471  19
  -5  -3  13 664.416 66.3217   9
   5  -3 -13 741.049 67.5500  16
   5  -3 -13 681.757 57.8506   8
   5   3 -13 605.698 47.8741   5
   5   3 -12 287.570 40.4958  19
   5  -3 -12 240.340 38.6004  20
  -5  -3  12 271.329 46.2914   9
   5  -3 -12 146.488 33.6789  16
   5  -3 -12 226.038 33.2416   8
  -5  -3  12 281.603 97.7263   3
   5   3 -12 159.121 56.4533   2
   5  -3 -11 28.1559 22.2678  20
   5   3 -11 19.3646 19.1945  19
  -5  -3  11 42.3062 24.0939   9
   5  -3 -11 51.8653 26.0676  16
   5   3 -11-52.6445 55.0456   2
   5  -3 -11 34.6691 20.2342   8
  -5  -3  11 61.0275 73.1454   3
   5  -3 -10 1078.39 68.8090  20
   5   3 -10 1088.64 65.0470  19
  -5  -3  10 1019.92 73.0429   9
   5  -3 -10 1008.05 68.8631  16
   5  -3 -10 1014.26 61.2164   8
   5   3 -10 992.476 133.338   2
   5   3  -9 9778.19 392.982   2
  -5  -3   9 9840.54 513.992   3
  -5  -3   8 5240.20 364.178   3
   5   3  -8 5518.04 286.716   2
   5   3  -7 636.544 101.089   2
  -5  -3   7 597.284 136.929   3
   5   3  -6 8381.00 258.260   4
  -5  -3   6 8737.27 438.741   3
   5   3  -6 8474.29 329.846   2
  -5  -3   5 29680.6 773.549   3
  -5   3   5 29476.2 483.005   4
   5   3  -5 29135.5 587.865   2
  -5   3   4 25693.1 467.613   4
  -5  -3   4 26175.4 699.688   3
   5   3  -4 26734.7 541.378   2
   5   3  -3 5388.31 241.280   2
  -5   3   3 5031.59 211.855   4
  -5  -3   3 5019.69 294.358   3
   5  -3  -3 4917.26 124.358   7
   5  -3  -2 93.8816 21.0532   7
  -5   3   2 170.996 49.2106   4
   5   3  -2 125.583 44.0346   2
   5  -3  -1 150.401 25.5865   7
  -5   3   1 207.377 55.6944   4
   5   3  -1 182.169 51.0739   2
  -5  -3   1 58.6972 45.7799   3
   5  -3   0 17290.2 230.868   7
  -5   3   0 17479.5 421.949   4
  -5  -3   0 16937.1 464.615   3
   5   3   0 17309.2 419.187   2
   5  -3   1 36800.4 338.566   7
   5   3   1 37113.5 609.138   2
   5  -3   1 37253.8 265.901   6
  -5  -3  -1 36070.4 629.597   3
   5  -3   2 1538.34 71.4757   7
   5   3   2 1476.27 124.763   2
   5  -3   2 1568.58 61.3379   6
  -5   3  -2 1518.74 56.1967   5
   5  -3   3 1992.94 82.4932   7
   5  -3   3 2113.03 77.3149   6
   5   3   3 1990.06 67.6221   6
  -5   3  -3 2173.42 71.0197   5
  -5   3  -4 15.2042 14.2175   5
   5  -3   4 9.48207 17.3876   7
   5  -3   4-6.32866 16.7249   6
   5   3   4 18.1397 11.8561   6
   5  -3   5 4699.06 130.474   6
   5   3   5 4613.43 104.996   6
  -5   3  -5 4750.89 119.209   5
   5  -3   6 421.089 44.6020   6
   5   3   6 414.535 33.3911   6
  -5   3  -6 444.091 41.3038   5
  -5   3  -7 294.600 36.9345   5
   5  -3   7 321.751 42.2472   6
  -5   3  -8 1815.39 170.420   1
  -5  -3  -8 1632.65 78.3238  11
   5  -3   8 1807.34 96.5483   6
  -5   3  -8 1676.13 96.2932  19
  -5   3  -8 1644.21 81.9859   5
  -5   3  -9 3412.44 138.576  19
  -5  -3  -9 3411.88 115.929  11
   5  -3   9 3491.10 138.560   6
  -5   3  -9 3360.73 236.056   1
  -5  -3 -10 2498.02 100.977  11
  -5   3 -10 2361.25 119.288  19
   5  -3  10 2654.87 125.519   6
  -5   3 -10 2812.03 218.428   1
  -5  -3 -10 2613.42 99.3057  15
  -5   3 -10 2458.05 100.931  15
  -5   3 -11 241.091 44.5812  19
  -5  -3 -11 225.274 35.1701  11
   5  -3  11 127.301 34.5684   6
  -5  -3 -11 147.788 28.2521  15
  -5   3 -11 190.510 35.6991  15
  -5   3 -12 1724.27 100.443  19
   5  -3  12 1834.65 109.440   6
  -5   3 -12 1864.67 91.0800  15
  -5  -3 -12 1897.47 89.0621  11
  -5  -3 -12 1910.21 90.2872  15
  -5   3 -13-5.56969 24.4662  19
   5  -3  13 9.32377 24.6868   6
  -5   3 -13 40.3408 22.3408  15
  -5  -3 -13-5.64694 16.2364  15
  -5   3 -14 2483.16 97.9588  15
   5  -3  14 2554.61 122.771   6
  -5   3 -14 2407.15 108.384  19
  -5  -3 -14 2562.01 102.616  15
   5  -3  14 2581.32 125.498  14
   5  -3  15 337.709 48.4820  14
  -5   3 -15 341.322 39.1646  19
  -5   3 -15 314.301 34.6294  15
  -5   3 -16 2791.13 94.5925  19
   5  -3  16 2924.04 120.281  14
  -5   3 -17-1.91556 15.9719   8
   5  -3  17 19.0356 23.5881  14
  -5   3 -17 14.4423 12.8077  19
   5  -3  18 92.0597 23.8091  14
  -5   3 -18 86.6275 18.7522   8
   5  -3  19 39.0807 14.8978  14
  -5   3 -19 45.7982 12.7559   8
   5   4 -19 133.783 19.7812  13
  -5  -4  19 155.643 23.4577   9
   5  -4 -19 121.638 17.2947  12
  -5  -4  18 192.093 31.4793   9
   5   4 -18 175.061 27.5523  19
   5  -4 -18 183.344 25.6734  12
   5   4 -17-47.2178 24.5438  19
  -5  -4  17 1.60090 20.2754   9
   5  -4 -17-15.0393 16.4033  12
  -5  -4  16 354.377 48.9694   9
   5  -4 -16 268.687 35.3908  12
   5   4 -16 348.580 42.2011  19
   5  -4 -15 21.8251 26.8877  16
  -5  -4  15 35.0759 28.0251   9
   5   4 -15-19.2376 26.0912  19
   5  -4 -15-16.7717 21.7690  12
   5  -4 -15 16.7753 15.1608   8
   5  -4 -14 585.402 56.6318  12
   5  -4 -14 634.598 50.4930   8
   5   4 -14 574.691 56.3817  19
  -5  -4  14 688.492 69.5172   9
  -5  -4  14 513.902 60.7170   6
   5  -4 -14 632.539 62.8141  16
   5   4 -14 633.034 49.7600   5
   5   4 -13 16.8563 15.8432   5
   5  -4 -13-5.24827 22.4793  12
   5   4 -13 0.24465 22.7996  19
  -5  -4  13 13.3817 28.9421   9
   5  -4 -13 12.8590 28.8319  16
   5  -4 -13-12.7050 18.9475   8
   5   4 -12 201.143 34.5496  19
  -5  -4  12 98.0582 36.3628   9
   5  -4 -12 131.512 33.7621  16
   5  -4 -12 170.930 32.4141  12
   5  -4 -12 189.504 37.3643  20
   5  -4 -12 176.777 29.2487   8
   5   4 -11 103.461 27.9233  19
  -5  -4  11 88.2694 33.3224   9
   5  -4 -11 105.324 28.8189  16
   5  -4 -11 76.0773 23.6086  12
   5  -4 -11 54.6567 24.9713  20
   5  -4 -11 142.571 26.9452   8
  -5  -4  11 100.363 26.9420  14
   5   4 -10 6598.13 166.205  19
   5  -4 -10 6697.16 177.554  12
   5   4 -10 6363.85 149.753  17
  -5  -4  10 6671.41 197.833   9
  -5  -4  10 6363.97 438.675   3
   5  -4 -10 6513.38 175.119  16
   5  -4 -10 6481.82 169.786  20
   5   4 -10 6578.57 348.056   2
  -5  -4  10 6403.33 170.686  14
   5  -4  -9 807.625 62.0974  16
   5  -4  -9 743.894 58.2394  20
   5   4  -9 801.738 56.4186  19
   5   4  -9 807.215 56.0923  17
   5  -4  -9 724.273 60.5150  12
  -5  -4   9 779.533 69.9721   9
   5   4  -9 763.599 122.975   2
  -5  -4   9 811.758 62.6835  14
  -5  -4   9 825.858 164.017   3
   5  -4  -8 8356.85 188.778  12
   5  -4  -8 8208.12 180.113  16
   5   4  -8 8317.30 171.085  19
  -5  -4   8 8069.28 483.679   3
  -5  -4   8 8188.86 207.382   9
   5   4  -8 8144.06 171.143  17
   5  -4  -8 8353.40 181.779  20
   5   4  -8 7944.70 364.779   2
  -5  -4   8 8199.83 186.120  14
   5  -4  -7 375.861 40.2456  20
  -5  -4   7 300.861 39.6238   9
   5  -4  -7 333.058 40.1529  12
   5   4  -7 332.738 79.6024   2
   5   4  -7 351.715 39.0972  17
  -5  -4   7 399.943 125.742   3
   5   4  -6 822.528 100.213   4
   5   4  -6 1001.29 128.288   2
  -5  -4   6 851.286 156.169   3
   5   4  -5 605.895 88.1339   4
   5   4  -5 543.342 90.6631   2
  -5   4   5 486.681 78.9127   4
  -5  -4   5 434.269 129.309   3
  -5  -4   4 530.829 120.871   3
   5  -4  -4 649.399 55.7905   7
   5   4  -4 695.600 99.9726   2
  -5   4   4 556.749 86.1370   4
   5  -4  -3 1487.47 80.0261   7
  -5  -4   3 1400.34 177.660   3
   5   4  -3 1503.00 138.726   2
  -5   4   3 1423.45 136.169   4
   5  -4  -2 22173.9 305.252   7
   5   4  -2 21585.8 507.290   2
  -5  -4   2 21340.6 638.856   3
  -5   4   2 21483.5 524.814   4
   5  -4  -1 4075.13 132.073   7
  -5   4   1 3799.95 227.186   4
   5   4  -1 3844.70 210.057   2
  -5  -4   1 3950.17 263.152   3
  -5  -4   0 336.988 87.2693   3
   5  -4   0 502.112 49.8104   7
  -5   4   0 454.075 84.4810   4
   5   4   0 416.230 73.0256   2
   5  -4   1 5005.82 147.541   7
   5   4   1 4716.07 230.042   2
  -5   4  -1 4908.37 262.242   4
  -5  -4  -1 4750.36 260.673   3
   5  -4   2 7396.44 181.157   7
   5   4   2 7598.31 287.817   2
  -5   4  -2 7129.06 319.437   4
   5  -4   3 1510.91 84.7529   7
  -5   4  -3 1428.68 63.2719   5
   5  -4   4 2197.94 102.449   7
   5  -4   4 2371.90 90.4167   6
  -5   4  -4 2366.68 85.1724   5
   5  -4   5 1630.52 91.2110   7
  -5  -4  -5 1876.09 84.9191  11
   5  -4   5 1714.30 81.9614   6
  -5   4  -5 1725.43 77.1879   5
   5  -4   6 1155.05 78.1709   7
  -5  -4  -6 1123.64 68.6221  11
   5  -4   6 1156.35 71.1301   6
  -5   4  -6 1222.35 68.0241   5
   5  -4   6 1351.29 75.2259  14
   5  -4   7 19.7843 24.1803  14
  -5   4  -7-4.61180 19.0178   5
   5  -4   7 10.3900 24.7856   7
  -5  -4  -7 31.4300 18.1137  11
  -5   4  -7-19.7941 28.6201  19
   5  -4   7 1.14679 21.9144   6
   5  -4   8 236.734 38.4507   7
   5  -4   8 267.436 43.5839  14
  -5   4  -8 238.249 35.0143   5
  -5   4  -8 250.049 48.9047  19
  -5  -4  -8 229.786 34.5215  11
   5  -4   8 197.938 37.6663   6
   5  -4   9 1692.93 95.4084   7
  -5   4  -9 1577.17 104.583  19
  -5  -4  -9 1496.60 81.0371  11
   5  -4   9 1708.55 98.2465   6
   5  -4   9 1687.80 96.5638  14
  -5   4  -9 1521.03 83.7567   5
   5  -4  10 761.156 69.2903   6
  -5   4 -10 740.402 72.0763  19
  -5  -4 -10 722.684 57.4399  11
   5  -4  10 750.973 67.4037  14
   5  -4  11 489.794 57.0125  14
  -5   4 -11 361.870 52.7022  19
   5  -4  11 464.494 53.6732   6
  -5  -4 -11 500.484 47.7962  11
   5  -4  12 2369.08 117.741   6
  -5  -4 -12 2401.52 95.6221  11
  -5   4 -12 2372.46 118.262  19
   5  -4  12 2375.12 118.635  14
  -5   4 -13 777.337 67.9077  19
   5  -4  13 839.508 72.3190  14
  -5   4 -14 1150.64 75.4626  19
   5  -4  14 1189.89 83.0002  14
   5  -4  15 42.9845 27.6533  14
  -5   4 -15 70.1587 22.9811  19
  -5   4 -16 109.519 22.4414   8
   5  -4  16 88.6547 26.9056  14
  -5   4 -16 101.773 21.9166  19
   5  -4  17 25.7639 18.1682  14
  -5   4 -17 11.7010 11.3757  19
  -5   4 -17 20.4273 11.0698   8
   5  -4  18 373.635 30.0598  14
   5   5 -18 39.9905 13.2922  13
  -5  -5  18 23.2616 14.3960   9
   5   5 -17 264.850 27.7264  19
  -5  -5  17 256.489 33.9345   9
  -5  -5  16 123.904 31.5508   9
   5  -5 -16 130.137 21.5221  12
   5   5 -16 131.761 24.9575  19
   5  -5 -15 1.14999 14.7739  12
  -5  -5  15 19.4959 26.2339   9
   5   5 -15-4.68812 17.5711  19
   5   5 -14 230.926 33.9063  19
   5  -5 -14 264.566 35.3018  12
  -5  -5  14 279.419 49.6852   9
   5   5 -13 975.567 65.4338  19
   5  -5 -13 955.123 64.8863  12
   5  -5 -13 979.368 67.5070  16
  -5  -5  13 1003.80 81.7778   9
  -5  -5  13 917.632 66.1400  14
  -5  -5  12 149.323 39.5641   9
   5   5 -12 198.447 34.3430  19
   5   5 -12 164.593 26.4591  17
   5  -5 -12 172.111 34.8524  16
   5  -5 -12 107.137 29.6438  12
   5   5 -12 194.040 29.6839   5
  -5  -5  12 138.145 31.5975  14
   5  -5 -11 2205.85 102.027  12
   5   5 -11 2214.99 96.7802  19
  -5  -5  11 2256.00 123.475   9
   5   5 -11 2266.19 92.6619  17
   5  -5 -11 2174.40 100.396  16
  -5  -5  11 2100.37 104.271  14
   5  -5 -10 2963.56 112.836  20
   5   5 -10 3035.60 111.661  19
  -5  -5  10 2742.01 135.880   9
   5   5 -10 2959.81 109.779  17
   5  -5 -10 2893.19 118.042  12
  -5  -5  10 2942.56 124.593  14
  -5  -5   9 103.341 40.2428   9
   5  -5  -9 88.1305 25.6631  20
   5   5  -9 82.7931 24.2757  19
   5  -5  -9 112.347 30.3826  12
   5   5  -9 47.2516 23.4222  17
  -5  -5   9 90.5007 31.4561  14
   5   5  -8-4.42292 15.9973  19
   5  -5  -8 28.4871 19.8206  20
   5  -5  -8 48.8252 26.2481  12
  -5  -5   8-3.25232 26.7452   9
   5   5  -8-30.5332 23.7134  17
  -5  -5   8 47.5925 26.2659  14
   5  -5  -7 3227.90 123.594  12
  -5  -5   7 3058.21 137.498   9
   5   5  -7 3234.53 120.209  17
  -5  -5   7 2795.78 289.379   3
   5  -5  -7 3077.31 111.263  20
   5   5  -7 2722.38 213.573   2
  -5  -5   7 3052.25 126.596  14
   5  -5  -6 5028.48 139.065  20
   5   5  -6 5071.05 149.715  17
  -5  -5   6 5179.29 172.624   9
  -5  -5   6 5262.35 385.898   3
   5   5  -6 5346.35 291.563   2
   5   5  -5 1636.53 156.303   4
   5  -5  -5 1696.91 80.4152  20
   5   5  -5 2066.66 181.420   2
  -5  -5   5 1738.51 100.129   9
   5   5  -5 1785.31 88.3080  17
  -5  -5   4 1825.13 100.611   9
   5   5  -4 1880.97 175.625   4
   5   5  -4 1979.95 92.7041  17
  -5   5   4 1893.22 172.061   4
   5   5  -4 1770.98 163.043   2
  -5  -5   4 1994.77 225.811   3
  -5  -5   3 965.412 156.365   3
   5  -5  -3 927.051 72.0589   7
  -5  -5   3 1151.52 80.0541   9
   5   5  -3 1079.95 69.7740  17
  -5   5   3 894.648 122.543   4
   5  -5  -2 1657.65 95.1386   7
  -5   5   2 1520.34 159.400   4
  -5  -5   2 1533.60 90.2908   9
   5   5  -2 1523.35 80.7032  17
   5  -5  -1 11010.1 241.855   7
  -5  -5   1 10119.2 459.103   3
   5   5  -1 11381.6 212.497  17
  -5  -5   1 10739.9 220.589  10
  -5   5   1 10608.1 418.086   4
  -5  -5   1 10828.0 232.418   9
   5  -5   0 3705.47 142.562   7
   5   5   0 3494.09 116.978  17
  -5  -5   0 3673.06 135.004   9
  -5  -5   0 3640.18 129.345  10
  -5   5   0 3553.69 245.784   4
   5  -5   1 1840.72 102.248   7
  -5   5  -1 2104.48 192.710   4
  -5  -5  -1 1941.84 95.3991  10
  -5  -5  -1 1958.53 98.8197   9
   5   5   1 1925.95 86.2617  17
   5  -5   2 4.65091 24.1936   7
  -5  -5  -2-22.8126 24.3422   9
   5   5   2-13.5826 20.8624  17
  -5  -5  -2-26.7112 25.6304  10
   5  -5   3 1855.21 104.067   7
  -5  -5  -3 1859.65 94.2051  10
  -5  -5  -3 1848.70 96.7274   9
   5   5   3 1914.89 84.6948  17
   5  -5   4 57.7833 22.2846  14
   5   5   4 9.62963 15.9902  17
   5  -5   4-1.21590 23.4935   7
  -5  -5  -4 23.1451 22.3960  10
   5  -5   5 1742.99 102.573   7
  -5   5  -5 1589.14 101.792  19
  -5  -5  -5 1786.20 91.2542  11
   5  -5   5 1700.93 86.8730  14
   5  -5   6 6761.40 200.758   7
  -5  -5  -6 6751.33 175.871  11
  -5   5  -6 6488.55 204.514  19
   5  -5   6 6676.93 176.976  14
  -5   5  -6 6918.06 163.230   5
  -5   5  -7-29.4853 20.7909   5
   5  -5   7-55.9060 25.9445   7
  -5  -5  -7-20.0986 21.2539  11
  -5   5  -7-49.3578 35.1961  19
   5  -5   8 366.346 48.9814  14
  -5   5  -8 229.904 35.3598   5
   5  -5   8 207.737 39.1482   7
  -5  -5  -8 249.686 38.6110  11
  -5   5  -8 289.000 50.3937  19
   5  -5   9 598.543 58.4994   7
  -5  -5  -9 676.316 56.1808  11
  -5   5  -9 588.428 68.8936  19
   5  -5   9 641.673 58.2250   6
   5  -5   9 742.694 67.0400  14
   5  -5  10 20.7097 27.7615  14
  -5  -5 -10-1.30360 20.6286  11
  -5   5 -10 11.0160 28.8255  19
   5  -5  10 7.23836 20.0660   6
   5  -5  11-9.79237 26.5478  14
  -5   5 -11-20.5569 30.1447  19
  -5  -5 -11 17.2504 18.8523  11
   5  -5  11 38.3942 20.1175   9
   5  -5  12 268.162 41.6661  14
  -5   5 -12 249.678 43.6368  19
   5  -5  13 176.417 33.6291  14
  -5   5 -13 167.042 35.8394  19
   5  -5  13 128.602 24.5800   9
   5  -5  14 810.548 51.6615   9
  -5   5 -14 855.712 49.3400  17
  -5   5 -14 825.868 56.3215  19
   5  -5  14 908.038 62.4819  14
   5  -5  15 35.3801 16.5403  14
  -5   5 -15 52.6680 19.3198  19
   5  -5  15 37.1531 12.9866   9
   5  -5  16 251.666 28.6944  14
  -5   5 -16 210.947 22.9754  19
   5   6 -16 9.40420 10.6425  13
  -5  -6  16 12.3458 15.7829   9
   5   6 -15 727.506 42.7514  13
  -5  -6  15 739.975 53.4395   9
   5   6 -14 1039.08 51.6410  19
  -5  -6  14 1235.38 75.0571   9
   5   6 -13 35.7583 16.7455  19
  -5  -6  13 38.6224 27.7740   9
   5   6 -12 11.2734 15.2958  19
  -5  -6  12 13.3783 28.2815   9
   5   6 -12-1.08023 15.4630  17
   5   6 -11 47.3808 19.2669  19
  -5  -6  11 26.4338 32.9406   9
   5   6 -11 16.4889 16.0804  17
   5   6 -10 1281.61 72.0090  17
  -5  -6  10 1290.14 92.3397   9
  -5  -6   9 293.238 50.5861   9
   5   6  -9 334.904 41.5982  17
  -5  -6   8 6113.51 196.871   9
   5   6  -8 5979.77 164.637  17
  -5  -6   7 436.719 58.4433   9
   5   6  -7 515.588 51.8319  17
  -5  -6   6 3934.45 158.365   9
   5   6  -6 4139.19 140.940  17
   5   6  -5 1030.13 73.1651  17
  -5  -6   5 994.476 81.5170   9
  -5  -6   4 4239.95 160.102   9
   5   6  -4 4253.77 144.178  17
  -5  -6   3 5.23170 25.3777  10
  -5  -6   3 0.77651 26.3462   9
   5   6  -3 12.0703 26.6019  17
   5  -6  -2 2576.51 122.458   7
  -5  -6   2 2551.87 119.473  10
  -5  -6   2 2456.99 121.642   9
   5   6  -2 2404.94 107.983  17
  -5  -6   1 3885.76 145.736  10
   5  -6  -1 3525.10 145.398   7
   5   6  -1 3761.23 131.655  17
  -5  -6   1 3691.38 146.465   9
  -5  -6   0 2480.24 119.259   9
   5  -6   0 2480.39 123.956   7
  -5  -6   0 2547.90 118.300  10
   5   6   0 2424.24 105.086  17
   5   6   1 6098.35 162.362  17
   5  -6   1 6131.78 192.872   7
  -5  -6  -1 6079.48 181.378  10
  -5  -6  -1 5947.38 182.445   9
   5  -6   2 3093.78 138.023   7
  -5  -6  -2 3075.59 131.141   9
  -5   6  -2 3036.60 127.460  19
  -5  -6  -2 3178.06 130.887  10
   5   6   2 3057.11 113.116  17
  -5  -6  -3 273.056 42.8674  10
   5  -6   3 213.309 40.9232   7
  -5   6  -3 208.907 38.9283  19
   5   6   3 250.190 33.5389  17
   5  -6   4 4635.10 168.591   7
  -5  -6  -4 4619.30 151.157  11
  -5   6  -4 4570.69 162.281  19
   5   6   4 4650.43 128.831  17
   5  -6   4 4430.51 136.918  14
  -5   6  -5 17.3370 28.1080  19
   5  -6   5 23.2971 25.2372   7
  -5  -6  -5 31.5189 25.2271  11
   5  -6   5-6.58280 20.6909  14
   5  -6   6 72.6843 28.2633  14
   5  -6   6 41.5093 20.5550   7
  -5   6  -6 19.6167 28.0675  19
  -5  -6  -6 1.08811 24.2474  11
   5  -6   7 12.8196 23.3751  14
  -5  -6  -7 44.0779 23.5998  11
   5  -6   7 32.7803 21.1116   7
  -5   6  -7-5.32793 26.8507  19
  -5  -6  -8 542.276 49.8458  11
  -5   6  -8 462.298 55.2473  19
   5  -6   8 499.992 51.3340  14
  -5  -6  -9 790.882 56.1535  11
  -5   6  -9 750.238 65.3217  19
   5  -6   9 845.789 64.7160  14
  -5   6 -10 600.851 58.3173  19
  -5  -6 -10 634.509 45.1993  11
   5  -6  10 689.768 57.0258  14
   5  -6  11 78.2481 25.3233  14
  -5   6 -11 22.7736 23.3800  19
   5  -6  12 30.4805 17.8184  14
  -5   6 -12 60.3975 22.3849  19
  -5   6 -12 98.1468 22.2580  17
  -5   6 -13 266.800 30.0548  19
  -5   6 -13 244.095 25.4715  17
   5  -6  13 319.243 33.7522  14
  -5   6 -14 13.3378 11.6850  19
   5  -6  14 21.8352 13.9736  14
  -5  -7  13 296.622 31.3538   9
   5   7 -12 166.451 18.2879  17
  -5  -7  12 141.182 21.8516  10
  -5  -7  12 162.309 29.6099   9
  -5  -7  11 15.3738 16.4109  10
  -5  -7  11-10.9505 21.1808   9
   5   7 -11 3.80565 12.2322  17
   5   7 -10 247.842 30.0225  17
  -5  -7  10 201.284 31.7181  10
  -5  -7  10 204.409 34.6165   9
  -5  -7   9 171.085 31.0205  10
  -5  -7   9 188.127 35.4222   9
   5   7  -9 248.647 32.4334  17
  -5  -7   8-17.2893 24.5967  10
  -5  -7   8-6.51348 24.9387   9
   5   7  -8-6.12946 19.2768  17
  -5  -7   7-1.59250 26.4936   9
  -5  -7   7 3.08989 23.0103  10
   5   7  -7-2.00350 20.8555  17
   5   7  -6 1944.07 91.3706  17
  -5  -7   6 1774.53 93.9480  10
  -5  -7   6 1813.68 99.7326   9
  -5  -7   5 23.0555 27.6122   9
  -5  -7   5 33.4280 30.5680  10
   5   7  -5 32.1361 22.8737  17
  -5  -7   4 1979.88 102.222  10
  -5  -7   4 1949.45 104.958   9
   5   7  -4 2089.31 96.1974  17
  -5  -7   3 1232.46 84.2097   9
  -5  -7   3 1249.65 84.0601  10
   5   7  -3 1370.95 79.9973  17
  -5  -7   2 1566.66 92.1713  10
  -5  -7   2 1482.20 89.8977   9
   5   7  -2 1548.35 83.1441  17
  -5  -7   1 919.874 72.1542   9
  -5  -7   1 907.615 72.3718  10
   5   7  -1 933.993 64.5843  17
  -5  -7   0 94.0671 35.2922  10
  -5  -7   0 56.1997 27.3322   9
   5   7   0 96.8862 28.7538  17
  -5   7   0 103.270 26.2955  17
  -5  -7  -1 280.489 41.7814  10
   5   7   1 233.481 33.5648  17
  -5   7  -1 212.382 34.1141  17
  -5  -7  -2 1961.24 99.3088  10
   5   7   2 1944.23 82.3908  17
  -5   7  -2 1803.13 92.0022  17
  -5  -7  -3 364.487 46.4821  11
   5   7   3 320.464 34.9704  17
  -5   7  -3 252.136 36.6697  17
  -5  -7  -4 83.7815 26.2153  11
  -5   7  -4 153.499 34.0627  17
  -5  -7  -5 368.342 41.6540  11
  -5   7  -5 376.089 39.3493  19
  -5   7  -5 452.734 48.5325  17
  -5   7  -6 926.608 59.7822  19
  -5  -7  -6 1072.09 63.5627  11
  -5   7  -6 1059.32 70.7993  17
   5  -7   6 1036.03 59.1035  14
  -5  -7  -7 128.600 24.7702  11
  -5   7  -7 61.6574 25.8538  17
  -5   7  -7 90.2925 22.0443  19
   5  -7   7 93.8276 21.1435  14
  -5  -7  -8 40.4446 17.3207  11
  -5   7  -8 9.19393 16.8146  19
  -5   7  -8 3.75174 20.5259  17
   5  -7   8 37.1843 15.6110  14
  -5  -7  -9 1050.27 46.4684  11
  -5   7  -9 1042.89 55.5033  19
  -5   7  -9 1086.58 62.7400  17
   5  -7   9 1024.39 53.8228  14
  -5   7 -10 17.5703 14.6003  19
  -5   7 -10 13.8853 14.6570  17
   5  -7  10 6.96115 11.2652  14
  -5   7 -11 1070.78 46.1955  19
  -5   7 -11 1174.10 50.7399  17
   5  -7  11 1231.94 48.8849  14
  -5  -8   9 27.9870 10.1817  10
  -5  -8   9 40.9309 13.2622   9
   5   8  -9 35.6730 11.1250  17
   5   8  -8 59.9146 15.8933  17
  -5  -8   8 29.4475 14.3698  10
  -5  -8   8 53.1069 16.4967   9
  -5  -8   7 184.289 25.7337   9
   5   8  -7 232.523 25.1383  17
  -5  -8   7 184.039 26.4014  10
  -5  -8   6 518.275 41.2242   9
  -5  -8   6 544.094 42.3490  10
   5   8  -6 619.263 41.0344  17
   5   8  -5 1341.39 61.2100  17
  -5  -8   5 1190.40 63.3459  10
  -5  -8   5 1249.74 63.2761   9
  -5  -8   4-9.81176 20.4993  10
  -5  -8   4 35.6588 19.2729   9
   5   8  -4 19.6213 18.7449  17
   5   8  -3 61.8191 19.9558  17
  -5  -8   3 11.8714 20.2689  10
  -5  -8   2 829.452 57.7054  10
   5   8  -2 823.939 49.6682  17
  -5  -8   1 1613.00 77.5278  10
   5   8  -1 1623.21 66.4774  17
  -5  -8   0 997.709 59.2894  11
   5   8   0 866.666 47.2377  17
  -5  -8  -1 578.009 45.8975  11
   5   8   1 514.969 35.0966  17
  -5  -8  -2 566.231 44.5109  11
  -5   8  -2 539.629 37.6516  17
  -5  -8  -3 813.546 49.6760  11
  -5   8  -3 817.538 45.8129  17
  -5  -8  -4 36.2745 16.4042  11
  -5   8  -4 45.0320 15.6667  17
  -5  -8  -5 60.1958 17.1345  11
  -5   8  -5 50.6020 14.9183  17
  -5  -8  -6 72.9337 14.0998  11
  -5   8  -6 55.4790 16.3834  17
  -5   8  -7 84.9125 15.6059  17
   6   0 -22 877.925 40.0187   8
   6   0 -21-3.29594 13.9331   8
   6   0 -20 359.017 38.1431   8
   6   0 -19 8.79604 18.1696   8
   6   0 -18 636.624 57.8886   8
   6   0 -17-19.4106 23.5600  16
   6   0 -17-10.6045 23.8577   8
   6   0 -16 2015.87 101.388  16
   6   0 -16 2022.53 102.627   8
   6   0 -15-1.88822 26.1634  16
   6   0 -15-6.65288 21.2431   8
   6   0 -14 1480.98 84.0573  16
   6   0 -14 1582.93 87.2138   8
   6   0 -13 15.4799 15.1328  13
   6   0 -13 7.63446 18.6406  16
  -6   0  13-37.5990 100.215   3
   6   0 -13 0.95473 17.5650   8
   6   0 -12 7344.60 171.541   8
   6   0 -12 7351.58 172.348  16
   6   0 -12 7275.90 301.168   2
  -6   0  11-32.3790 50.3221   3
   6   0 -11-44.6160 32.9925   2
   6   0 -10 3049.25 180.277   2
   6   0  -9 61.0693 32.5126   2
   6   0  -8 289.513 53.3528   2
   6   0  -7-10.2366 26.9728   2
   6   0  -6 19810.1 395.283   2
   6   0  -5-24.0265 32.6417   2
   6   0  -4 74468.7 743.214   2
   6   0  -3-10.3699 26.4113   2
   6   0  -3 9.61199 10.5012   6
   6   0  -2 76046.5 352.946   6
   6   0  -1 41.4093 14.3944   6
   6   0   0 81799.1 390.728   6
   6   0   1-2.52695 11.9133   6
   6   0   2 32601.5 270.555   6
   6   0   3 10.4165 14.4219   6
   6   0   4 3017.88 93.6427   6
   6   0   5-8.01453 19.6179   6
   6   0   6 3450.51 108.810   6
   6   0   7-15.2868 20.8812   6
   6   0   8 10891.6 213.173   6
   6   0   9-9.06586 23.6546   6
   6   0  10 1.75723 21.4724   6
   6   0  11-43.8852 28.5130   6
  -6   0 -11 7.53829 24.5406  15
   6   0  12 1018.75 75.0711   6
  -6   0 -12 971.604 76.4159  15
   6   0  13-9.83566 19.2032   6
  -6   0 -13-5.38942 27.9211  15
   6   0  14 13705.0 264.289   6
  -6   0 -14 13877.0 276.462  15
   6   0  15-0.27443 19.3246   6
  -6   0 -15-35.9232 27.3364  15
  -6   0 -16 2790.01 109.494   8
  -6   0 -16 2958.52 119.809  15
  -6   0 -17 1.91304 15.2937   8
  -6   0 -17-19.0446 21.9295  15
  -6   0 -18 1638.56 69.1476   8
  -6   0 -18 1639.32 74.3152  15
  -6   0 -19 3.52344 11.0422   8
   6  -1 -22 50.2448 12.6818  12
   6  -1 -22 31.0717 10.7497   8
   6   1 -21 8.73263 12.9545   8
   6  -1 -21 42.6806 14.4664   8
   6  -1 -20 332.483 36.7816   8
   6   1 -20 355.784 35.7054   8
   6  -1 -19 10.5429 20.4510   8
   6   1 -19 11.1338 17.1759   8
   6  -1 -18 1447.76 85.8652  16
   6  -1 -18 1506.79 85.1441   8
   6   1 -18 1533.50 82.4885   8
   6   1 -17 15.2726 16.6716  13
   6  -1 -17-7.87645 26.4301  16
   6  -1 -17 36.1942 26.3614   8
   6   1 -17-43.9117 23.7261   8
   6   1 -16 397.085 40.8997  13
   6   1 -16 409.576 48.6607   8
   6  -1 -16 368.536 49.3584  16
   6  -1 -16 381.679 49.4243   8
   6   1 -15 397.021 45.7171  19
   6  -1 -15 536.867 57.0712   8
   6   1 -15 488.888 50.9746   8
   6  -1 -15 416.079 49.8434  16
   6   1 -14 26.3991 21.8604  19
   6  -1 -14-31.7702 35.5049  16
   6  -1 -14 21.6644 22.2587   8
   6   1 -14-0.72937 16.7939   8
  -6   1  13 566.852 128.236   3
   6   1 -13 225.359 36.7824  19
   6  -1 -13 284.145 41.0459  16
  -6  -1  13 467.230 128.428   3
   6  -1 -13 197.229 34.7300   8
   6   1 -13 173.974 30.8827   8
   6   1 -13 259.965 80.0426   2
   6  -1 -12 102.898 27.1645  20
   6   1 -12 75.0350 22.4602  19
   6  -1 -12 90.5908 26.8612  16
  -6  -1  12 5.26432 99.2671   3
   6   1 -12 70.2994 46.7458   2
   6  -1 -12 45.8010 18.8714   8
   6   1 -12 59.9174 18.3413   8
   6   1 -11 9.79299 30.1911   2
  -6  -1  11-75.9470 68.6202   3
  -6  -1  10 2085.69 231.356   3
   6   1 -10 2523.07 182.984   2
   6   1  -9 166.043 49.8907   2
  -6  -1   9 105.861 72.1562   3
  -6  -1   8 2715.52 229.546   3
   6  -1  -8 2993.80 145.597   2
   6   1  -8 2797.53 177.257   2
  -6  -1   7 32867.5 759.588   3
   6  -1  -7 34014.0 468.527   2
   6   1  -7 34645.0 593.567   2
  -6  -1   6 38001.1 778.389   3
   6   1  -6 36377.5 594.951   2
   6  -1  -6 36687.2 469.003   2
   6   1  -5 123.220 48.4590   2
   6  -1  -5 93.4956 32.4315   2
   6  -1  -4 3785.52 149.036   2
   6   1  -4 3681.92 183.897   2
  -6   1   4 3877.46 138.391   1
   6  -1  -3 67.9672 31.4204   2
  -6   1   3 94.6504 35.9238   1
   6   1  -3 130.548 45.8497   2
   6  -1  -3 60.9866 12.2624   6
   6   1  -2 1948.28 133.427   2
   6  -1  -2 1762.01 51.5642   6
   6   1  -2 1791.74 59.6984   6
  -6   1   2 1829.03 110.656   1
  -6   1   1 10912.3 280.157   1
   6  -1  -1 10441.7 130.872   6
   6   1  -1 10548.4 143.052   6
   6  -1   0 62364.0 336.128   6
  -6  -1   0 63596.5 732.706   3
   6   1   0 62936.0 354.354   6
  -6   1   0 63429.8 707.410   1
   6  -1   1 12721.7 124.149   7
   6   1   1 12689.4 164.692   6
  -6  -1  -1 12417.6 301.856   3
   6  -1   1 12498.2 161.425   6
  -6   1  -2 198.499 56.7814   1
   6   1   2 231.538 27.6947   6
   6  -1   2 177.730 24.6964   6
  -6  -1  -2 138.081 35.9264   3
   6   1   3 12166.1 173.662   6
   6  -1   3 12482.8 180.391   6
  -6   1  -3 12395.2 358.680   1
   6  -1   4 36632.9 325.835   6
   6   1   4 36770.5 313.650   6
  -6   1  -5 6770.24 290.430   1
   6  -1   5 6645.33 147.363   6
   6   1   5 6480.01 137.321   6
   6  -1   6 997.583 62.2241   6
  -6   1  -6 1033.72 119.757   1
   6   1   6 1017.58 59.4169   6
   6  -1   7 2502.88 101.658   6
   6   1   7 2500.05 94.0758   6
  -6   1  -7 2459.09 188.097   1
   6  -1   8 1028.89 70.9117   6
   6   1   8 974.797 62.8469   6
  -6   1  -8 927.306 118.243   1
  -6  -1  -9 1324.42 71.3719  11
   6  -1   9 1419.21 85.6950   6
   6   1   9 1381.18 77.7186   6
   6  -1  10 2692.91 100.168  17
   6  -1  10 2860.58 124.382   6
   6   1  10 2773.29 110.900   6
  -6  -1 -10 2836.01 116.385  15
   6  -1  11 640.511 62.6154   6
   6   1  11 630.885 54.3547   6
  -6  -1 -11 631.249 59.4095  15
  -6   1 -11 670.567 61.5309  15
  -6   1 -12 211.421 38.9914  15
   6  -1  12 211.618 41.2077   6
   6   1  12 266.438 38.0718   6
  -6  -1 -12 254.110 42.1156  15
   6  -1  13 38.6776 23.2453   6
   6   1  13 126.795 32.2528   6
  -6  -1 -13 41.0261 27.0458  15
  -6   1 -13 107.317 33.3957  15
  -6  -1 -14 1723.41 96.9578  15
   6  -1  14 1817.51 102.114   6
  -6   1 -14 1801.71 100.212  15
  -6  -1 -15 166.970 31.2027   8
   6  -1  15 176.901 33.0718   6
  -6  -1 -15 215.856 38.4862  15
  -6   1 -15 156.740 35.7772  15
  -6  -1 -16 7651.33 163.867   8
  -6  -1 -16 8057.04 191.009  15
  -6   1 -16 7787.58 187.692  15
  -6  -1 -17 321.035 33.2384   8
  -6   1 -17 373.526 41.8388   8
  -6  -1 -17 311.977 39.6575  15
  -6   1 -17 290.754 36.8012  15
  -6   1 -18-0.24208 14.4805   8
  -6  -1 -18 1.29148 15.4647  15
  -6   1 -18 8.66287 14.3525  15
  -6  -1 -18-6.53870 10.6604   8
   6  -1  19 93.8203 20.3921  14
  -6   1 -19 49.7597 13.9370   8
   6  -2 -21 1148.50 48.3900   8
   6  -2 -21 1156.68 50.3336  12
   6  -2 -20 100.960 20.9092   8
   6   2 -20 51.7727 14.0072   8
   6   2 -19 114.959 19.9748  13
   6   2 -19 74.3612 19.1421   8
   6   2 -18 563.745 45.5221  13
   6   2 -18 514.047 44.1968   8
   6  -2 -18 523.249 48.9273   8
   6   2 -17 1053.68 65.2252  13
   6   2 -17 987.320 67.0044  19
   6  -2 -17 1119.38 82.6397  16
   6  -2 -17 1021.96 70.8048   8
   6   2 -17 985.066 63.4304   8
   6  -2 -16-22.8821 26.9343  16
  -6  -2  16-24.2058 30.3572   6
   6   2 -16-32.1410 28.6411  19
   6  -2 -16 55.3682 27.5761   8
   6   2 -16 21.0733 19.5156   8
   6   2 -15 654.041 58.1017  19
   6  -2 -15 719.467 68.7234  16
   6  -2 -15 764.919 65.0201   8
   6   2 -15 707.412 56.5951   8
   6   2 -14 2007.59 97.4562  19
   6  -2 -14 1929.64 106.812  16
   6  -2 -14 2057.41 101.117   8
   6   2 -14 2099.16 92.5542   8
   6   2 -13 399.676 46.5691  19
   6   2 -13 370.955 40.4691   8
   6  -2 -13 399.343 49.2344  16
   6  -2 -13 381.448 46.4612  20
  -6  -2  13 350.535 107.747   3
   6  -2 -13 424.579 47.3853   8
   6   2 -13 404.863 86.1824   2
   6  -2 -12 404.670 47.8926  16
   6  -2 -12 403.581 47.1878  20
   6   2 -12 461.665 47.2507  19
  -6  -2  12 466.656 50.3971   9
   6  -2 -12 409.021 45.0763   8
   6   2 -12 426.679 92.2046   2
   6   2 -12 388.805 36.5840   8
   6   2 -11 498.936 46.1426  19
   6  -2 -11 498.268 51.7864  16
   6  -2 -11 493.063 48.4012  20
   6  -2 -11 478.588 45.5765   8
   6   2 -11 494.283 97.3568   2
  -6  -2  11 321.243 104.727   3
   6   2 -10 186.431 57.6503   2
  -6  -2  10 371.293 130.085   3
  -6  -2   9 3455.33 301.013   3
   6   2  -9 3937.12 239.728   2
   6   2  -8 14997.8 445.162   2
  -6  -2   8 13573.4 568.613   3
   6   2  -7 225.790 57.9625   2
  -6  -2   7 266.744 95.3049   3
  -6  -2   6 13258.9 512.252   3
   6   2  -6 14301.9 405.646   2
   6   2  -5 6177.82 261.487   2
  -6  -2   5 5375.89 316.758   3
   6   2  -4 1958.64 146.392   2
  -6  -2   4 2021.21 190.192   3
   6  -2  -3 18993.7 284.039   2
   6   2  -3 18185.5 434.470   2
   6  -2  -2 4023.26 96.8842   7
   6   2  -2 4348.64 213.322   2
   6  -2  -2 3972.57 71.9218   6
  -6  -2   2 3830.27 234.195   3
   6  -2  -1 14662.4 180.664   7
  -6  -2   1 14302.2 421.441   3
   6  -2  -1 14757.3 150.072   6
  -6  -2   0 6224.26 262.420   3
   6  -2   0 6224.62 117.428   7
   6   2   0 6320.01 120.062   6
   6  -2   0 6161.85 106.175   6
   6  -2   1 13109.1 169.533   7
  -6  -2  -1 13457.6 357.757   3
   6   2   1 13160.2 173.654   6
   6  -2   1 13277.7 168.589   6
   6  -2   2 27185.4 243.504   7
   6  -2   2 26310.6 254.208   6
  -6  -2  -2 26547.3 447.430   3
   6   2   2 26539.2 251.697   6
   6  -2   3 13160.9 171.748   7
   6  -2   3 12959.5 190.330   6
   6   2   3 13118.2 180.401   6
   6   2   4 10999.6 170.763   6
   6  -2   4 11087.3 160.573   7
   6  -2   4 10853.5 185.992   6
  -6   2  -5 14726.9 443.166   1
   6   2   5 14006.5 200.114   6
   6  -2   5 14474.0 226.240   6
  -6   2  -6 280.836 77.7428   1
   6  -2   6 260.214 36.1578   6
   6   2   6 278.380 31.9752   6
   6  -2   7 915.185 65.8340   6
   6   2   7 829.220 52.8071   6
  -6   2  -7 962.761 126.643   1
   6  -2   8 3209.64 127.069   6
   6   2   8 3194.89 105.042   6
  -6   2  -8 3518.40 240.561   1
  -6   2  -9 2669.40 115.210  19
  -6  -2  -9 2766.90 105.713  11
   6  -2   9 2719.34 122.443   6
  -6   2  -9 2883.38 220.815   1
   6   2   9 2863.30 102.075   6
  -6  -2  -9 2848.59 107.463  15
  -6  -2 -10 302.048 39.0355  11
  -6   2 -10 323.130 79.0794   1
  -6   2 -10 325.159 43.7648  19
   6  -2  10 279.517 46.9582   6
   6   2  10 250.461 32.5197   6
  -6  -2 -10 297.348 39.0410  15
  -6  -2 -11 76.1076 25.3122  11
   6  -2  11 130.724 36.2751   6
  -6  -2 -11 109.514 29.9015  15
  -6   2 -11 83.5187 27.3077  15
  -6   2 -11 33.5046 26.7922  19
  -6   2 -12 40.4648 28.1123  19
   6  -2  12 13.0969 28.3823   6
  -6  -2 -12-21.3707 24.6024  15
  -6   2 -12-10.1906 26.9762  15
  -6   2 -13 26.0576 19.3052  19
   6  -2  13 48.2512 28.1060   6
  -6  -2 -13 29.3927 21.6920  15
  -6   2 -13 18.6476 22.7831  15
  -6   2 -14 2612.40 102.524  19
   6  -2  14 2657.18 124.596   6
  -6  -2 -14 2657.25 114.086  15
  -6   2 -14 2495.31 111.080  15
  -6  -2 -15 377.131 44.4572  15
  -6   2 -15 295.873 41.0065  15
  -6  -2 -16 15.6379 17.2799  15
  -6   2 -16 19.9820 17.1046  15
  -6   2 -17 150.874 29.7352   8
   6  -2  17 118.518 30.7205  14
  -6   2 -17 86.1280 19.4040  15
  -6   2 -18-5.31881 13.6623   8
   6  -2  18 27.3218 17.1749  14
  -6   2 -18 25.6599 12.9017  15
  -6   2 -19 802.409 40.2389   8
   6  -2  19 861.753 45.0062  14
   6  -3 -20 40.1601 13.8199  12
   6  -3 -20 65.8050 14.5170   8
   6   3 -19 387.744 33.8948  13
   6  -3 -19 310.438 30.7315   8
   6   3 -18 16.3260 15.9086  13
   6  -3 -18-12.7092 19.3545   8
   6   3 -17 26.3280 23.8246  19
   6  -3 -17-66.9228 31.4455  12
  -6  -3  17-9.56986 18.8778   9
   6  -3 -17-12.3544 25.4608  16
   6  -3 -17-2.99935 17.7938   8
   6   3 -16 119.081 29.5558  19
  -6  -3  16 56.3899 30.4138   9
   6  -3 -16 141.065 39.0734  16
   6  -3 -16 58.3320 20.2002   8
   6   3 -15-16.2933 28.1963  19
  -6  -3  15 44.4655 25.8558   6
  -6  -3  15 17.9637 23.3214   9
   6  -3 -15 5.03716 28.5869  16
   6  -3 -15 32.5254 20.3922   8
   6   3 -14-4.32326 25.8775  19
  -6  -3  14 25.2574 23.2713   9
   6  -3 -14-14.9247 36.6270  16
   6  -3 -14-21.2008 26.4296   8
   6  -3 -13 11699.5 257.554  16
   6   3 -13 11890.1 236.157  19
   6  -3 -13 11789.8 232.920   8
  -6  -3  13 11639.5 258.146   9
   6  -3 -13 11806.8 244.774  20
   6   3 -13 11856.6 199.796   5
   6  -3 -12 265.114 42.2396  20
   6   3 -12 303.306 41.5870  19
  -6  -3  12 276.169 44.5123   9
   6  -3 -12 231.892 41.3328  16
   6  -3 -12 328.204 42.5244   8
  -6  -3  12 281.360 107.733   3
   6  -3 -11 5720.22 163.780  20
   6   3 -11 5939.62 158.286  19
  -6  -3  11 5545.58 172.069   9
  -6  -3  11 5928.04 431.101   3
   6  -3 -11 5723.21 169.905  16
   6  -3 -11 5784.66 156.950   8
   6   3 -11 5754.98 320.700   2
   6   3 -10 4707.91 136.475  19
  -6  -3  10 4989.34 389.732   3
  -6  -3  10 4452.43 148.882   9
   6  -3 -10 4563.81 147.009  16
   6  -3 -10 4553.64 134.998   8
   6   3 -10 4335.91 276.456   2
   6  -3 -10 4680.76 143.346  20
   6  -3  -9 4671.61 132.729   8
   6   3  -9 4903.74 132.304  19
   6  -3  -9 4470.56 137.515  16
  -6  -3   9 4468.62 365.861   3
  -6  -3   9 4589.44 147.220   9
   6   3  -9 5115.95 294.476   2
   6  -3  -9 4613.38 136.476  20
   6   3  -8 1315.22 146.215   2
  -6  -3   8 1395.73 204.578   3
  -6  -3   7 4650.81 349.983   3
   6   3  -7 5084.30 273.202   2
   6   3  -6 14053.4 438.709   2
  -6  -3   6 13119.4 558.008   3
   6   3  -5 483.694 83.8506   2
  -6  -3   5 419.270 107.090   3
   6   3  -4 123.559 50.3010   2
  -6  -3   4-10.1529 62.5309   3
   6  -3  -3 39142.8 356.814   7
   6   3  -3 39062.3 689.324   2
   6   3  -2 10837.5 359.710   2
   6  -3  -2 10696.7 186.330   7
  -6  -3   2 10616.5 425.574   3
   6  -3  -1 34870.4 333.089   7
  -6  -3   1 34815.1 728.561   3
   6   3  -1 35146.2 645.674   2
   6  -3   0 7606.59 155.712   7
   6   3   0 7908.33 306.143   2
  -6  -3   0 7299.69 316.346   3
  -6  -3  -1 11.7014 34.9084   3
   6  -3   1 42.4278 17.9779   7
   6  -3   1 57.4058 14.2451   6
   6   3   2-28.1911 36.4855   2
   6  -3   2-20.4559 17.6020   7
   6  -3   2-1.92132 13.7762   6
   6  -3   3 4775.60 118.920   6
   6   3   3 4887.68 115.483   6
   6  -3   4 634.595 48.8046   7
   6  -3   4 724.780 51.6195   6
   6   3   4 728.897 45.4475   6
   6  -3   5 1620.80 75.8841   7
   6  -3   5 1583.90 79.5250   6
   6   3   5 1626.79 68.1564   6
   6  -3   6-23.6602 18.9792   7
  -6   3  -6 34.9564 48.8941   1
   6  -3   6 0.45240 20.0707   6
   6   3   6-1.51615 11.7139   6
  -6  -3  -7 416.446 43.3564  11
   6   3   7 433.156 36.7267   6
   6  -3   7 428.940 47.8202   6
  -6   3  -7 494.749 96.9479   1
  -6   3  -8 130.054 63.8187   1
  -6  -3  -8 79.5458 25.4048  11
  -6   3  -8 154.155 40.6526  19
   6  -3   8 116.578 32.9249   6
  -6   3  -9 190.328 44.5930  19
  -6   3  -9 204.151 71.8399   1
   6  -3   9 93.6707 29.6206   6
  -6  -3  -9 158.485 33.6813  11
  -6  -3 -10 1396.50 79.8061  11
   6  -3  10 1398.78 92.2668   6
  -6   3 -10 1354.43 92.6217  19
  -6  -3 -11 77.1840 25.5949  11
  -6   3 -11 59.8501 29.3140  19
   6  -3  11 58.0139 30.4660   6
  -6  -3 -11 163.851 29.0557  15
  -6   3 -11 126.870 32.7257  15
   6  -3  12 108.019 32.6858   6
  -6   3 -12 65.7324 29.7019  19
  -6  -3 -12 133.215 30.1573  11
  -6  -3 -12 129.615 28.8050  15
  -6   3 -12 104.008 27.2530  15
  -6   3 -13 4354.40 149.619  19
   6  -3  13 4325.08 158.477   6
  -6  -3 -13 4533.16 134.983  15
  -6   3 -13 4556.06 139.366  15
   6  -3  14 232.640 41.6958  14
  -6   3 -14 274.057 39.3603  19
  -6  -3 -14 311.216 37.4169  15
  -6   3 -14 258.894 34.0379  15
   6  -3  15 360.870 48.6679  14
  -6   3 -15 326.965 35.4585  19
  -6   3 -15 343.013 35.9582  15
   6  -3  16 61.4056 27.3237  14
  -6   3 -16 20.7995 14.0225  19
  -6   3 -17 159.299 24.5272   8
   6  -3  17 213.193 33.0882  14
   6  -3  18 219.747 27.2518  14
  -6   3 -18 179.371 21.3700   8
   6   4 -19 93.2817 16.9371  13
   6  -4 -19 66.3440 15.1935  12
   6   4 -18 1.41174 13.0545  13
   6  -4 -18 7.42713 12.7531  12
  -6  -4  18 5.92033 15.1671   9
   6   4 -17 4.51895 18.3605  19
   6  -4 -17 0.54371 17.0284  12
  -6  -4  17 8.47865 22.0529   9
   6  -4 -17 28.9836 14.6263   8
   6  -4 -16 713.908 55.6980  12
   6   4 -16 666.336 54.1254  19
  -6  -4  16 599.481 57.2194   9
   6  -4 -16 786.387 63.8717  16
   6  -4 -16 698.387 49.0662   8
   6  -4 -15 161.111 32.3436  12
  -6  -4  15 171.369 39.9615   9
   6  -4 -15 244.651 41.6149  16
   6   4 -15 117.273 29.5828  19
   6  -4 -15 141.494 27.4914   8
   6  -4 -14-2.29301 26.3773  12
   6   4 -14 15.9489 22.4504  19
  -6  -4  14 29.5038 29.1938   9
   6  -4 -14 9.59638 23.0625  16
   6  -4 -14 10.6358 20.0035   8
   6   4 -13 29.3561 16.4518   5
   6   4 -13-10.1728 27.1430  19
  -6  -4  13 3.43665 26.1166   9
   6  -4 -13-23.9940 27.2938  16
   6  -4 -13 6.09206 19.9111   8
   6  -4 -13-22.6045 26.1186  12
   6  -4 -12 46.0671 28.4492  20
   6   4 -12 11.3824 21.6721  19
  -6  -4  12 56.0668 32.8557   9
   6  -4 -12-34.7344 34.1411  16
   6  -4 -12 6.91720 20.9497   8
   6  -4 -12 1.62548 23.1006  12
   6   4 -11 1222.80 75.5470  19
  -6  -4  11 1106.23 86.4185   9
   6  -4 -11 1189.04 78.3577  20
   6  -4 -11 1236.37 82.6469  16
   6  -4 -11 1139.75 71.0228   8
   6  -4 -11 1214.50 80.0407  12
   6   4 -10 1895.83 89.9408  19
   6  -4 -10 2027.94 100.330  16
  -6  -4  10 2024.56 112.321   9
   6  -4 -10 1915.37 88.6119   8
   6   4 -10 1986.73 83.7413  17
   6  -4 -10 1835.85 93.9903  20
   6  -4 -10 2037.24 102.849  12
   6  -4  -9 5389.19 155.482  20
   6  -4  -9 5380.99 156.179  16
   6   4  -9 5372.04 144.703  19
  -6  -4   9 5377.83 175.114   9
   6   4  -9 5237.33 137.047  17
  -6  -4   9 4628.51 381.463   3
   6  -4  -9 5222.57 141.869   8
   6   4  -9 5343.25 311.688   2
   6  -4  -9 5138.15 158.174  12
   6  -4  -8 511.360 48.2011  20
   6  -4  -8 641.284 56.8150  12
   6   4  -8 636.619 48.7789  19
  -6  -4   8 642.781 63.1306   9
   6   4  -8 647.330 50.8396  17
   6  -4  -8 588.830 48.4059   8
   6  -4  -8 570.064 53.2003  16
   6   4  -8 532.467 106.058   2
  -6  -4   8 621.631 51.5363  14
  -6  -4   8 623.013 158.285   3
   6  -4  -7 972.105 67.8107  12
   6   4  -7 877.364 53.8209  19
  -6  -4   7 1038.25 75.4092   9
   6  -4  -7 990.939 62.1875  16
   6   4  -7 1100.13 64.9726  17
   6   4  -7 1198.78 144.657   2
   6  -4  -7 1144.49 65.3317   8
   6  -4  -7 963.593 64.9312  20
  -6  -4   7 942.554 63.5085  14
  -6  -4   7 759.184 157.923   3
  -6  -4   6 17146.6 290.108   9
   6   4  -6 17475.4 250.257  17
  -6  -4   6 16802.6 678.628   3
   6   4  -6 17138.9 524.029   2
   6  -4  -6 17110.5 270.100  12
   6  -4  -6 17250.5 259.440  20
   6   4  -5 1121.03 129.257   2
   6  -4  -5 1240.52 72.8526  12
   6   4  -5 1135.58 64.9093  17
  -6  -4   5 1078.39 71.7906   9
  -6  -4   5 896.876 151.675   3
   6   4  -4 1096.60 127.597   2
  -6   4   4 1186.21 124.756   4
   6  -4  -3 3005.52 115.042   7
  -6  -4   3 2679.11 243.356   3
  -6   4   3 3047.71 200.705   4
   6   4  -3 2983.49 202.444   2
   6  -4  -2 4081.69 132.452   7
   6   4  -2 3998.01 230.980   2
  -6  -4   2 3640.65 271.995   3
   6  -4  -1 4943.36 147.612   7
   6   4  -1 5073.46 257.957   2
  -6  -4   1 4802.39 295.385   3
  -6  -4   0 997.845 129.993   3
   6  -4   0 1094.83 70.3833   7
   6   4   0 910.281 110.822   2
   6  -4   1 6934.44 175.416   7
   6   4   1 6973.04 300.164   2
   6  -4   2 2107.04 98.2657   7
   6   4   2 1954.44 161.404   2
   6  -4   3 3986.72 134.530   7
  -6  -4  -3 4263.20 131.414  10
  -6  -4  -3 4174.58 137.312   9
   6   4   3 4243.91 236.087   2
   6  -4   4 89.5433 28.0491   7
   6  -4   4 48.0624 18.9079   6
  -6  -4  -4 68.2242 22.7135  11
   6   4   4 46.3853 17.9967  17
   6  -4   5 3100.71 120.897   7
  -6  -4  -5 3062.20 114.930  11
   6   4   5 3017.59 98.0773  17
   6  -4   5 3051.73 109.128   6
   6  -4   5 3033.89 107.236  14
   6  -4   6 624.251 56.2975   7
  -6  -4  -6 660.810 57.3941  11
   6  -4   6 645.574 55.5317   6
   6  -4   6 735.331 56.9465  14
   6  -4   7 170.155 34.5197  14
  -6   4  -7 109.284 36.9891  19
   6  -4   7 137.631 31.8769   7
  -6  -4  -7 148.787 32.0855  11
   6  -4   7 121.137 30.3272   6
  -6   4  -7 131.360 63.1350   1
   6  -4   8 325.758 45.1542  14
  -6  -4  -8 283.577 40.2343  11
  -6   4  -8 264.100 50.0489  19
   6  -4   8 270.838 40.5978   6
  -6  -4  -9 4144.68 138.565  11
   6  -4   9 4346.34 153.556   6
  -6   4  -9 4118.65 165.615  19
   6  -4   9 4381.19 153.008  14
  -6   4 -10 1552.23 102.906  19
  -6  -4 -10 1586.80 86.0446  11
   6  -4  10 1669.58 96.6177   6
   6  -4  10 1764.07 98.6758  14
  -6  -4 -11 990.303 66.5632  11
   6  -4  11 944.778 74.0032   6
  -6   4 -11 865.560 75.4546  19
   6  -4  11 1049.91 77.9101  14
  -6   4 -12 2833.64 126.995  19
  -6  -4 -12 2497.34 100.137  11
   6  -4  12 2762.56 119.493   6
   6  -4  12 2872.39 125.008  14
  -6   4 -13 1552.40 89.0933  19
   6  -4  13 1616.47 92.0426  14
   6  -4  14 110.130 31.6493  14
  -6   4 -14 183.678 33.9900  19
  -6   4 -15 1168.49 61.9115  19
   6  -4  15 1390.03 76.4385  14
  -6   4 -16 92.4011 19.3282   8
   6  -4  16 96.8460 23.8192  14
  -6   4 -16 92.8115 18.0371  19
  -6   4 -17 290.261 23.1568   8
   6  -4  17 383.994 32.1427  14
   6   5 -18 147.812 17.9479  13
   6   5 -17 2.13688 13.9573  13
  -6  -5  17-14.1842 15.7311   9
   6   5 -16 17.2177 19.0339  13
   6  -5 -16 21.2293 14.4323  12
  -6  -5  16 24.3502 18.9573   9
   6  -5 -15 499.319 43.3084  12
   6   5 -15 418.012 39.3230  19
  -6  -5  15 442.453 50.6782   9
   6   5 -14 0.76071 20.7566  19
  -6  -5  14 3.76799 25.6069   9
   6  -5 -14 26.2361 20.0249  12
   6  -5 -13 440.782 48.1140  12
   6   5 -13 420.858 44.0817  19
  -6  -5  13 402.908 55.2223   9
   6  -5 -13 483.879 47.9069  16
   6  -5 -12 58.3219 25.9577  12
   6   5 -12 4.14739 20.0233  19
  -6  -5  12-16.3524 33.7766   9
   6  -5 -12 9.20874 19.9687  16
   6  -5 -11 4179.56 142.853  12
   6  -5 -11 4282.17 137.577  20
  -6  -5  11 4496.01 170.827   9
   6   5 -11 4306.68 131.887  19
   6   5 -11 4466.93 125.131  17
   6  -5 -11 4360.68 139.047  16
   6  -5 -10 695.487 63.1014  12
   6   5 -10 690.489 53.8039  19
  -6  -5  10 685.389 71.3891   9
   6  -5 -10 703.129 58.7456  20
   6   5 -10 708.439 54.5812  17
   6  -5  -9 377.984 48.0356  12
   6  -5  -9 279.666 38.0958  20
  -6  -5   9 298.160 50.8365   9
   6   5  -9 313.390 39.4530  17
   6   5  -9 306.213 37.0023  19
   6  -5  -8 288.011 45.6828  12
   6  -5  -8 252.146 36.5816  20
  -6  -5   8 255.410 47.8241   9
   6   5  -8 290.605 40.4119  17
   6  -5  -7 2890.29 112.138  20
   6   5  -7 2746.78 111.101  17
  -6  -5   7 2874.65 135.145   9
   6   5  -6 4013.82 261.345   2
   6   5  -6 4138.91 136.271  17
  -6  -5   6 3935.02 339.406   3
   6  -5  -6 4308.46 134.934  20
  -6  -5   6 4119.77 159.871   9
   6  -5  -5 3622.92 122.478  20
   6   5  -5 3750.72 129.612  17
   6   5  -5 3464.51 238.152   2
  -6  -5   5 3640.34 147.208   9
  -6  -5   5 3604.42 313.497   3
  -6  -5   4 768.580 140.593   3
   6   5  -4 534.538 100.282   4
   6  -5  -4 836.022 59.2612  20
  -6  -5   4 811.930 71.2209   9
   6   5  -4 821.105 61.6751  17
   6   5  -4 574.494 98.3091   2
  -6  -5   3 1115.32 162.918   3
   6  -5  -3 1347.11 86.4066   7
   6  -5  -3 1026.86 65.4023  20
  -6  -5   3 1178.07 77.7585  10
  -6  -5   3 1014.76 78.3399   9
   6   5  -3 1047.83 69.7703  17
  -6  -5   2 483.913 109.028   3
   6  -5  -2 414.949 49.8620   7
   6   5  -2 450.476 47.0947  17
  -6  -5   2 382.999 47.9098  10
   6  -5  -2 421.811 42.3232  20
  -6  -5   2 551.735 56.9515   9
   6  -5  -1 9631.83 226.474   7
  -6  -5   1 9553.87 213.786  10
  -6  -5   1 9758.16 229.057   9
   6   5  -1 9457.48 198.198  17
   6  -5  -1 9805.95 197.003  20
  -6  -5   1 9817.64 448.085   3
   6  -5   0 329.993 45.4929   7
  -6  -5   0 327.604 44.7805  10
  -6  -5   0 310.109 44.8862   9
   6   5   0 293.678 39.9981  17
   6  -5   0 374.675 41.1041  20
  -6  -5  -1 322.558 43.6445  10
   6  -5   1 358.964 49.1509   7
   6   5   1 316.636 38.5891  17
   6  -5   1 278.368 37.0038  20
  -6  -5  -1 309.409 44.3610   9
  -6  -5  -2 589.146 60.4068   9
   6  -5   2 585.561 60.7385   7
   6  -5   2 617.706 52.6175  20
  -6  -5  -2 630.837 58.5972  10
   6   5   2 542.355 48.6270  17
   6  -5   3-4.58911 22.2640   7
  -6  -5  -3 23.9902 21.4557  10
   6   5   3 9.52890 18.5642  17
   6  -5   3-17.5167 18.2878  20
   6  -5   4 4107.51 151.142   7
   6  -5   4 3893.50 131.511  20
  -6  -5  -4 3926.41 139.482  11
   6   5   4 4105.91 123.709  17
   6  -5   5 804.652 68.0355   7
   6  -5   5 753.690 60.4041  20
   6   5   5 800.895 54.7576  17
  -6  -5  -5 840.112 67.4561  11
  -6   5  -5 833.829 79.2192  19
   6  -5   5 883.848 62.9352  14
   6  -5   6 1752.48 99.2083   7
  -6  -5  -6 1770.68 93.7773  11
  -6   5  -6 1594.38 107.241  19
   6  -5   6 1831.98 93.5344  20
   6  -5   6 1775.97 90.8794  14
   6  -5   7 4378.60 152.564   7
  -6  -5  -7 4370.32 145.946  11
   6  -5   7 4228.26 141.184  14
   6  -5   8 437.621 49.4567  14
  -6  -5  -8 464.461 51.1693  11
  -6   5  -8 309.508 54.0035  19
  -6   5  -9 868.516 79.8358  19
  -6  -5  -9 906.371 66.0972  11
   6  -5   9 944.614 71.1605  14
   6  -5  10 36.9140 25.6452  14
  -6   5 -10 20.7513 29.2276  19
  -6  -5 -10 12.7948 18.5906  11
   6  -5  11 247.531 39.6266  14
  -6   5 -11 256.361 44.5271  19
  -6  -5 -11 269.681 34.6130  11
   6  -5  12 95.6910 28.6999  14
  -6  -5 -12 78.6137 19.3808  11
  -6   5 -12 79.8078 27.8537  19
  -6   5 -13 741.037 56.4857  19
   6  -5  13 784.412 57.5913  14
  -6   5 -14 639.118 46.2648  19
  -6   5 -14 604.473 37.9484  17
   6  -5  14 591.330 46.2932  14
  -6   5 -15 313.150 28.0555  19
   6  -5  15 328.103 32.2756  14
   6   6 -16 109.327 15.0951  13
  -6  -6  16 138.311 20.4513   9
   6   6 -15 242.855 24.4870  13
  -6  -6  15 256.521 32.2504   9
   6   6 -14 54.6723 16.0944  13
  -6  -6  14 66.7885 26.1650   9
   6   6 -13 318.876 33.1477  13
  -6  -6  13 298.366 41.4399   9
   6   6 -12 956.025 49.9079  17
  -6  -6  12 1041.83 76.0327   9
   6   6 -12 939.945 50.8598  19
  -6  -6  11 61.2573 32.2074   9
   6   6 -11 19.5984 16.9854  17
  -6  -6  10 735.043 70.6899   9
   6   6 -10 771.166 54.6760  17
  -6  -6   9 3332.35 144.750   9
   6   6  -9 3239.67 114.612  17
  -6  -6   8 1565.79 101.745   9
   6   6  -8 1570.29 84.4820  17
  -6  -6   7 575.637 67.8544   9
   6   6  -7 593.825 56.4125  17
  -6  -6   6 139.093 41.9211   9
  -6  -6   6 126.338 37.3068  10
   6   6  -6 60.7253 27.1549  17
  -6  -6   5 3128.07 130.897  10
  -6  -6   5 3018.40 139.794   9
   6   6  -5 3132.50 122.279  17
  -6  -6   4 611.627 67.6580   9
  -6  -6   4 512.372 56.9560  10
   6   6  -4 605.771 59.3428  17
  -6  -6   3 9.83588 25.2172  10
  -6  -6   3-5.86171 29.3930   9
   6   6  -3 14.5233 22.0398  17
  -6  -6   2 1089.41 79.2999  10
  -6  -6   2 1130.47 84.9741   9
   6   6  -2 1192.61 76.5350  17
   6  -6  -1 2851.30 128.489   7
  -6  -6   1 2943.73 127.833  10
  -6  -6   1 2954.48 133.299   9
   6   6  -1 2950.54 116.960  17
   6  -6   0 474.827 54.9480   7
  -6  -6   0 557.962 60.0696  10
  -6  -6   0 514.444 58.9040   9
   6   6   0 451.861 48.1631  17
   6  -6   1 145.456 30.6078   7
  -6  -6  -1 137.771 35.8668  10
  -6  -6  -1 190.444 39.5432   9
   6   6   1 151.109 28.4544  17
  -6   6  -1 186.309 38.5308  19
   6  -6   2 114.269 32.2395   7
  -6   6  -2 109.234 34.1841  19
  -6  -6  -2 143.658 36.3920  10
   6   6   2 111.627 28.2510  17
   6  -6   3 764.128 66.5195   7
  -6  -6  -3 743.877 64.7919  11
  -6   6  -3 797.387 70.8470  19
   6   6   3 793.621 58.2425  17
   6  -6   4 133.774 32.0039   7
  -6  -6  -4 190.342 37.5694  11
  -6   6  -4 101.587 30.2281  19
   6   6   4 115.694 24.1234  17
   6  -6   5 5407.66 172.498   7
  -6  -6  -5 5238.64 160.201  11
  -6   6  -5 5097.03 174.481  19
   6  -6   5 5125.41 141.961  14
   6  -6   6 657.658 60.4021   7
  -6  -6  -6 617.212 56.7840  11
  -6   6  -6 594.932 64.5110  19
   6  -6   6 578.889 51.2079  14
  -6   6  -7 447.371 57.1367  19
  -6  -6  -7 481.276 50.3919  11
   6  -6   7 500.298 49.1382  14
  -6   6  -8 1210.01 83.1912  19
  -6  -6  -8 1252.99 72.0263  11
   6  -6   8 1256.08 72.1953  14
   6  -6   9 164.296 28.9607  14
  -6  -6  -9 192.381 29.4749  11
  -6   6  -9 182.186 36.9475  19
   6  -6  10 282.661 34.9983  14
  -6  -6 -10 275.785 31.1880  11
  -6   6 -10 239.756 37.3069  19
   6  -6  11 124.369 25.9672  14
  -6  -6 -11 143.714 21.5856  11
  -6   6 -11 92.0265 26.2787  19
  -6   6 -12 432.896 38.8962  19
  -6   6 -12 512.511 39.6417  17
   6  -6  12 521.622 40.6269  14
  -6   6 -13 262.226 26.8305  19
   6  -6  13 285.754 26.5148  14
  -6   6 -14 43.2888 10.7484  19
  -6  -7  13 35.3564 14.9320   9
  -6  -7  12 1717.22 73.2684   9
  -6  -7  11 595.223 39.1242  10
  -6  -7  11 726.003 54.3840   9
   6   7 -11 699.217 37.4618  17
  -6  -7  10 617.043 44.7536  10
  -6  -7  10 745.151 58.0844   9
   6   7 -10 764.532 44.9026  17
  -6  -7   9 10.4212 16.4041  10
  -6  -7   9 32.0105 25.0434   9
   6   7  -9 9.85655 16.2825  17
  -6  -7   8 9.50424 18.6159  10
  -6  -7   8 22.1137 26.2585   9
   6   7  -8-3.75566 17.3115  17
  -6  -7   7 387.391 43.4538  10
  -6  -7   7 446.863 51.7987   9
   6   7  -7 510.497 45.5758  17
  -6  -7   6 3378.66 122.426  10
  -6  -7   6 3312.72 131.670   9
   6   7  -6 3446.80 116.461  17
  -6  -7   5 2805.37 123.004   9
  -6  -7   5 2679.51 112.812  10
   6   7  -5 2826.31 107.315  17
  -6  -7   4 27.1908 25.6094  10
  -6  -7   4 55.3285 29.6924   9
   6   7  -4 24.8758 22.8679  17
   6   7  -3 3060.93 114.360  17
  -6  -7   3 2748.91 116.129  10
  -6  -7   3 2893.42 124.502   9
  -6  -7   2 92.8497 31.2517  10
  -6  -7   2 154.374 36.9933   9
   6   7  -2 138.962 32.8787  17
  -6  -7   1 31.0007 28.6116  10
  -6  -7   1 32.2825 24.8100   9
   6   7  -1 37.7158 23.6222  17
  -6  -7   0 2469.33 112.509  10
   6   7   0 2435.04 97.2767  17
  -6   7   0 2315.01 93.0234  17
  -6  -7  -1 298.862 42.9350  11
  -6  -7  -1 218.120 40.6397  10
   6   7   1 267.273 34.5241  17
  -6   7  -1 186.303 31.6635  17
  -6  -7  -2 107.682 29.9980  11
   6   7   2 87.5038 21.2743  17
  -6   7  -2 77.6496 24.1377  17
   6   7   3 119.014 21.4549  17
  -6  -7  -3 144.456 30.7041  11
  -6   7  -3 138.712 30.6132  17
  -6  -7  -4 569.200 50.4552  11
  -6   7  -4 636.601 50.9138  19
  -6   7  -4 514.309 50.6208  17
  -6  -7  -5 21.3943 20.6858  11
  -6   7  -5 54.6851 20.9379  19
  -6   7  -5-2.33299 20.9609  17
  -6   7  -6 204.476 29.9325  19
  -6   7  -6 224.014 36.1121  17
  -6  -7  -6 231.439 32.0396  11
  -6   7  -7 1687.40 81.4425  17
  -6   7  -7 1654.56 74.0489  19
  -6  -7  -7 1644.53 70.7058  11
  -6  -7  -8 12.3521 12.3652  11
  -6   7  -8-8.17888 17.3807  19
  -6   7  -8-11.2914 19.5667  17
  -6   7  -9 105.496 20.2804  19
  -6  -7  -9 118.650 17.9968  11
  -6   7  -9 166.194 26.4914  17
  -6   7 -10 448.153 31.4582  19
  -6   7 -10 532.700 36.9139  17
  -6   7 -11 221.624 20.7884  17
  -6  -8   8-14.3755 12.0227  10
   6   8  -8-8.42823 10.0510  17
  -6  -8   8-14.3133 11.5711   9
   6   8  -7 405.518 29.7849  17
  -6  -8   7 310.808 27.3680  11
  -6  -8   7 386.052 32.6572   9
  -6  -8   7 339.941 29.0983  10
  -6  -8   6 560.371 37.7951  11
  -6  -8   6 539.388 38.8049  10
  -6  -8   6 601.592 43.0346   9
   6   8  -6 662.526 38.9562  17
   6   8  -5 156.512 22.1266  17
  -6  -8   5 120.124 22.0632  10
  -6  -8   5 152.659 25.1239  11
  -6  -8   4 1022.55 56.1317  11
  -6  -8   4 1092.35 58.9553  10
   6   8  -4 1051.14 52.1675  17
  -6  -8   3 52.4304 19.9438  10
  -6  -8   3 82.0830 21.4024  11
   6   8  -3 94.1282 20.5495  17
  -6  -8   2 2073.75 81.4716  11
   6   8  -2 2090.49 72.2533  17
  -6  -8   1-3.40523 16.1759  11
   6   8  -1 29.9621 16.3286  17
  -6  -8   0 612.360 45.5821  11
   6   8   0 581.448 36.4429  17
  -6  -8  -1 1283.88 62.9495  11
   6   8   1 1173.46 47.7460  17
  -6  -8  -2 262.578 30.9677  11
  -6   8  -2 243.450 23.4525  17
  -6   8  -3 420.174 30.1594  17
  -6  -8  -3 485.124 37.1965  11
  -6  -8  -4 655.909 39.3324  11
  -6   8  -4 632.574 36.8685  17
  -6  -8  -5 45.6190 13.4827  11
  -6   8  -5 28.1357 11.6656  17
  -6   8  -6 712.780 35.7845  17
   7   0 -21 700.310 41.7578   8
   7   0 -20 6.02778 16.1102   8
   7   0 -19 573.534 49.1591   8
   7   0 -18 17.5307 22.8662   8
   7   0 -17 945.182 66.8000  16
   7   0 -17 871.834 67.0321   8
   7   0 -16 48.4200 27.7932  16
   7   0 -16 0.77845 22.8441   8
   7   0 -15 732.336 62.2869  16
   7   0 -15 673.543 60.6791   8
   7   0 -14 0.91030 17.6854  13
   7   0 -14-26.5921 27.5384  16
   7   0 -14 0.64089 20.3708   8
   7   0 -13 2213.05 89.0123  13
   7   0 -13 2299.32 104.355  16
   7   0 -13 2231.86 102.420   8
  -7   0  13 2191.44 254.276   3
   7   0 -12-0.78493 15.5901  13
   7   0 -12 32.4571 22.0162  16
  -7   0  12-16.3352 70.0427   3
   7   0 -12-2.56150 17.1408   8
   7   0 -11 8624.04 183.740  16
  -7   0  11 8674.84 470.763   3
   7   0 -11 8882.74 185.207   8
   7   0 -11 8651.60 319.928   2
   7   0 -10 31.6338 36.7759   2
   7   0  -9 26329.7 533.200   2
   7   0  -8-14.9323 33.2963   2
   7   0  -7 2342.79 149.814   2
   7   0  -6-7.24735 34.2393   2
   7   0  -5 11039.3 315.726   2
   7   0  -4-13.7956 31.4731   2
   7   0  -3 92265.1 898.213   2
   7   0  -3 92437.3 426.472   6
   7   0  -2 5.27520 12.8163   6
   7   0  -1 30314.5 251.720   6
   7   0   0 30.5816 18.6805   6
   7   0   1 175899. 654.469   6
   7   0   2-12.1062 17.4601   6
   7   0   3 10739.2 177.019   6
   7   0   4-16.7595 21.3775   6
   7   0   5 660.424 51.3914   6
   7   0   6 28.0528 22.2072   6
   7   0   7 97.5808 26.3055   6
   7   0   8-26.3170 23.9020   6
   7   0   9 3855.16 117.042  17
   7   0   9 4006.62 139.377   6
   7   0  10-43.6464 32.7621   6
   7   0  11 44.4940 22.3264   6
  -7   0 -11 85.2934 32.8189  15
   7   0  12 24.2445 22.6388   6
  -7   0 -12 5.48402 24.8306  15
   7   0  13 1433.62 88.2433   6
  -7   0 -13 1350.70 89.2589  15
   7   0  14-0.69312 19.9587   6
  -7   0 -14 20.1790 26.9517  15
  -7   0 -15 3137.88 126.495  15
  -7   0 -16 27.2834 20.6098   8
  -7   0 -16 14.6256 23.9348  15
  -7   0 -17-15.0588 14.1535   8
  -7   0 -17 14.4013 18.6235  15
  -7   0 -18-13.5320 14.3402  15
  -7   0 -18-6.37704 11.8157   8
   7  -1 -21 71.9103 16.5110  12
   7  -1 -21 97.2434 18.3350   8
   7   1 -21 74.3452 15.3983   8
   7  -1 -20 76.8396 21.1506   8
   7   1 -20 85.8359 19.2690   8
   7  -1 -19 77.8568 24.6809   8
   7   1 -19 119.565 25.7653   8
   7   1 -18 5.99389 12.8829  13
   7  -1 -18 28.6071 24.3849  16
   7  -1 -18-9.44354 25.8204   8
   7   1 -18 20.9748 18.9420   8
   7   1 -17 32.5697 17.0568  13
   7  -1 -17 96.5269 28.6434   8
   7   1 -17 52.4122 22.8357   8
   7   1 -16 438.003 42.6850  13
   7  -1 -16 568.666 58.0541  16
   7  -1 -16 505.189 55.7245   8
   7   1 -16 484.915 49.7602   8
   7   1 -15 189.668 33.6637  13
   7  -1 -15 162.021 34.2670  16
   7  -1 -15 230.820 42.4183   8
   7   1 -15 229.786 37.5251   8
   7   1 -14 464.004 46.1633  13
   7  -1 -14 459.200 51.9242   8
   7  -1 -14 352.569 47.1122  16
   7   1 -14 405.910 45.2575   8
   7   1 -13 386.026 40.9439  13
   7   1 -13 320.632 41.8485  19
   7  -1 -13 410.793 48.5891  16
   7  -1 -13 406.110 48.3247   8
   7   1 -13 331.862 40.3233   8
   7   1 -13 350.196 78.0028   2
   7   1 -12 466.911 47.4984  19
   7  -1 -12 458.660 50.0348  16
   7  -1 -12 490.091 49.6674   8
   7   1 -12 450.856 43.8075   8
   7  -1 -12 432.097 46.3641  20
  -7  -1  12 379.916 108.128   3
   7   1 -12 470.908 94.8675   2
   7   1 -11 1170.44 69.2643  19
   7  -1 -11 1248.49 71.0144  20
   7  -1 -11 1265.58 75.0206  16
   7  -1 -11 1190.20 71.1049   8
   7   1 -11 1158.71 65.1907   8
   7   1 -11 1090.57 129.235   2
   7   1 -10 204.818 60.7634   2
  -7  -1  10 235.952 102.424   3
   7   1  -9 1039.57 120.942   2
  -7  -1   9 1104.23 176.149   3
   7   1  -8 506.249 84.8668   2
  -7  -1   8 483.208 113.573   3
   7   1  -7 19.5032 44.2784   2
   7  -1  -7 78.9802 25.5029   2
  -7  -1   7-1.03112 58.8703   3
   7  -1  -6 1809.74 114.320   2
  -7  -1   6 1735.82 185.489   3
   7   1  -6 1752.33 141.921   2
   7   1  -5 93.6819 45.3937   2
   7  -1  -5 65.0604 28.1583   2
   7   1  -4 795.971 94.2317   2
  -7   1   4 892.273 77.5550   1
   7  -1  -4 830.934 82.7842   2
   7  -1  -3 24673.9 422.437   2
   7   1  -3 25498.0 513.935   2
  -7   1   3 25002.8 423.064   1
   7  -1  -3 24369.2 204.218   6
  -7   1   2 15362.8 358.250   1
   7   1  -2 15101.4 396.241   2
   7  -1  -2 14643.3 163.361   6
   7   1  -2 14925.3 185.438   6
   7  -1  -1 206621. 638.601   6
  -7  -1   1 209971. 1532.44   3
   7   1  -1 207626. 694.369   6
  -7   1   1 207133. 1369.69   1
   7  -1   0 617.907 39.5625   6
   7   1   0 608.589 41.2944   6
  -7  -1   0 751.541 93.1457   3
  -7   1   0 572.700 84.7410   1
   7  -1   1 13233.5 179.287   6
  -7  -1  -1 12810.7 336.299   3
   7   1   1 13468.4 185.349   6
   7  -1   2 6927.75 137.192   6
   7   1   2 6812.88 136.383   6
  -7   1  -2 6627.77 279.829   1
   7   1   3 59511.8 415.016   6
   7  -1   3 60417.3 425.974   6
  -7   1  -4 5459.36 273.131   1
   7   1   4 5331.62 130.556   6
   7  -1   4 5605.50 138.173   6
  -7   1  -5 1270.62 141.289   1
   7  -1   5 1307.30 70.6941   6
   7   1   5 1318.57 68.1256   6
  -7   1  -6 87.6403 54.5714   1
   7  -1   6 135.974 32.5665   6
   7   1   6 135.316 28.4765   6
   7  -1   7 7230.79 179.792   6
   7   1   7 7012.13 167.043   6
  -7   1  -7 7520.40 348.024   1
  -7  -1  -8 283.227 36.7197  11
   7  -1   8 281.570 44.1971   6
   7   1   8 292.665 39.9513   6
   7   1   9 1254.88 76.4289   6
  -7  -1  -9 1248.20 73.6270  11
   7  -1   9 1217.44 81.5509   6
   7  -1   9 1060.15 65.8806  17
  -7  -1  -9 1153.62 76.1913  15
   7  -1  10 2496.16 101.159  17
   7  -1  10 2594.69 121.273   6
   7   1  10 2642.06 111.634   6
  -7  -1 -10 2704.88 118.245  15
   7  -1  11 130.863 32.0330   6
   7   1  11 206.799 35.7970   6
  -7  -1 -11 162.005 35.6285  15
  -7   1 -11 225.188 44.0317  15
   7  -1  12 828.336 72.3805   6
   7   1  12 818.133 63.1089   6
  -7  -1 -12 875.642 71.0592  15
  -7   1 -12 748.476 70.7003  15
   7  -1  13 183.630 36.0391   6
   7   1  13 135.892 26.6025   6
  -7  -1 -13 225.898 41.6084  15
  -7   1 -13 129.288 36.2888  15
   7  -1  14 741.902 64.0003   6
  -7  -1 -14 804.369 67.9424  15
  -7   1 -14 770.770 67.1686  15
  -7  -1 -15 703.114 50.5343   8
  -7  -1 -15 710.898 60.9205  15
  -7   1 -15 702.911 60.2381  15
  -7  -1 -16 200.567 34.0561  15
  -7   1 -16 228.518 36.8060  15
  -7  -1 -16 248.836 30.3244   8
  -7   1 -17 1011.70 59.1365   8
  -7  -1 -17 950.942 57.8939  15
  -7   1 -17 966.659 58.0513  15
  -7   1 -18 620.997 40.1265   8
  -7   1 -18 633.027 40.7917  15
   7  -1  19 301.184 26.4089  14
   7  -2 -21 995.665 44.1149  12
   7  -2 -21 984.958 42.9759   8
   7  -2 -20 60.0852 18.1320  12
   7  -2 -20 83.2310 19.8549   8
   7   2 -20 45.2306 10.7135   8
   7   2 -19 18.9447 13.3360  13
   7  -2 -19 15.6757 17.2488   8
   7   2 -19-12.9177 14.2888   8
   7   2 -18 544.839 42.5711  13
   7  -2 -18 513.065 47.6060   8
   7  -2 -18 587.259 56.9333  16
   7   2 -18 598.239 45.0381   8
   7   2 -17 65.6869 22.8581  13
   7  -2 -17 55.3107 28.2485  16
   7  -2 -17 9.75922 24.9660   8
   7   2 -17 61.4137 20.6181   8
   7   2 -16 517.603 49.5061  13
   7   2 -16 589.043 49.6060   8
   7  -2 -16 543.706 59.7438  16
   7  -2 -16 493.298 51.8545   8
   7   2 -15 565.069 54.8577  19
   7  -2 -15 625.117 63.0241  16
   7   2 -15 554.428 50.5291   8
   7  -2 -15 520.475 53.9076   8
   7   2 -14 68.3780 27.0037  19
   7  -2 -14-4.17999 30.4412  16
   7  -2 -14 47.6252 23.7850   8
   7   2 -14 54.3251 22.1194   8
   7   2 -13 773.075 62.5016  19
   7  -2 -13 767.457 65.4591  20
   7  -2 -13 791.491 69.3743  16
   7  -2 -13 669.273 59.3459   8
   7   2 -13 804.625 57.1429   8
   7   2 -12 2022.55 95.5951  19
   7  -2 -12 2025.09 103.999  16
   7  -2 -12 1909.39 96.3327   8
   7  -2 -12 2004.99 99.5663  20
   7   2 -12 2285.12 201.474   2
  -7  -2  12 2358.92 280.355   3
   7  -2 -11 288.892 40.1465  20
   7   2 -11 255.925 35.6797  19
   7   2 -11 250.811 70.0403   2
   7  -2 -11 280.587 40.9471  16
  -7  -2  11 146.335 86.1796   3
   7  -2 -11 295.042 39.6809   8
   7  -2 -10 1249.80 72.9482  20
   7   2 -10 1303.01 71.1459  19
   7   2 -10 1286.91 148.103   2
   7  -2 -10 1327.99 78.2419  16
   7  -2 -10 1223.40 72.1897   8
  -7  -2  10 1142.52 196.443   3
   7   2  -9 522.192 98.6879   2
  -7  -2   9 518.276 143.299   3
  -7  -2   8 3588.86 311.151   3
   7   2  -8 3923.12 238.054   2
   7   2  -7 1249.35 131.901   2
  -7  -2   7 1001.64 166.317   3
   7   2  -6 4172.80 233.814   2
  -7  -2   6 3777.37 295.037   3
   7   2  -5 12.6717 36.7327   2
  -7  -2   5 58.1742 55.9436   3
   7   2  -4 16917.5 454.277   2
  -7   2   4 17028.4 364.535   1
  -7  -2   4 15714.6 542.501   3
   7   2  -3 248.779 68.8101   2
  -7  -2   3 145.058 77.4469   3
  -7   2   3 168.486 52.8046   1
   7   2  -2 34361.1 643.156   2
  -7   2   2 33158.4 561.736   1
  -7  -2   2 31173.7 697.382   3
   7  -2  -2 32063.5 228.275   6
   7   2  -1 32155.4 619.177   2
  -7   2   1 31934.0 577.256   1
   7  -2  -1 31747.5 242.926   6
  -7  -2   1 31054.1 656.915   3
   7  -2   0 5.59435 12.2848   7
  -7   2   0-12.0220 31.2198   1
   7  -2   0 19.0206 13.0107   6
   7   2   0 1.32396 17.2223   6
  -7  -2   0 29.4157 33.9563   3
   7  -2   1 94555.3 454.847   7
  -7   2  -1 96633.6 1078.85   1
   7  -2   1 95254.6 483.324   6
  -7  -2  -1 92572.0 982.432   3
   7   2   1 93532.0 506.541   6
  -7   2  -2 9293.01 345.401   1
   7   2   2 9103.43 161.312   6
   7  -2   2 9163.52 160.562   6
   7  -2   3 1664.64 73.6092   6
  -7   2  -3 1667.94 153.523   1
   7   2   3 1631.88 70.9495   6
   7  -2   4 2044.43 86.0845   6
   7   2   4 2008.87 80.1396   6
  -7   2  -4 2147.34 176.591   1
   7  -2   5 9795.99 195.880   6
   7   2   5 9784.43 179.655   6
  -7   2  -5 9863.28 388.648   1
   7  -2   6 556.593 52.6547   6
   7   2   6 504.052 44.0658   6
  -7   2  -6 484.540 98.6086   1
   7  -2   7-20.1893 20.2461  17
  -7  -2  -7 26.4399 22.4980  11
  -7   2  -7-24.8780 68.6632   1
   7  -2   7 1.95116 22.2051   6
   7   2   7 9.17080 16.5613   6
  -7  -2  -8 3777.97 126.942  11
   7   2   8 3737.03 120.194   6
   7  -2   8 3618.28 137.795   6
  -7   2  -8 3658.69 258.374   1
  -7  -2  -8 3670.05 122.285  15
  -7   2  -9 485.204 100.242   1
  -7   2  -9 602.606 61.2851  19
   7  -2   9 628.823 62.2634   6
   7   2   9 655.034 52.3800   6
  -7  -2  -9 648.874 55.8644  15
  -7  -2  -9 697.812 60.0445  11
   7   2  10 2001.93 90.7136   6
  -7  -2 -10 1926.96 95.6125  11
   7  -2  10 2055.01 111.491   6
  -7   2 -10 1714.90 98.3466  19
  -7  -2 -10 1826.86 93.0265  15
  -7   2 -11 3.31179 25.6841  19
   7  -2  11 75.2598 31.0410   6
  -7  -2 -11 41.2741 22.3573  15
  -7   2 -11 47.9194 28.4377  15
  -7   2 -12 2177.96 102.537  19
   7  -2  12 2278.39 117.384   6
  -7  -2 -12 1992.97 98.8969  15
  -7   2 -12 1940.11 104.053  15
  -7   2 -13 19.6916 20.9327  19
   7  -2  13-7.71359 24.7657   6
  -7  -2 -13 9.95924 19.3741  15
  -7   2 -13-2.16387 23.1222  15
  -7  -2 -14 4638.91 144.403  15
  -7   2 -14 4629.61 148.407  15
  -7  -2 -15 97.3520 26.5954  15
  -7   2 -15 110.842 26.1507  15
  -7  -2 -16 162.923 26.6836  15
  -7   2 -16 144.201 25.7612  15
  -7   2 -17 8.00248 15.3564   8
   7  -2  17 2.59155 20.4805  14
  -7   2 -17 7.83299 13.3534  15
  -7   2 -18 204.821 23.1215   8
   7  -2  18 209.198 26.9785  14
   7  -3 -20 21.0881 11.5391  12
   7  -3 -20 21.0814 11.1127   8
   7  -3 -19 13.9700 14.6228  12
   7   3 -19 12.1534 11.7609  13
   7  -3 -19 42.4002 15.1810   8
   7   3 -18 21.7401 16.7796  13
   7  -3 -18-28.5072 23.2132  12
   7  -3 -18-17.8649 19.5867   8
   7   3 -17 25.8214 19.5035  13
   7  -3 -17 15.3717 22.6181  16
   7  -3 -17-52.4848 28.4374  12
   7  -3 -17-11.0309 19.8980   8
   7   3 -16 864.160 63.1813  13
   7  -3 -16 857.668 65.6491  12
   7  -3 -16 988.868 76.7966  16
   7  -3 -16 939.901 65.4471   8
   7  -3 -15 239.913 37.8582  12
   7   3 -15 293.998 44.0636  19
  -7  -3  15 312.406 46.2383   9
   7  -3 -15 250.445 43.9534  16
   7  -3 -15 275.919 39.3896   8
   7   3 -14 693.597 61.1673  19
  -7  -3  14 683.559 63.0997   9
   7  -3 -14 692.486 60.1651   8
   7  -3 -14 588.906 63.2587  16
   7   3 -13 24.9283 24.1982  19
  -7  -3  13 37.3453 29.5264   9
   7  -3 -13-7.14743 33.9860  16
   7  -3 -13 83.8812 32.4866  20
   7  -3 -13 78.9439 26.5997   8
   7  -3 -12 3937.25 142.305  20
   7   3 -12 4070.07 136.951  19
  -7  -3  12 3895.23 145.405   9
   7  -3 -12 4039.38 149.077  16
   7  -3 -12 3864.32 136.981   8
   7  -3 -11 35.5478 24.3219  12
   7  -3 -11 39.1670 24.5315  20
   7   3 -11 59.9394 24.5893  19
  -7  -3  11 48.2911 27.4568   9
   7  -3 -11 88.4494 31.6074  16
   7   3 -11 15.5286 47.5138   2
   7  -3 -11 54.0078 20.3573   8
   7  -3 -10 6514.65 178.480  12
   7   3 -10 6508.68 163.547  19
   7  -3 -10 6474.08 177.933  16
   7  -3 -10 6470.18 173.509  20
  -7  -3  10 6130.55 449.905   3
  -7  -3  10 6324.18 180.261   9
   7  -3 -10 6292.13 165.973   8
   7   3 -10 6202.07 335.473   2
   7  -3  -9 6699.39 172.368  20
   7   3  -9 6773.52 160.436  19
   7  -3  -9 6983.66 169.280   8
  -7  -3   9 6914.89 181.399   9
   7   3  -9 6694.83 342.063   2
   7  -3  -9 7119.87 180.469  16
  -7  -3   9 6882.09 464.958   3
   7  -3  -9 6990.89 178.292  12
   7   3  -8 240.938 32.7112  19
   7  -3  -8 275.204 37.4950  20
   7   3  -8 253.796 68.9860   2
  -7  -3   8 259.421 37.9358   9
   7  -3  -8 275.156 37.3830  16
   7  -3  -8 225.234 31.2542   8
   7  -3  -8 329.511 39.9469  12
  -7  -3   8 217.275 73.1832   3
  -7  -3   7 2475.61 266.935   3
   7   3  -7 2822.12 214.993   2
   7  -3  -7 2667.17 105.030  12
   7  -3  -7 2510.51 99.8284  20
  -7  -3   6 4149.18 331.582   3
   7   3  -6 4534.38 262.056   2
   7   3  -5 693.020 103.867   2
  -7  -3   5 536.419 118.603   3
  -7  -3   4 2771.59 251.311   3
   7   3  -4 2770.22 199.304   2
   7   3  -3 278.650 65.5366   2
  -7  -3   3 410.521 101.425   3
  -7  -3   2 4946.77 306.327   3
   7   3  -2 5139.59 264.601   2
   7  -3  -1 9709.46 179.503   7
  -7  -3   1 9584.29 396.592   3
   7   3  -1 9779.81 364.059   2
   7  -3   0 11145.7 190.296   7
   7   3   0 11557.7 398.724   2
  -7  -3   0 11035.4 399.297   3
   7  -3   1 2148.20 84.2595   7
   7   3   1 2222.39 177.171   2
   7  -3   1 2224.23 73.8917   6
   7  -3   2 12708.6 203.985   7
   7   3   2 12545.5 418.715   2
   7  -3   2 12432.7 187.572   6
   7  -3   3 11152.4 192.025   7
   7  -3   3 10582.1 186.204   6
   7   3   3 10725.8 184.347   6
   7  -3   4 15088.2 233.772   6
   7   3   4 15246.3 220.030   6
  -7  -3  -5 193.578 33.1383  11
   7  -3   5 98.4727 26.7800   6
   7   3   5 138.752 24.6183   6
  -7   3  -5 231.202 78.7702   1
  -7   3  -6 472.975 100.262   1
  -7  -3  -6 648.498 54.0762  11
   7  -3   6 496.213 48.9880   6
   7   3   6 535.976 44.5327  17
   7   3   6 461.397 41.2985   6
  -7  -3  -7 5876.69 161.237  11
   7  -3   7 5822.63 169.167   6
   7   3   7 5801.55 140.259   6
  -7   3  -7 5817.54 329.600   1
  -7  -3  -8 206.325 36.6630  11
  -7   3  -8 135.327 59.9741   1
   7  -3   8 191.628 36.4655   6
  -7   3  -9 258.957 45.6984  19
  -7  -3  -9 243.694 40.4100  11
   7  -3   9 268.711 43.9612   6
  -7   3 -10 780.681 71.7817  19
   7  -3  10 753.908 69.2075   6
  -7  -3 -10 827.013 66.2373  11
  -7  -3 -11 1793.97 92.5814  11
  -7   3 -11 1651.36 99.7933  19
   7  -3  11 1807.81 104.803   6
  -7  -3 -11 1784.59 83.9947  15
  -7   3 -11 1809.12 94.5132  15
  -7   3 -12 345.465 48.3634  19
   7  -3  12 380.978 46.9606   6
  -7  -3 -12 380.766 38.9968  15
  -7   3 -12 360.850 43.0158  15
   7  -3  13 195.834 39.3598  14
  -7   3 -13 243.382 41.6638  19
  -7  -3 -13 225.003 31.4271  15
  -7   3 -13 173.240 32.3851  15
  -7   3 -14 687.748 53.4267  19
  -7  -3 -14 753.899 50.7698  15
  -7   3 -14 664.458 49.9705  15
   7  -3  14 807.166 66.5042  14
  -7   3 -15 528.509 39.7795  19
  -7   3 -15 544.384 42.1754  15
   7  -3  15 576.892 55.0070  14
   7  -3  16 1478.71 74.7281  14
  -7   3 -17 122.230 20.6858   8
   7  -3  17 123.283 23.0431  14
   7   4 -19 153.138 17.8863  13
   7  -4 -19 102.533 14.9839  12
   7   4 -18 36.1177 15.2259  13
   7  -4 -18 61.4508 19.2837  12
   7   4 -17 0.40335 15.7549  13
   7  -4 -17 25.7958 18.6959  12
  -7  -4  17-17.5123 17.4829   9
   7  -4 -17 19.3237 14.0731   8
   7   4 -16 512.163 47.1524  13
   7  -4 -16 566.066 49.0263  12
  -7  -4  16 546.254 50.8714   9
   7  -4 -16 551.538 52.3570  16
   7  -4 -16 532.554 43.1024   8
   7  -4 -15 26.0202 22.0374  12
  -7  -4  15-23.6820 23.9035   9
   7  -4 -15 1.75072 22.5815  16
   7   4 -15-19.1878 25.1243  19
   7  -4 -15 7.50421 20.1361   8
   7   4 -14 339.304 42.3580  19
  -7  -4  14 309.329 44.9702   9
   7  -4 -14 324.743 45.6373  12
   7  -4 -14 256.816 41.7479  16
   7  -4 -14 334.110 39.7377   8
   7   4 -13 80.1045 21.4905   5
   7  -4 -13 35.2006 25.9695  12
  -7  -4  13 19.1365 25.9179   9
   7   4 -13 44.9300 20.5749  19
   7  -4 -13 50.4280 26.6037  16
   7  -4 -13 23.7588 19.3905   8
   7  -4 -12 5375.93 167.931  12
   7   4 -12 5266.20 153.973  19
  -7  -4  12 5164.62 177.683   9
   7  -4 -12 5217.70 166.938  16
   7  -4 -12 5251.72 151.099   8
   7  -4 -12 5122.94 161.573  20
  -7  -4  11 781.060 72.7580   9
   7   4 -11 733.315 59.1570  19
   7  -4 -11 715.725 64.4898  12
   7  -4 -11 698.455 57.7676   8
   7  -4 -11 718.146 64.2381  16
   7  -4 -11 736.006 63.5512  20
   7  -4 -10 7.03625 23.7390  20
   7   4 -10 106.545 31.2097  19
   7  -4 -10 40.5816 26.8180  12
  -7  -4  10 217.640 49.7356   9
   7   4 -10 246.058 33.2664  17
   7  -4 -10 23.1632 25.6965  16
   7  -4 -10 13.0717 19.6064   8
   7  -4  -9 3927.62 143.317  12
   7   4  -9 4134.11 127.942  19
  -7  -4   9 4252.58 157.820   9
   7   4  -9 4222.95 122.890  17
   7  -4  -9 4199.38 133.207   8
   7  -4  -9 4136.15 140.634  16
   7  -4  -9 4262.08 143.740  20
   7  -4  -8 92.2506 28.1378  12
   7  -4  -8 148.239 33.0574  20
   7   4  -8 111.500 25.6956  19
  -7  -4   8 28.6797 23.7073   9
   7   4  -8 113.777 26.0303  17
   7   4  -8 126.863 58.9560   2
   7  -4  -8 105.685 28.2283  16
   7  -4  -8 161.613 33.6736   8
  -7  -4   8 118.085 87.8950   3
   7  -4  -7 93.1003 32.3820  12
   7  -4  -7 87.9784 27.7274  20
  -7  -4   7 103.919 29.4846   9
   7   4  -7 128.129 27.7419  17
   7   4  -7 98.0184 51.1782   2
   7  -4  -7 60.1933 20.8548  16
   7  -4  -7 118.489 30.8445   8
  -7  -4   7-15.6339 87.0040   3
   7  -4  -6 308.688 40.0842  20
   7  -4  -6 342.356 45.0880  12
   7   4  -6 258.890 76.9922   2
  -7  -4   6 307.719 46.6354   9
   7   4  -6 322.932 37.4365  17
   7  -4  -6 281.244 34.2892  16
  -7  -4   6 270.276 105.210   3
   7  -4  -5 266.555 39.4372  20
   7   4  -5 6.24882 48.5551   2
  -7  -4   5-19.9335 24.3833   9
   7   4  -5 47.6007 22.0214  17
   7  -4  -5 213.075 41.0136  12
  -7  -4   5-13.8872 69.1584   3
  -7  -4   4 144.470 26.7206  10
   7  -4  -4 116.866 24.1998  20
   7   4  -4 115.202 55.8312   2
  -7  -4   4 175.744 33.8498   9
   7   4  -4 167.281 30.6335  17
  -7  -4   4 152.801 88.4924   3
   7  -4  -3 20.9555 17.1989  20
  -7  -4   3 76.2147 28.2101   9
   7   4  -3 54.7259 20.3003  17
  -7  -4   3 58.7445 20.4904  10
  -7  -4   2 13161.7 223.775  10
   7  -4  -2 12773.8 237.603   7
   7   4  -2 12395.5 432.221   2
  -7  -4   2 13054.0 249.158   9
   7   4  -2 12822.3 217.602  17
  -7  -4   2 12566.2 509.756   3
   7  -4  -2 12928.8 227.708  20
  -7  -4   1 1588.39 87.5574   9
   7  -4  -1 1488.29 78.3450  20
   7  -4  -1 1536.25 84.1852   7
   7   4  -1 1530.75 153.091   2
  -7  -4   1 1627.47 80.4534  10
   7   4  -1 1573.19 76.9686  17
  -7  -4   1 1535.54 174.163   3
   7  -4   0 9712.04 206.630   7
  -7  -4   0 9913.54 217.337   9
   7   4   0 10169.6 385.922   2
  -7  -4   0 10086.9 199.412  10
   7   4   0 10057.4 190.534  17
   7  -4   0 9798.40 201.281  20
   7  -4   1 4622.38 142.519   7
   7   4   1 4395.72 254.153   2
  -7  -4  -1 4846.56 153.979   9
  -7  -4  -1 4564.39 137.111  10
   7   4   1 4690.21 131.384  17
   7  -4   2 19929.0 296.227   7
  -7  -4  -2 20282.9 293.077  11
   7   4   2 20352.2 544.821   2
   7   4   2 19853.3 267.418  17
  -7  -4  -2 20176.0 314.918   9
  -7  -4  -2 19633.4 287.949  10
   7  -4   2 19500.6 292.952  20
   7  -4   3 1361.45 78.8581   7
  -7  -4  -3 1462.28 80.6924  11
   7   4   3 1418.86 71.9792  17
   7   4   3 1537.77 155.815   2
   7  -4   4 711.254 57.9368   7
  -7  -4  -4 763.913 61.5480  11
   7   4   4 734.415 53.7365  17
   7  -4   5 2803.56 110.980   7
  -7  -4  -5 2973.82 118.268  11
   7  -4   5 2929.61 108.605   6
   7   4   5 3155.04 106.549  17
   7  -4   6 20.1752 19.8895  14
   7  -4   6 35.1490 21.8646   6
  -7  -4  -6 24.0612 22.3944  11
   7   4   6 35.9104 17.7634  17
  -7  -4  -7 1255.06 80.9576  11
   7  -4   7 1267.18 78.3343   6
  -7   4  -7 1225.28 96.1717  19
   7  -4   7 1178.29 74.0022  14
  -7   4  -8 4578.84 177.884  19
  -7  -4  -8 4749.08 152.666  11
   7  -4   8 5029.76 158.554   6
   7  -4   8 4863.57 152.505  14
   7  -4   9 1244.71 81.5817   6
  -7   4  -9 1280.90 95.5388  19
  -7  -4  -9 1314.27 81.6628  11
   7  -4   9 1250.09 81.4966  14
   7  -4  10 301.563 44.4134  14
  -7  -4 -10 348.031 45.7591  11
  -7   4 -10 223.369 46.0124  19
   7  -4  10 405.199 50.7400   6
  -7  -4 -11 573.636 52.5342  11
   7  -4  11 627.690 57.4315   6
  -7   4 -11 541.528 60.0693  19
   7  -4  11 586.175 58.6314  14
  -7   4 -12 536.788 57.9886  19
   7  -4  12 485.885 51.9490  14
  -7   4 -13 731.976 59.2987  19
   7  -4  13 842.840 64.7864  14
  -7   4 -14 1198.07 66.0645  19
   7  -4  14 1278.61 73.3064  14
   7  -4  15-4.51784 16.7166  14
  -7   4 -15 1.43832 12.8794  19
  -7   4 -16 84.6419 16.2270   8
   7  -4  16 113.650 20.1889  14
  -7   4 -16 98.0051 12.8076  19
   7   5 -17 433.180 31.4027  13
  -7  -5  17 366.615 30.4908   9
   7   5 -16 750.194 45.7950  13
  -7  -5  16 705.411 49.7761   9
  -7  -5  15 501.723 49.1107   9
   7   5 -15 535.448 43.4113  13
   7  -5 -15 542.054 44.5684  12
   7   5 -14 20.1415 19.7487  13
   7  -5 -14 32.8617 22.9856  12
  -7  -5  14-3.46657 23.1804   9
   7  -5 -14 27.7882 19.3064  16
   7  -5 -13 284.906 41.5026  12
   7   5 -13 268.653 33.7065  19
  -7  -5  13 257.712 43.2128   9
   7  -5 -13 269.112 36.9603  16
   7   5 -12-8.83345 17.2692  19
  -7  -5  12-1.98565 27.6498   9
   7  -5 -12 22.1707 18.2320  16
   7  -5 -12 5.39520 21.9466  12
   7  -5 -11 130.028 33.5921  20
   7   5 -11 94.7278 22.6594  19
  -7  -5  11 98.5062 35.0708   9
   7   5 -11 111.666 25.2429  17
   7  -5 -11 88.0280 32.3283  12
   7  -5 -11 23.8829 18.3901  16
   7  -5 -10 3732.06 139.597  12
   7  -5 -10 3429.58 127.032  20
   7   5 -10 3604.28 115.410  17
  -7  -5  10 3565.56 151.787   9
   7   5 -10 3617.16 116.319  19
   7  -5 -10 3796.51 128.289  16
   7  -5  -9 164.104 38.4105  12
   7  -5  -9 97.9046 29.4070  20
  -7  -5   9 129.891 37.3596   9
   7   5  -9 110.159 24.8845  17
   7   5  -8-10.8534 20.2955  17
   7  -5  -8-45.7195 25.6115  20
   7  -5  -7 4251.22 140.666  20
  -7  -5   7 4396.62 166.228   9
   7   5  -7 4573.46 140.565  17
   7  -5  -6 2679.56 111.246  20
  -7  -5   6 2481.10 110.480  10
  -7  -5   6 2617.98 129.236   9
   7   5  -6 2590.08 107.531  17
  -7  -5   5 5098.38 157.142  10
   7  -5  -5 5376.09 156.202  20
  -7  -5   5 5169.23 178.007   9
   7   5  -5 5524.59 157.575  17
  -7  -5   4 40.7261 65.5800   3
   7  -5  -4 82.5398 23.1004  20
  -7  -5   4 138.363 33.4057  10
  -7  -5   4 124.979 32.7031   9
   7   5  -4 146.941 33.4970  17
   7  -5  -3 245.671 35.7398  20
  -7  -5   3 139.352 34.5659  10
  -7  -5   3 164.239 41.1722   9
   7   5  -3 207.828 37.0335  17
  -7  -5   2 3240.74 126.530  10
  -7  -5   2 3162.03 136.601   9
   7   5  -2 3080.37 117.112  17
   7  -5  -2 3050.45 116.821  20
   7  -5  -1 151.136 33.8672   7
   7  -5  -1 139.726 29.4155  20
  -7  -5   1 102.814 32.7403  10
  -7  -5   1 165.050 35.4654   9
   7   5  -1 163.805 34.1520  17
   7  -5   0 273.648 41.5840   7
   7  -5   0 295.202 39.6411  20
  -7  -5   0 278.108 41.6211  10
  -7  -5   0 281.299 48.3918   9
   7   5   0 349.962 43.3852  17
   7  -5   1 57.7293 28.6393   7
  -7  -5  -1 45.0630 21.3568  10
  -7  -5  -1 30.2575 27.7316   9
   7  -5   1-0.25065 17.5767  20
   7   5   1 40.0656 26.4920  17
   7  -5   2 1405.95 87.9199   7
  -7  -5  -2 1297.05 89.2612   9
  -7  -5  -2 1232.47 81.3323  11
  -7  -5  -2 1429.46 88.0254  10
   7  -5   2 1354.62 80.0548  20
   7   5   2 1388.47 77.1561  17
   7  -5   3 4152.88 147.284   7
  -7  -5  -3 4268.43 147.714  11
   7   5   3 4151.28 129.239  17
   7  -5   3 4136.93 139.311  20
   7  -5   4 2362.63 111.156   7
  -7  -5  -4 2396.04 110.970  11
   7   5   4 2397.85 97.6789  17
   7  -5   4 2457.74 109.732  20
   7  -5   5 353.010 45.7900   7
  -7  -5  -5 356.778 48.9325  11
  -7   5  -5 383.869 60.7187  19
   7   5   5 350.566 38.7996  17
   7  -5   5 357.644 47.5093  20
   7  -5   6 8200.48 200.716  20
  -7   5  -6 7908.11 232.557  19
  -7  -5  -6 8714.61 209.582  11
   7  -5   6 8582.83 187.660  14
   7  -5   7 46.5114 20.6392  14
  -7  -5  -7 70.8342 32.4119  11
   7  -5   7 73.6335 27.5405  20
  -7   5  -7 48.6738 34.5645  19
   7  -5   8 34.0185 20.9964  14
  -7  -5  -8 44.1992 27.4402  11
   7  -5   8 60.0720 30.5991  20
  -7   5  -8 53.8423 34.4544  19
   7  -5   9 37.1543 20.5948  14
  -7  -5  -9 55.7039 26.2759  11
  -7   5  -9 6.54423 32.0213  19
   7  -5  10 130.263 27.8977  14
  -7  -5 -10 161.350 30.3874  11
  -7   5 -10 104.183 33.2884  19
   7  -5  11 13.1441 18.6395  14
  -7   5 -11 14.0977 26.0657  19
  -7  -5 -11-39.5232 21.9789  11
   7  -5  11 5.91462 20.3033  20
   7  -5  12 47.1511 17.6546  14
   7  -5  12 5.90027 16.5019  20
  -7   5 -12 44.0511 25.3653  19
   7  -5  13 832.559 48.6251  20
  -7   5 -13 784.563 52.7670  19
   7  -5  13 817.371 51.9440  14
   7  -5  14 192.258 25.1131  14
  -7   5 -14 141.896 22.8291  19
   7  -5  14 174.131 20.4600  20
  -7   5 -14 166.835 19.1491  17
  -7   5 -15 598.480 31.6324  19
   7  -5  15 616.252 33.8755  14
   7   6 -15 331.542 25.3351  13
  -7  -6  15 328.152 31.3573   9
   7   6 -14 361.077 29.6823  13
  -7  -6  14 363.398 37.1401   9
   7   6 -13 452.231 35.0490  13
  -7  -6  13 422.938 45.1195   9
   7   6 -12 9.06731 13.8785  13
  -7  -6  12 2.90194 22.3396   9
   7   6 -12-21.0076 12.5846  17
   7   6 -11 575.869 41.4935  17
   7   6 -11 504.393 40.9243  13
  -7  -6  11 548.996 58.0395   9
   7   6 -10 528.095 42.4474  13
   7  -6 -10 600.224 47.3729  20
  -7  -6  10 498.733 45.2312  10
  -7  -6  10 546.318 61.2191   9
   7   6 -10 588.844 46.4018  17
   7   6  -9 981.573 55.9012  13
   7  -6  -9 1054.74 62.3946  20
  -7  -6   9 1068.67 82.2687   9
   7   6  -9 1087.09 65.4290  17
  -7  -6   9 958.504 64.4511  10
   7  -6  -8 381.023 39.4908  20
  -7  -6   8 418.424 47.2285  10
   7   6  -8 487.359 46.9042  17
  -7  -6   8 419.645 55.1941   9
   7  -6  -7 419.161 42.7654  20
  -7  -6   7 340.371 43.9375  10
   7   6  -7 448.088 47.0866  17
  -7  -6   7 399.273 55.6716   9
  -7  -6   6 82.9456 27.4781  10
   7  -6  -6 41.3430 19.5232  20
  -7  -6   6 90.8469 37.5237   9
   7   6  -6 39.9438 25.7720  17
  -7  -6   5 1618.03 92.2841  10
  -7  -6   5 1770.27 108.280   9
   7   6  -5 1737.06 92.0021  17
   7  -6  -5 1729.25 82.4153  20
  -7  -6   4 407.242 49.6905  10
  -7  -6   4 439.375 58.0037   9
   7   6  -4 431.890 48.6209  17
   7  -6  -4 483.171 45.4983  20
   7  -6  -3 31.4089 21.1298  20
  -7  -6   3 35.2130 26.1239  10
  -7  -6   3 8.57460 28.0593   9
   7   6  -3 43.3008 28.2742  17
  -7  -6   2 939.322 80.4723   9
  -7  -6   2 854.719 69.6880  10
   7   6  -2 899.000 66.6648  17
   7  -6  -2 897.026 60.1439  20
  -7  -6   1 21.3749 28.7123  10
  -7  -6   1 35.1644 28.9468   9
   7   6  -1 19.6789 23.6721  17
  -7  -6   0 8.40017 27.6054  10
   7  -6   0 13.9617 21.6177   7
   7   6   0 53.1573 25.9448  17
   7  -6   1 109.550 30.2072   7
  -7  -6  -1 30.6515 26.0793  11
  -7   6  -1 44.8770 26.4805  19
   7   6   1 47.0298 22.8937  17
  -7  -6  -1 62.6437 34.7025  10
   7   6   2 315.515 40.6344  17
  -7   6  -2 298.798 47.3686  19
   7  -6   2 236.411 37.3827   7
  -7  -6  -2 316.406 46.1986  11
   7  -6   3 566.316 54.4016   7
  -7  -6  -3 627.607 61.3123  11
  -7   6  -3 578.223 65.1983  19
   7   6   3 608.656 50.1947  17
   7  -6   4 76.4972 27.3875   7
  -7  -6  -4 15.6913 28.6961  11
  -7   6  -4 61.3513 30.5987  19
   7   6   4 86.6646 24.5959  17
  -7  -6  -5 2300.53 106.180  11
  -7   6  -5 2017.85 111.104  19
   7   6   5 2167.91 83.5518  17
  -7   6  -6 217.318 42.2593  19
  -7  -6  -6 178.304 36.0444  11
  -7  -6  -7 1537.13 83.0789  11
  -7   6  -7 1463.56 90.5988  19
  -7  -6  -8 520.144 47.6680  11
   7  -6   8 478.254 41.2151  14
  -7  -6  -9 27.9878 17.6534  11
  -7   6  -9 39.4872 26.9960  19
   7  -6   9 4.09259 13.5496  14
  -7  -6 -10 196.190 26.5364  11
   7  -6  10 191.218 26.6844  14
  -7   6 -11 577.014 44.6670  19
   7  -6  11 685.711 41.5823  14
  -7   6 -12 72.0335 18.1626  19
  -7   6 -12 38.8930 13.1450  17
   7  -6  12 55.2988 13.1620  14
  -7   6 -13 231.804 21.8128  19
  -7  -7  12 421.308 35.4383   9
  -7  -7  11 761.217 51.3975   9
   7   7 -11 717.985 33.6276  17
  -7  -7  10 41.2850 15.2037  10
  -7  -7  10 37.4302 21.0209   9
   7   7 -10 23.4258 11.9243  17
  -7  -7   9 183.428 33.7197   9
  -7  -7   9 146.574 23.8614  10
   7   7  -9 164.958 23.4839  17
  -7  -7   8 177.260 35.2044   9
   7   7  -8 219.395 30.2359  17
  -7  -7   8 166.126 26.8731  10
  -7  -7   7 1160.80 66.8707  10
  -7  -7   7 1277.55 79.9967   9
   7   7  -7 1207.58 64.1990  17
  -7  -7   6-43.2166 27.9598   9
   7   7  -6 24.7918 20.7902  17
  -7  -7   6-16.3138 19.7351  10
  -7  -7   5-7.95276 22.6450  10
  -7  -7   5-18.6650 27.2331   9
   7   7  -5 0.46484 18.6989  17
  -7  -7   4 482.437 49.4992  10
  -7  -7   4 546.110 56.5051   9
   7   7  -4 495.635 46.6566  17
  -7  -7   3 16.7916 22.4839  10
  -7  -7   3 44.0186 29.9222   9
   7   7  -3 32.2178 23.0319  17
  -7  -7   2 83.2599 29.5179  10
  -7  -7   2 154.712 35.5127   9
   7   7  -2 133.458 28.5927  17
   7   7  -1 1918.31 85.5730  17
  -7  -7   1 1901.00 94.4768  11
  -7  -7   1 1877.44 95.0906  10
  -7  -7   0-1.94408 25.9832  11
   7   7   0 13.4520 19.9552  17
  -7  -7  -1 19.3955 23.9984  11
   7   7   1 9.20873 17.5675  17
  -7   7  -1 17.0163 15.7657  17
  -7  -7  -2 102.507 27.2598  11
   7   7   2 26.7031 15.0521  17
  -7   7  -2 83.9733 19.4692  17
   7   7   3 464.385 37.2177  17
  -7  -7  -3 440.321 44.9543  11
  -7   7  -3 453.108 45.0801  17
  -7  -7  -4 38.2297 26.4019  11
  -7   7  -4 6.26299 15.7538  19
  -7   7  -5 3369.80 106.007  19
  -7   7  -5 3158.74 110.247  17
  -7  -7  -5 3437.96 110.471  11
  -7  -7  -6 3990.01 111.827  11
  -7   7  -6 3711.91 108.004  19
  -7   7  -6 3629.21 114.895  17
  -7  -7  -7 15.6726 14.8710  11
  -7   7  -7 27.3126 17.4836  19
  -7   7  -7 12.8441 19.7428  17
  -7  -7  -8 12.7930 11.8625  11
  -7   7  -8-0.74593 13.6499  19
  -7   7  -9 265.066 25.4026  19
  -7   7  -9 314.140 28.8814  17
  -7   7 -10 712.577 36.2125  17
   7   8  -7 582.057 30.9095  17
  -7  -8   6 21.3527 12.8761  11
   7   8  -6 51.0070 14.3415  17
  -7  -8   5 502.881 34.9328  11
   7   8  -5 546.417 34.3383  17
  -7  -8   4 70.8356 18.0439  11
   7   8  -4 58.0851 14.3683  17
  -7  -8   3 142.577 23.6233  11
   7   8  -3 128.988 19.2504  17
  -7  -8   2 19.3051 16.7136  11
   7   8  -2-8.20673 11.9495  17
   7   8  -1 1095.76 47.4921  17
  -7  -8   1 1154.58 56.7355  11
  -7  -8   0 64.7198 19.6614  11
   7   8   0 103.755 16.5023  17
  -7  -8  -1 127.972 22.0706  11
   7   8   1 121.999 16.1118  17
  -7  -8  -2 1028.28 50.5407  11
  -7  -8  -3 1036.53 47.6549  11
  -7  -8  -4 324.231 26.2769  11
   8   0 -21-15.3683 12.7764  12
   8   0 -21-15.8274 12.9752   8
   8   0 -20 7.18265 15.2878   8
   8   0 -19-26.7374 21.4280   8
   8   0 -18 120.807 25.9383  16
   8   0 -18 79.8210 23.6758   8
   8   0 -17 6.75093 19.7009  16
   8   0 -17-17.1733 25.2600   8
   8   0 -16 5947.25 168.021  16
   8   0 -16 6293.77 174.808   8
   8   0 -15-12.1996 16.8643  13
   8   0 -15-22.4452 27.2345  16
   8   0 -15 2.59415 21.3294   8
   8   0 -14 1413.93 73.1866  13
   8   0 -14 1462.26 86.5183  16
   8   0 -14 1493.82 87.6698   8
   8   0 -13 17.9898 16.4711  13
   8   0 -13 5.37137 24.0111  16
   8   0 -13-4.67521 19.3562   8
   8   0 -12 2874.02 104.122  13
   8   0 -12 2920.37 115.290  16
   8   0 -12 2956.18 115.983   8
   8   0 -11 22.2167 18.0772  13
   8   0 -11 9.05211 17.6248  20
  -8   0  11 13.8250 95.0386   3
   8   0 -11 2.88216 20.9987  16
   8   0 -11-17.0661 15.1113   8
   8   0 -10 651.987 49.1814  13
   8   0 -10 568.292 85.0360   2
   8   0 -10 585.733 49.2243  16
   8   0 -10 659.475 50.8262   8
   8   0  -9 59.4663 37.0987   2
   8   0  -8 59228.4 806.833   2
   8   0  -7-9.24158 26.8498   2
   8   0  -6 3785.06 200.681   2
   8   0  -5-6.95490 28.5292   2
   8   0  -4 2460.09 162.728   2
   8   0  -3-19.8046 30.1044   2
   8   0  -3-12.0824 12.3907   6
   8   0  -2 12395.0 174.186   6
   8   0  -1 9.92777 13.8814   6
   8   0   0 10624.9 169.214   6
   8   0   1-11.1057 17.1349   6
   8   0   2 9634.53 174.008   6
   8   0   3-11.8516 21.1000   6
   8   0   4-0.75289 20.4975   6
   8   0   5 9.03082 20.7505   6
   8   0   6 32303.5 373.260   6
   8   0   7 44.6040 23.8419  17
   8   0   7-8.88186 26.4319   6
   8   0   8 15043.9 271.137   6
   8   0   8 14568.2 237.202  17
   8   0   9 28.3622 19.8906  17
   8   0   9-9.26766 27.0648   6
   8   0  10 8026.18 206.719   6
   8   0  10 7935.12 179.580  17
   8   0  11 3.87181 22.6688   6
  -8   0 -11-28.6220 26.0330  15
   8   0  12 768.448 66.4431   6
  -8   0 -12 655.842 65.0448  15
   8   0  13-19.3816 17.8529   6
  -8   0 -13 4.67859 24.9962  15
  -8   0 -14 3246.05 130.563  15
  -8   0 -15 10.3490 23.8129  15
  -8   0 -16 1195.97 61.3655   8
  -8   0 -16 1251.28 70.5439  15
  -8   0 -17 11.7140 14.2549  15
  -8   0 -17 14.6347 13.6377   8
  -8   0 -18 117.083 17.9621  15
   8  -1 -21 35.2361 11.6240  12
   8  -1 -21 9.27745 11.4635   8
   8  -1 -20 196.236 25.9587  12
   8  -1 -20 186.867 27.2785   8
   8   1 -20 181.449 22.3345   8
   8  -1 -19 35.6576 17.2554   8
   8   1 -19 35.1020 18.0718   8
   8   1 -18 242.638 27.4994  13
   8  -1 -18 203.766 35.2515  16
   8  -1 -18 178.882 32.4247   8
   8   1 -18 228.992 31.2530   8
   8   1 -17 61.7703 20.8902  13
   8  -1 -17 41.3565 24.4964  16
   8  -1 -17 8.39050 22.1674   8
   8   1 -17-3.15831 20.7674   8
   8   1 -16 483.180 44.6898  13
   8   1 -16 470.682 49.1337   8
   8  -1 -16 437.875 53.8717  16
   8  -1 -16 335.078 46.3805   8
   8   1 -15 61.6348 24.8651  13
   8  -1 -15 26.9590 25.3604  16
   8  -1 -15-3.58663 28.5705   8
   8   1 -15 64.3818 26.9598   8
   8   1 -14 3328.45 118.913  13
   8  -1 -14 3158.66 131.878  16
   8  -1 -14 3135.97 128.050   8
   8   1 -14 3226.65 121.287   8
   8   1 -13 442.916 46.7777  13
   8  -1 -13 430.352 48.9527  20
   8   1 -13 418.614 43.9049  16
   8  -1 -13 389.782 48.3949  16
   8  -1 -13 323.955 43.3955   8
   8   1 -13 406.463 45.2512   8
   8  -1 -12 72.3902 26.8815  20
   8   1 -12 47.5862 22.1558  13
   8   1 -12 73.3037 22.8328  16
   8  -1 -12 50.1581 25.9956  16
   8   1 -12-49.9141 40.8211   2
   8  -1 -12-16.0024 29.8703   8
   8   1 -12 53.2971 21.7475   8
   8  -1 -11 1495.58 70.4524  13
   8   1 -11 1573.31 80.8919  13
   8  -1 -11 1620.14 83.2264  20
   8   1 -11 1589.44 77.6911  16
   8  -1 -11 1507.65 85.4892  16
   8  -1 -11 1520.76 82.4431   8
   8   1 -11 1625.80 80.2897   8
   8   1 -11 1569.28 155.509   2
  -8  -1  11 1189.19 206.476   3
   8  -1 -10 6596.53 145.199  13
   8   1 -10 6563.94 157.838  13
  -8  -1  10 6092.86 425.657   3
   8  -1 -10 6294.48 156.154  20
   8   1 -10 6223.57 304.155   2
   8  -1 -10 6277.95 166.059  16
   8  -1 -10 6540.98 165.040   8
   8   1 -10 6550.49 150.133   8
  -8  -1   9 2387.46 265.211   3
   8   1  -9 2819.90 201.225   2
   8   1  -8 1601.42 147.478   2
  -8  -1   8 1536.80 204.573   3
   8   1  -7 919.274 111.285   2
  -8  -1   7 848.784 147.465   3
   8   1  -6 12781.6 398.587   2
  -8  -1   6 12546.3 511.289   3
   8  -1  -6 12525.4 321.201   2
   8  -1  -5 1044.51 95.0920   2
   8   1  -5 1006.46 114.940   2
  -8  -1   5 837.388 135.094   3
   8  -1  -4 305.563 58.0971   2
   8   1  -4 185.985 56.9869   2
   8  -1  -3 2368.80 145.845   2
   8   1  -3 2612.57 182.228   2
   8  -1  -3 2458.42 72.4583   6
   8  -1  -2 5425.78 109.162   6
   8   1  -2 5113.44 250.469   2
   8   1  -2 5527.51 123.569   6
  -8  -1   2 5466.60 283.218   3
  -8   1   2 5622.45 232.479   1
  -8  -1   1 31306.0 636.213   3
  -8   1   1 30582.7 571.770   1
   8  -1  -1 31038.4 270.517   6
   8   1  -1 32130.4 299.067   6
  -8   1   0 1647.63 141.755   1
   8  -1   0 1823.78 69.5256   6
   8   1   0 1864.81 74.8660   6
  -8  -1   0 2048.18 159.024   3
  -8   1  -1 3971.30 223.672   1
   8  -1   1 3742.68 103.987   6
   8   1   1 3897.65 108.715   6
  -8   1  -2 22886.4 554.806   1
   8   1   2 23457.0 273.269   6
   8  -1   2 23305.5 271.134   6
   8  -1   3 3449.54 110.095   6
  -8   1  -3 3463.15 226.554   1
   8   1   3 3301.47 106.370   6
   8  -1   4 1770.55 82.8446   6
   8   1   4 1782.08 81.3924   6
  -8   1  -4 1543.26 159.063   1
  -8   1  -5 299.549 85.4679   1
   8  -1   5 304.867 39.7908   6
   8   1   5 309.129 38.6174   6
   8  -1   6 465.084 50.0601   6
   8   1   6 347.611 39.9001   6
  -8  -1  -7 76.3887 27.8292  11
   8  -1   7 45.6975 21.5433  17
   8   1   7 56.2564 22.3223  17
   8  -1   7 28.8390 25.6575   6
   8   1   7 83.8323 30.4599   6
   8  -1   8 58308.5 549.717   6
   8  -1   8 56123.4 485.481  17
   8   1   8 57250.7 513.008   6
   8   1   8 57205.8 455.232  17
  -8  -1  -8 57339.5 507.484  11
   8  -1   9 34.6596 23.0952  17
   8   1   9 68.0039 26.2726  17
   8  -1   9-9.38168 30.6387   6
   8   1   9 78.2442 32.3257   6
   8   1  10 2613.94 114.227   6
   8  -1  10 2594.90 107.966  17
   8  -1  10 2769.42 126.352   6
  -8  -1 -10 2616.27 120.143  15
   8  -1  11 1316.87 88.0669   6
   8   1  11 1339.57 81.7684   6
  -8  -1 -11 1334.67 87.8386  15
  -8   1 -11 1271.89 88.7747  15
   8  -1  12 21.8957 23.7766   6
   8   1  12-21.5454 23.6695   6
  -8  -1 -12-15.8570 23.8798  15
  -8   1 -12 17.7906 26.3761  15
   8  -1  13 97.7297 29.5951   6
   8   1  13 90.0920 23.0305   6
  -8  -1 -13 84.2382 29.6189  15
  -8   1 -13 93.3503 29.1086  15
  -8  -1 -14 1519.69 71.9826   8
  -8  -1 -14 1584.43 88.8706  15
  -8   1 -14 1468.91 88.6228  15
  -8  -1 -15 1348.90 76.7166  15
  -8   1 -15 1372.11 79.5259  15
  -8  -1 -16 278.853 35.4203  15
  -8   1 -16 209.790 30.6244  15
  -8   1 -17 28.8634 15.2091   8
  -8  -1 -17 30.3085 16.2263  15
  -8   1 -17 7.75863 13.2817  15
   8  -1  18 5.79327 11.9963  14
  -8   1 -18-1.40308 9.80828  15
  -8   1 -18 19.5143 10.4994   8
   8  -2 -20 109.759 19.2671  12
   8  -2 -20 134.547 20.8940   8
   8   2 -19 34.3450 13.7737  13
   8  -2 -19 6.90801 18.2750  12
   8  -2 -19 21.7301 16.7421   8
   8   2 -18-30.5217 18.3553  13
   8  -2 -18-12.1732 22.9440  12
   8  -2 -18 30.7065 22.5428  16
   8  -2 -18-21.2546 23.3014   8
   8   2 -18-8.89137 17.1151   8
   8   2 -17 137.188 28.4493  13
   8  -2 -17 135.167 34.3906  16
   8  -2 -17 173.216 32.8302   8
   8   2 -17 161.835 24.9552   8
   8   2 -16 916.224 63.9777  13
   8  -2 -16 943.425 73.6848  16
   8  -2 -16 952.417 69.4849   8
   8   2 -16 848.554 56.6204   8
   8   2 -15 22.9757 21.8770  13
   8  -2 -15 16.7399 28.8299  16
   8  -2 -15 91.4306 29.7059   8
   8   2 -15 48.5531 20.1208   8
   8   2 -14 1325.96 80.3155  13
   8  -2 -14 1293.82 89.4143  16
   8  -2 -14 1215.22 80.9592   8
   8   2 -14 1224.79 68.7764   8
   8   2 -13 689.790 58.6455  13
   8  -2 -13 728.533 63.3947  20
   8  -2 -13 776.544 68.7674  16
   8  -2 -13 707.704 64.0930   8
   8   2 -12 2105.80 98.7875  13
   8  -2 -12 1992.06 99.9216  20
   8  -2 -12 1966.06 104.522  16
   8  -2 -12 2063.96 101.164   8
   8   2 -11 2754.21 109.799  13
   8   2 -11 2649.00 107.902  19
  -8  -2  11 2761.29 310.474   3
   8  -2 -11 2612.83 117.452  16
   8  -2 -11 2568.29 111.968   8
   8   2 -11 2805.28 225.016   2
   8  -2 -11 2734.77 114.476  20
   8   2 -10 1332.38 75.8748  13
   8   2 -10 1311.09 74.3909  19
   8  -2 -10 1331.64 77.9994  20
   8   2 -10 1175.55 144.491   2
   8  -2 -10 1314.98 81.1397  16
   8  -2 -10 1350.36 78.9228   8
  -8  -2  10 1288.40 228.858   3
   8   2  -9 2846.56 105.762  13
   8   2  -9 2565.97 202.933   2
   8  -2  -9 2768.97 108.546   8
   8  -2  -9 2744.54 107.605  20
   8  -2  -9 2732.44 111.774  16
   8   2  -8 120.182 25.7506  13
   8  -2  -8 108.877 25.5016  12
   8  -2  -8 134.567 28.4306  20
   8   2  -8 223.560 68.4834   2
   8  -2  -8 121.318 27.1247  16
  -8  -2   8 69.4807 97.9034   3
   8  -2  -8 118.557 25.7407   8
   8   2  -7 1576.81 155.215   2
  -8  -2   7 1477.43 205.054   3
  -8  -2   6 2759.19 265.615   3
   8   2  -6 3311.30 220.126   2
   8   2  -5 16477.0 486.187   2
  -8  -2   5 15574.5 596.815   3
   8   2  -4 1452.10 143.492   2
  -8  -2   4 1416.52 172.697   3
  -8   2   3 14411.2 381.392   1
  -8  -2   3 13582.2 508.597   3
   8   2  -3 14416.9 447.346   2
   8   2  -2 4388.33 248.941   2
  -8  -2   2 4084.65 268.385   3
   8  -2  -2 4477.84 93.6290   6
  -8   2   2 4425.51 222.661   1
   8   2  -1 1468.08 145.771   2
  -8  -2   1 1490.37 158.731   3
   8  -2  -1 1561.14 59.4581   6
  -8   2   1 1505.77 133.591   1
   8   2   0 2131.72 175.720   2
   8  -2   0 2276.09 76.5114   6
  -8  -2   0 2006.91 169.219   3
   8   2   0 2279.20 85.7182   6
  -8   2   0 2259.17 173.055   1
   8  -2   1 10546.1 173.527   6
   8   2   1 10880.4 188.622   6
  -8   2  -1 10683.7 384.702   1
  -8   2  -2 302.026 71.4250   1
   8  -2   2 231.328 30.1674   6
   8   2   2 275.708 34.0290   6
   8  -2   3 8563.19 173.585   6
   8   2   3 8561.98 172.055   6
  -8   2  -3 9081.91 382.215   1
   8  -2   4 3497.94 117.995   6
   8   2   4 3269.69 109.795   6
  -8   2  -4 3563.38 246.269   1
  -8   2  -5 24.3061 54.5300   1
  -8  -2  -5-0.67047 17.2498  11
   8  -2   5 18.5971 22.1085  17
   8  -2   5 4.50238 20.1739   6
   8   2   5 9.53245 19.1660   6
  -8  -2  -6 2655.80 106.877  11
   8  -2   6 2558.66 110.730   6
   8  -2   6 2410.80 102.565  17
   8   2   6 2560.01 93.5441  17
   8   2   6 2470.24 99.5510   6
  -8   2  -6 2473.37 216.139   1
   8   2   7 8355.05 170.393  17
  -8  -2  -7 8329.99 193.714  11
   8  -2   7 8067.13 190.153  17
   8  -2   7 8344.01 205.262   6
  -8   2  -7 8424.91 400.502   1
   8   2   7 8153.17 182.471   6
  -8  -2  -7 8135.46 183.414  15
  -8  -2  -8 1128.41 75.4903  11
   8  -2   8 1091.06 79.6115   6
   8   2   8 932.181 60.1478  17
   8   2   8 1083.32 69.4640   6
  -8   2  -8 1299.23 167.661   1
  -8  -2  -8 1128.81 72.3213  15
  -8  -2  -9 198.954 38.6798  11
  -8   2  -9 142.045 37.8998  19
   8  -2   9 184.446 39.1534   6
   8   2   9 132.175 27.3415   6
  -8  -2  -9 179.826 34.7028  15
  -8  -2 -10-46.1138 31.5425  11
  -8   2 -10 27.0317 26.2966  19
   8  -2  10-53.2936 33.5856   6
   8   2  10-27.8552 23.9822   6
  -8  -2 -10 16.8534 20.4488  15
  -8   2 -11 722.429 61.7384  19
   8  -2  11 742.593 69.2521   6
  -8  -2 -11 712.013 60.9140  15
  -8   2 -11 696.699 67.7439  15
  -8   2 -12 750.438 58.8372  19
   8  -2  12 810.617 69.8981   6
  -8  -2 -12 732.596 59.3596  15
  -8   2 -12 692.405 62.9899  15
  -8  -2 -13 3137.27 118.332  15
  -8   2 -13 3115.44 125.333  15
  -8  -2 -14 1190.06 70.0619  15
  -8   2 -14 1030.23 69.0446  15
  -8  -2 -15 523.957 44.2742  15
  -8   2 -15 473.445 43.9245  15
  -8  -2 -16 628.770 42.5614  15
  -8   2 -16 659.456 44.6971  15
   8  -2  16 667.806 52.3525  14
  -8   2 -17 6.54571 11.4637   8
   8  -2  17-3.52647 13.9086  14
  -8   2 -17-6.68058 10.2809  15
   8  -3 -20-5.28809 9.79655  12
   8  -3 -19 217.347 26.4385  12
   8   3 -19 172.030 20.3726  13
   8  -3 -19 186.530 23.3356   8
   8   3 -18 28.1907 16.3769  13
   8  -3 -18 8.11367 16.9053  12
   8  -3 -18 63.4338 20.5863   8
   8   3 -17 80.6793 21.9084  13
   8  -3 -17 27.7347 23.8481  16
   8  -3 -17-1.64399 20.9346  12
   8  -3 -17 73.1787 22.9947   8
   8   3 -16 2250.05 95.9093  13
   8  -3 -16 2143.02 99.9836  12
   8  -3 -16 2350.97 110.547  16
   8  -3 -16 2187.35 96.4107   8
   8   3 -15 286.115 40.6043  13
   8  -3 -15 188.045 39.0175  12
   8  -3 -15 237.881 40.4911  16
   8  -3 -15 248.798 38.4189   8
   8  -3 -14 1566.46 92.0960  12
   8   3 -14 1697.98 91.2277  13
   8  -3 -14 1699.39 99.9204  16
   8  -3 -14 1634.51 90.7857   8
   8   3 -13 1063.26 73.5579  13
   8  -3 -13 973.101 73.1848  12
   8   3 -13 958.934 69.9382  19
  -8  -3  13 1062.92 74.1895   9
   8  -3 -13 931.945 75.0393  16
   8  -3 -13 1001.65 73.4796   8
   8  -3 -13 1051.54 76.7386  20
   8  -3 -12 2575.67 119.263  12
   8  -3 -12 2683.64 120.221  20
   8   3 -12 2683.75 112.699  19
  -8  -3  12 2555.81 116.297   9
   8  -3 -12 2718.05 125.169  16
   8  -3 -12 2705.67 117.086   8
   8  -3 -11 140.396 35.3274  20
   8   3 -11 159.557 34.1062  19
  -8  -3  11 189.696 36.0438   9
   8  -3 -11 153.781 36.0559  16
   8  -3 -11 97.0489 30.7428  12
   8  -3 -11 184.598 32.7062   8
   8   3 -10 356.590 41.9820  19
  -8  -3  10 381.921 48.2555   9
   8   3 -10 290.813 79.4746   2
   8  -3 -10 362.125 47.2615  16
   8  -3 -10 360.692 47.7086  12
   8  -3 -10 362.890 45.7744   8
   8  -3 -10 350.114 44.8806  20
  -8  -3  10 213.162 94.6543   3
   8  -3  -9 1041.99 73.2785  12
   8  -3  -9 1073.18 72.3822  20
   8   3  -9 933.786 62.5229  19
  -8  -3   9 1001.49 73.6058   9
   8   3  -9 855.254 124.800   2
   8  -3  -9 1037.07 70.9517   8
   8  -3  -9 1104.57 74.2677  16
  -8  -3   9 1151.09 196.188   3
   8   3  -8 1310.09 73.9737  13
   8  -3  -8 1226.71 77.9934  12
   8   3  -8 1274.15 68.9645  19
   8  -3  -8 1192.64 74.8194  20
  -8  -3   8 1216.86 75.4375   9
   8   3  -8 1266.55 63.1813  17
   8   3  -8 1103.44 144.499   2
   8  -3  -8 1243.54 76.1214   8
   8  -3  -8 1191.13 75.4333  16
  -8  -3   8 1192.36 204.338   3
   8   3  -7 2889.95 104.594  13
  -8  -3   7 2896.08 115.830   9
  -8  -3   7 2600.28 282.544   3
   8   3  -7 2889.16 223.557   2
   8   3  -7 2961.12 96.1495  17
   8  -3  -7 2765.38 108.698   8
   8  -3  -7 2990.52 113.066  16
   8  -3  -7 2863.05 113.680  12
   8  -3  -7 2924.40 113.095  20
   8   3  -6 1333.30 68.3856  13
  -8  -3   6 1280.53 76.8301   9
   8   3  -6 1414.83 152.470   2
   8  -3  -6 1489.63 79.7929  20
   8   3  -6 1445.41 67.4521  17
   8  -3  -6 1414.64 77.6281   8
   8  -3  -6 1402.96 74.5907  16
   8  -3  -6 1381.94 78.0472  12
   8  -3  -5 2654.98 103.881  20
   8   3  -5 2774.57 211.400   2
   8  -3  -5 2728.58 104.633   8
   8  -3  -5 2752.56 107.421  12
  -8  -3   5 2422.97 249.806   3
   8   3  -4 253.713 61.2676   2
  -8  -3   4 209.504 92.8698   3
  -8   3   3 1072.00 117.108   1
   8   3  -3 852.677 116.961   2
  -8  -3   3 839.979 140.834   3
   8   3  -2 3790.41 243.885   2
  -8  -3   2 3828.04 275.856   3
   8   3  -1 21360.1 576.914   2
  -8  -3   1 20744.4 599.518   3
   8  -3   0 598.492 46.2913   7
   8   3   0 587.761 102.340   2
  -8   3   0 720.055 113.658   1
   8  -3   1 2012.54 80.4962   7
   8   3   1 1728.05 168.196   2
  -8   3  -1 1927.92 177.555   1
   8   3   2 327.333 86.4704   2
  -8  -3  -2 323.457 39.1690  11
   8  -3   2 330.930 34.5322   6
   8   3   2 288.333 34.1377  17
  -8   3  -2 270.653 68.6698   1
  -8  -3  -3 2575.95 103.672  11
   8  -3   3 2417.10 93.1316   6
  -8   3  -3 2577.82 214.970   1
   8   3   3 2625.12 95.6283  17
   8   3   3 2414.83 93.8682   6
  -8   3  -4 449.010 106.088   1
  -8  -3  -4 410.162 43.7912  11
   8  -3   4 407.119 43.2642   6
   8   3   4 428.908 41.3357  17
   8   3   4 417.672 42.4930   6
   8  -3   5 1990.31 94.0919   6
  -8  -3  -5 1985.69 96.2832  11
   8   3   5 1958.43 84.7034  17
   8   3   5 1876.71 84.5017   6
  -8   3  -5 2134.38 204.145   1
  -8  -3  -6 17033.0 283.052  11
   8  -3   6 16913.2 281.127   6
   8   3   6 17346.7 249.479  17
   8   3   6 17114.3 253.294   6
  -8  -3  -7 191.515 39.5497  11
   8   3   7 120.344 25.7388  17
   8  -3   7 195.301 40.5629   6
   8   3   7 194.841 30.3460   6
  -8   3  -7 215.343 70.6861   1
  -8  -3  -8 490.929 53.0258  11
   8  -3   8 465.858 53.7291   6
  -8   3  -9 5136.76 180.821  19
   8  -3   9 5101.44 167.702   6
  -8  -3  -9 4968.33 159.088  11
  -8  -3 -10 4648.07 152.915  11
  -8   3 -10 4445.88 165.711  19
   8  -3  10 4659.20 160.634   6
  -8   3 -11 984.298 76.2540  19
   8  -3  11 1091.23 77.4999   6
  -8   3 -11 1000.64 71.9831  15
   8  -3  12 72.4919 27.2126  14
  -8   3 -12 62.3260 25.4543  19
  -8   3 -12 43.4421 22.6291  15
  -8   3 -13 460.642 46.0212  19
  -8  -3 -13 469.723 39.3464  15
  -8   3 -13 424.306 43.1650  15
   8  -3  13 479.004 51.0224  14
  -8   3 -14 1069.24 57.9843  19
  -8  -3 -14 1118.26 55.2245  15
  -8   3 -14 1057.07 59.1848  15
   8  -3  14 1147.02 71.3022  14
   8  -3  15 188.639 29.4632  14
  -8   3 -15 186.563 23.4560  15
  -8   3 -16 26.2002 14.8438   8
   8  -3  16 20.8479 18.3291  14
  -8   3 -17 633.691 33.7451   8
   8  -3  17 677.747 36.7518  14
   8  -4 -18 3.03091 12.5230  12
   8   4 -18-7.00901 12.6119  13
   8   4 -17 7.98921 14.3514  13
   8  -4 -17 14.3103 16.4062  12
   8  -4 -17 51.3755 15.4460   8
   8   4 -16 23.6721 20.0086  13
   8  -4 -16 27.7414 19.2436  12
  -8  -4  16 0.19790 17.2758   9
   8  -4 -16 17.0124 24.9777  16
   8  -4 -16 41.7281 18.7209   8
   8   4 -15 96.8605 25.5502  13
   8  -4 -15 107.114 26.9976  12
  -8  -4  15 82.6689 27.5525   9
   8  -4 -15 145.136 31.8824  16
   8  -4 -15 93.3251 25.2299   8
   8  -4 -14 8.07394 21.7893  12
   8   4 -14 1.52632 23.4627  13
  -8  -4  14-10.6508 22.4647   9
   8  -4 -14 21.5019 24.9594  16
   8  -4 -14 6.59297 19.9372   8
   8   4 -13 2231.31 102.233  13
   8  -4 -13 2278.36 106.722  20
   8  -4 -13 2159.08 106.848  12
  -8  -4  13 2112.91 107.928   9
   8  -4 -13 2060.85 94.8327   8
   8  -4 -13 2098.51 105.629  16
   8   4 -12 78.3964 29.5073  13
   8  -4 -12 100.521 33.0195  12
   8  -4 -12 57.6056 28.2427  20
  -8  -4  12 57.1977 32.2839   9
   8  -4 -12 50.0040 26.6311  16
   8  -4 -12 108.059 32.6933   8
   8   4 -11 10273.9 218.045  13
   8  -4 -11 10267.9 234.097  12
  -8  -4  11 9886.82 240.513   9
   8   4 -11 9979.47 205.215  19
   8  -4 -11 9902.08 212.409   8
   8  -4 -11 9856.58 227.209  16
   8  -4 -11 9549.76 221.108  20
   8  -4 -10 763.092 68.3654  12
   8  -4 -10 723.534 63.6874  20
   8   4 -10 700.645 55.5737  19
  -8  -4  10 721.994 70.1229   9
   8   4 -10 757.097 51.9285  17
   8  -4 -10 727.333 61.5690   8
   8  -4 -10 717.615 63.0273  16
   8   4  -9 2582.23 107.769  13
   8  -4  -9 2485.29 112.745  20
   8   4  -9 2508.33 100.153  19
  -8  -4   9 2641.82 126.077   9
   8   4  -9 2570.88 95.7344  17
   8  -4  -9 2655.33 111.232   8
   8  -4  -9 2539.06 118.521  12
   8  -4  -9 2574.29 112.700  16
   8   4  -8 110.012 27.4460  13
   8  -4  -8 61.3916 28.1695  20
  -8  -4   8 57.2630 28.4838   9
   8   4  -8 107.046 26.9671  17
   8  -4  -8 106.205 26.8667   8
   8  -4  -8 129.371 35.8735  12
   8  -4  -8 69.6127 28.7158  16
   8   4  -7 127.059 28.2440  13
   8  -4  -7 118.117 35.0746  12
  -8  -4   7 118.699 34.9862   9
   8   4  -7 86.2180 73.3474   2
   8   4  -7 102.669 27.0925  17
   8  -4  -7 99.1279 25.6734  20
   8  -4  -7 95.8721 23.6984  16
  -8  -4   7 165.414 89.0228   3
   8   4  -6 99.7087 23.1065  13
   8  -4  -6 132.162 37.4818  12
   8  -4  -6 94.8295 26.7390  20
   8   4  -6 127.866 57.0193   2
  -8  -4   6 81.0765 25.7624   9
   8   4  -6 101.659 26.4724  17
   8  -4  -6 85.0750 21.3688  16
  -8  -4   6 31.1725 88.0074   3
   8   4  -5 2058.52 85.3067  13
   8   4  -5 1876.70 184.490   2
  -8  -4   5 2264.43 110.977   9
   8   4  -5 1900.27 87.5334  17
   8  -4  -5 2088.73 99.0315  20
   8  -4  -5 2048.28 89.4927  16
  -8  -4   5 2014.61 239.646   3
  -8  -4   4 597.931 49.2492  10
   8  -4  -4 618.662 54.3808  20
  -8  -4   4 609.797 58.6723   9
   8   4  -4 594.222 49.8757  17
   8   4  -4 703.534 116.995   2
   8  -4  -3 2201.35 101.057  20
  -8  -4   3 2338.88 96.5567  10
   8   4  -3 2321.10 199.288   2
  -8  -4   3 2484.66 115.975   9
   8   4  -3 2356.25 97.0182  17
  -8  -4   3 1945.19 216.630   3
   8  -4  -2 2818.91 113.357  20
   8   4  -2 2816.69 216.396   2
  -8  -4   2 2653.00 104.852  10
  -8  -4   2 2690.06 120.138   9
   8   4  -2 2870.49 107.698  17
   8  -4  -1 1502.28 84.3024  20
   8   4  -1 1390.99 150.330   2
  -8  -4   1 1576.67 91.8763   9
  -8  -4   1 1622.00 83.0977  10
   8   4  -1 1513.66 79.0523  17
   8  -4   0 155.426 28.6415  20
   8  -4   0 176.425 33.2646   7
   8   4   0 132.745 60.6500   2
  -8  -4   0 150.565 30.5186  11
  -8  -4   0 188.529 35.7287  10
  -8  -4   0 196.626 37.9880   9
   8   4   0 165.992 31.8441  17
   8  -4   1 15212.5 252.471   7
   8  -4   1 15408.2 270.251  20
  -8  -4  -1 15128.9 263.017  11
  -8  -4  -1 15259.2 258.178  10
  -8  -4  -1 15432.5 283.810   9
   8   4   1 15399.6 246.048  17
   8   4   1 15257.7 497.065   2
   8  -4   2-21.5817 21.6945  20
   8  -4   2-3.71657 17.0195   7
  -8  -4  -2-10.8966 22.8360  11
   8   4   2 2.99166 20.3059  17
   8   4   3 19752.7 277.251  17
   8   4   3 19730.5 565.561   2
  -8  -4  -3 19778.3 308.273  11
   8  -4   3 18865.2 308.386  20
  -8  -4  -4 9341.93 215.291  11
   8   4   4 9013.20 187.789  17
  -8  -4  -5 541.063 57.8652  11
   8   4   5 600.115 52.5989  17
  -8  -4  -6 4786.99 157.107  11
   8  -4   6 4649.42 140.483   6
   8   4   6 4533.47 129.714  17
   8  -4   7 16111.5 269.850   6
  -8  -4  -7 15978.4 286.997  11
   8  -4   7 16194.2 260.734  14
  -8  -4  -8 6498.09 181.525  11
  -8   4  -8 6004.03 202.870  19
   8  -4   8 6368.47 174.153   6
   8  -4   8 6605.70 171.188  14
  -8  -4  -9 470.619 54.1658  11
   8  -4   9 563.769 54.0483   6
  -8   4  -9 498.302 62.8573  19
   8  -4   9 479.248 50.9055  14
   8  -4  10 223.844 38.7599  14
  -8  -4 -10 227.539 37.4213  11
  -8   4 -10 135.045 37.7409  19
   8  -4  11 19.3815 19.9704  14
  -8  -4 -11-3.17553 23.8375  11
  -8   4 -11-15.1252 27.6607  19
   8  -4  12-8.50322 18.8893  14
  -8   4 -12-52.9410 29.0610  19
   8  -4  13 22.0171 16.9341  14
  -8   4 -13-9.47165 19.6774  19
   8  -4  14 39.3567 16.2344  14
  -8   4 -14 87.4144 19.4299  19
   8  -4  15 60.5144 18.0260  14
  -8   4 -15 71.1582 16.2883   8
  -8   4 -15 56.9957 12.3885  19
   8   5 -17 422.200 28.3487  13
   8   5 -16 12.9216 12.6693  13
  -8  -5  16-10.4739 14.8175   9
   8   5 -15 18.1912 17.3646  13
  -8  -5  15 22.1054 19.8615   9
   8   5 -14 278.887 32.7494  13
  -8  -5  14 327.765 41.8399   9
   8  -5 -14 291.001 34.5813  16
   8   5 -13 332.130 38.9237  13
  -8  -5  13 346.735 45.7361   9
   8  -5 -13 328.046 37.7383  16
   8   5 -12 166.975 30.3939  13
  -8  -5  12 173.505 39.5996   9
   8  -5 -12 190.768 31.6873  16
   8  -5 -12 278.073 38.3959  20
   8   5 -11 17.1365 18.0170  13
   8  -5 -11 31.3434 22.9376  20
  -8  -5  11 18.8138 28.4828   9
   8   5 -11-22.6082 18.5847  17
   8  -5 -11-29.4206 22.1621  16
   8   5 -10 736.263 56.4462  13
   8  -5 -10 674.450 58.7568  20
  -8  -5  10 735.412 69.8887   9
   8   5 -10 737.011 52.5851  17
   8  -5 -10 840.577 60.4065  16
   8   5  -9 411.387 42.4372  13
   8   5  -9 513.577 47.7055  17
  -8  -5   9 492.925 61.1734   9
   8  -5  -9 461.144 50.4198  20
   8  -5  -8 228.300 38.8882  20
   8   5  -8 219.783 31.6653  13
  -8  -5   8 221.207 45.1174   9
   8   5  -8 286.880 39.8338  17
   8   5  -7 206.514 30.6440  13
   8  -5  -7 182.927 35.1643  20
  -8  -5   7 269.904 39.3351  10
  -8  -5   7 196.842 42.9502   9
   8   5  -7 140.563 32.2348  17
  -8  -5   6 786.759 62.1645  10
  -8  -5   6 671.411 68.4182   9
   8   5  -6 743.628 60.5718  17
   8  -5  -6 752.776 62.6631  20
  -8  -5   5 221.584 37.8859  10
   8  -5  -5 143.908 32.9264  20
  -8  -5   5 207.013 44.5789   9
   8   5  -5 263.424 39.3388  17
  -8  -5   4 2822.68 117.617  10
   8  -5  -4 2916.16 118.737  20
  -8  -5   4 2858.36 133.713   9
   8   5  -4 3030.77 118.934  17
  -8  -5   3 390.683 45.7165  10
   8   5  -3 438.138 49.8227  17
  -8  -5   3 408.509 53.9123   9
   8  -5  -3 419.365 47.3430  20
   8  -5  -2 100.214 28.3315  20
  -8  -5   2 96.4468 31.8568   9
   8   5  -2 132.077 32.8704  17
  -8  -5   2 38.8794 25.1112  10
   8  -5  -1 695.744 59.1843  20
  -8  -5   1 631.459 59.3149  10
   8   5  -1 567.787 54.4947  17
   8  -5   0 22.3396 19.2555   7
  -8  -5   0 48.0697 28.2114  11
  -8  -5   0 44.8423 26.9165  10
   8  -5   0-6.39289 21.9752  20
  -8  -5   0 48.2987 30.7038   9
   8   5   0 27.0961 22.3692  17
   8  -5   1 2985.27 120.993  20
   8  -5   1 2941.65 121.264   7
  -8  -5  -1 2705.39 120.757  11
  -8  -5  -1 2980.54 124.360  10
  -8  -5  -1 3017.82 137.108   9
   8   5   1 2863.59 113.677  17
   8  -5   2 1100.98 74.5872   7
  -8  -5  -2 1240.80 81.7791  11
   8   5   2 1247.69 75.7824  17
   8  -5   2 1232.36 78.9823  20
   8  -5   3 573.474 53.4239   7
   8  -5   3 612.282 59.1725  20
  -8  -5  -3 598.250 60.7454  11
   8   5   3 568.779 51.8313  17
   8  -5   4 3933.78 140.985  20
  -8  -5  -4 4244.91 149.902  11
   8   5   4 3937.66 125.589  17
   8  -5   5 1501.69 88.9236  20
   8   5   5 1496.48 76.1988  17
  -8  -5  -5 1605.10 94.5434  11
  -8  -5  -6 4534.23 154.822  11
  -8   5  -6 4494.09 177.295  19
   8   5   6 4671.85 127.261  17
   8  -5   6 4674.57 153.520  20
  -8  -5  -7 475.479 56.2764  11
  -8   5  -7 526.588 66.4641  19
   8  -5   7 439.845 50.6157  20
   8  -5   8 100.884 25.0995  14
   8  -5   8 143.782 32.7509  20
  -8  -5  -8 106.584 35.1302  11
  -8   5  -8 81.6502 39.7058  19
  -8  -5  -9 1531.10 81.7342  11
  -8   5  -9 1374.32 92.1034  19
   8  -5   9 1421.25 80.5325  20
   8  -5   9 1508.35 75.1645  14
   8  -5  10 344.316 37.8331  14
   8  -5  10 306.696 39.8183  20
  -8  -5 -10 357.696 39.6828  11
  -8   5 -10 341.888 47.5433  19
   8  -5  11 54.3852 15.9289  14
   8  -5  11 24.0796 16.6097  20
  -8   5 -11 47.0322 25.0811  19
  -8  -5 -11-9.70219 17.5385  11
   8  -5  12 642.356 44.2103  20
  -8   5 -12 679.793 51.0537  19
   8  -5  12 649.745 43.4807  14
   8  -5  13-1.68341 10.8851  14
   8  -5  13 23.2975 12.8229  20
  -8   5 -13 32.9227 15.6781  19
  -8   5 -14 349.896 25.2249  19
   8   6 -14 67.2679 12.7199  13
  -8  -6  14 43.3976 18.1310   9
   8   6 -13 7.80730 11.7007  13
  -8  -6  13-0.27630 17.2232   9
   8   6 -12 664.857 41.0314  13
  -8  -6  12 616.256 53.4158   9
   8   6 -11 242.075 27.2812  13
  -8  -6  11 271.418 41.3660   9
   8   6 -11 262.602 26.1371  17
   8   6 -10 574.276 41.3140  13
   8  -6 -10 580.171 45.7843  20
   8   6 -10 565.529 41.2832  17
  -8  -6  10 579.861 58.4850   9
  -8  -6   9 1653.98 97.7761   9
  -8  -6   9 1503.44 73.2622  10
   8   6  -9 1586.99 72.9593  17
   8  -6  -9 1511.55 73.1692  20
   8  -6  -8 18.1842 16.9507  20
  -8  -6   8 11.5097 17.3924  10
  -8  -6   8-9.15576 27.9964   9
   8   6  -8 39.7157 20.4431  17
   8  -6  -7-21.6369 20.5182  20
  -8  -6   7 0.11495 21.7221  10
  -8  -6   7-6.44311 28.4083   9
   8   6  -7 13.7322 22.0675  17
  -8  -6   6 271.654 39.2909  10
  -8  -6   6 260.666 48.6813   9
   8   6  -6 310.211 42.3739  17
   8  -6  -6 179.032 29.0537  20
   8  -6  -5 1303.05 74.0276  20
  -8  -6   5 1311.71 79.8051  10
   8   6  -5 1391.94 78.7956  17
  -8  -6   5 1232.18 89.9538   9
  -8  -6   4 450.013 51.4859  10
   8   6  -4 549.205 53.4511  17
  -8  -6   4 501.544 61.4249   9
   8  -6  -4 491.863 47.5272  20
  -8  -6   3 366.861 47.7591  10
  -8  -6   3 406.684 56.3586   9
   8   6  -3 401.224 48.1788  17
   8  -6  -3 415.505 44.7082  20
  -8  -6   2-7.27403 28.7742   9
  -8  -6   2 26.5559 23.8564  10
   8   6  -2 20.1015 22.4485  17
   8  -6  -2-20.7618 22.7674  20
   8   6  -1 1554.71 84.8401  17
  -8  -6   1 1467.86 88.6896  11
  -8  -6   1 1366.25 85.9766  10
   8  -6  -1 1545.90 80.3661  20
  -8  -6   1 1460.26 95.5474   9
   8  -6   0 256.605 35.3960  20
  -8  -6   0 278.427 44.6332  11
  -8  -6   0 222.960 39.2894  10
   8   6   0 277.624 39.7527  17
   8  -6   1 1626.79 82.0522  20
  -8  -6  -1 1741.16 97.3015  11
   8   6   1 1734.27 86.2028  17
  -8  -6  -2 2.84817 25.5191  11
  -8   6  -2 18.4386 24.7390  19
   8  -6   2 26.2378 18.3944  20
   8   6   2 45.0915 22.9004  17
   8  -6   3 78.1284 23.2163  20
  -8  -6  -3 86.2512 31.2304  11
  -8   6  -3 42.5581 28.5915  19
   8   6   3 94.2540 24.6287  17
  -8   6  -4 960.652 78.2013  19
   8  -6   4 864.583 58.3833  20
  -8  -6  -4 969.017 71.0738  11
   8   6   4 903.511 56.6050  17
  -8  -6  -5 1475.38 84.1877  11
   8  -6   5 1394.29 72.1444  20
  -8   6  -5 1312.33 89.1300  19
   8   6   5 1316.75 63.8348  17
  -8  -6  -6-26.6555 22.3717  11
   8  -6   6 36.6649 17.9522  20
  -8   6  -6-13.8775 24.3589  19
  -8  -6  -7 1140.34 68.9722  11
  -8   6  -7 1079.83 75.0212  19
   8  -6   7 1124.03 60.0873  20
  -8   6  -8 2982.20 116.340  19
  -8  -6  -8 3010.96 102.753  11
  -8  -6  -9 133.176 24.2027  11
  -8   6  -9 155.108 30.7147  19
  -8  -6 -10 125.827 19.8787  11
  -8   6 -10 120.522 25.6173  19
  -8   6 -11 1.08403 13.5980  19
  -8   6 -12 112.389 16.4913  19
  -8  -7  11 363.484 33.0001   9
  -8  -7  10 495.528 42.1409   9
   8   7 -10 534.364 30.7376  17
  -8  -7   9 113.621 24.8538   9
   8   7  -9 126.755 19.6342  17
  -8  -7   8 294.025 29.4709  10
   8   7  -8 347.309 30.9864  17
  -8  -7   8 354.068 41.7476   9
  -8  -7   7 550.457 40.1065  11
  -8  -7   7 498.904 40.4629  10
   8   7  -7 573.839 41.1895  17
  -8  -7   7 616.516 54.4943   9
  -8  -7   6 453.486 39.5733  11
  -8  -7   6 373.448 39.3173  10
  -8  -7   6 491.005 51.9096   9
   8   7  -6 475.914 41.1507  17
  -8  -7   5 124.824 27.2797  11
  -8  -7   5 107.292 23.3850  10
  -8  -7   5 138.927 32.8187   9
   8   7  -5 148.293 28.1301  17
  -8  -7   4 746.459 54.1467  11
  -8  -7   4 609.870 51.3367  10
  -8  -7   4 678.416 60.7404   9
   8   7  -4 675.769 50.6235  17
  -8  -7   3 389.110 43.5257  11
  -8  -7   3 338.518 39.1672  10
  -8  -7   3 410.599 50.2034   9
   8   7  -3 425.501 41.6888  17
  -8  -7   2 506.044 48.4267  11
   8   7  -2 409.418 40.9346  17
  -8  -7   1 766.965 59.6077  11
   8   7  -1 886.194 57.1040  17
  -8  -7   0-15.4835 22.5316  11
   8   7   0 0.08293 16.4184  17
  -8  -7  -1 1326.63 74.0246  11
  -8   7  -1 1099.71 58.8919  17
   8   7   1 1237.11 62.3723  17
  -8  -7  -2 1601.20 80.9668  11
   8   7   2 1609.74 66.6705  17
  -8   7  -2 1463.97 69.4761  17
  -8  -7  -3 22.4739 21.8148  11
  -8   7  -3 12.2603 14.4003  19
   8   7   3 3.01357 13.2516  17
  -8   7  -3 4.61889 16.5918  17
  -8  -7  -4 572.352 46.4677  11
  -8   7  -4 502.181 40.8545  19
  -8   7  -4 536.531 44.3164  17
  -8   7  -5 828.429 49.7427  19
  -8   7  -5 865.004 53.7986  17
  -8  -7  -5 1003.54 57.3801  11
  -8  -7  -6 626.457 42.9407  11
  -8   7  -6 573.056 40.7532  19
  -8   7  -6 541.949 41.9369  17
  -8  -7  -7 918.174 46.3484  11
  -8   7  -7 863.663 45.7622  19
  -8   7  -7 854.405 48.9677  17
  -8   7  -8 1422.09 52.3723  19
  -8  -7  -8 1313.09 47.5591  11
  -8   7  -8 1379.96 56.0782  17
   8   8  -5 342.370 24.1451  17
  -8  -8   4 141.064 18.3717  11
   8   8  -4 186.934 19.4764  17
  -8  -8   3 14.9545 12.1721  11
   8   8  -3 33.6506 11.7851  17
  -8  -8   2 131.276 19.7706  11
   8   8  -2 161.543 18.7126  17
  -8  -8   1 45.2557 15.4692  11
   8   8  -1 36.8415 10.2406  17
  -8  -8   0 42.4347 15.0941  11
  -8  -8  -1 26.6887 13.7824  11
  -8  -8  -2-14.8399 11.1832  11
   9   0 -20-7.06193 12.9112  12
   9   0 -20-0.57049 12.6356   8
   9   0 -19 1730.44 73.8767   8
   9   0 -18-19.8225 14.6515  16
   9   0 -18-17.4195 19.6508   8
   9   0 -17 520.802 47.7513  16
   9   0 -17 572.507 51.1100   8
   9   0 -16-5.85912 16.1876  13
   9   0 -16-1.32572 19.7345  16
   9   0 -16-11.3035 23.6594   8
   9   0 -15 17.9491 19.1822  13
   9   0 -15-0.90253 19.9757  16
   9   0 -15-3.41477 24.9770   8
   9   0 -14-5.85024 18.3297  13
   9   0 -14 17.9075 21.3248  16
   9   0 -14 1.80662 21.2357   8
   9   0 -13 18329.6 271.088  13
   9   0 -13 17686.0 295.046  16
   9   0 -13 18022.5 294.979   8
   9   0 -12-19.8197 18.1021  13
   9   0 -12 11.7602 19.6590  16
   9   0 -12-10.4231 22.1753   8
   9   0 -11 2225.08 95.5190  13
   9   0 -11 2241.69 91.5621  20
   9   0 -11 2274.57 102.541  16
   9   0 -11 2284.47 101.175   8
  -9   0  11 1907.80 250.655   3
   9   0 -10 38.3487 21.0646  13
   9   0 -10-36.0399 22.1604  20
   9   0 -10 32.6179 18.5751  18
   9   0 -10-19.1420 23.1251  16
   9   0 -10-36.4670 26.0671   8
   9   0  -9 5534.93 144.367  13
   9   0  -9 5637.87 133.861  18
   9   0  -9 5686.06 266.381   2
   9   0  -9 5460.47 145.942   8
   9   0  -9 5399.01 147.453  16
   9   0  -8 8.86772 16.9005  13
   9   0  -8-0.68124 28.5549   2
   9   0  -7 46471.4 743.218   2
   9   0  -6-3.25381 27.7128   2
   9   0  -5 2950.90 190.158   2
   9   0  -4-14.0973 29.0756   2
   9   0  -3 2017.09 159.014   2
   9   0  -3 2126.99 78.5396   6
   9   0  -2 3.64641 15.1124   6
   9   0  -1 376.357 37.4447   6
   9   0   0 169.730 26.5618   6
   9   0   1 2209.57 87.4806   6
   9   0   2 7.27888 22.0261   6
   9   0   3 425.191 44.5359   6
   9   0   4-3.90592 24.4833   6
   9   0   5 6312.21 168.496   6
   9   0   5 6452.21 155.069  17
   9   0   6 34.3889 21.2577  17
   9   0   6-15.7356 24.1475   6
   9   0   7 13304.6 257.635   6
   9   0   7 13102.3 232.816  17
   9   0   8 39.5835 28.1311  17
   9   0   8 22.3817 31.2146   6
   9   0   9 23220.1 319.834  17
   9   0   9 24356.6 360.446   6
   9   0  10-7.91755 20.4856  17
   9   0  10 5.87545 24.2917   6
   9   0  11 531.879 55.0044   6
   9   0  11 586.829 51.2013  17
  -9   0 -11 632.927 66.0370  15
   9   0  12-22.1629 20.4275   6
  -9   0 -12-34.2423 26.9941  15
  -9   0 -13 2421.59 113.705  15
  -9   0 -14 16.5108 23.1119  15
  -9   0 -15 940.615 53.9763   8
  -9   0 -15 937.623 62.0282  15
  -9   0 -16-5.79583 11.8311   8
  -9   0 -16 20.2266 17.1657  15
  -9   0 -17 102.679 18.8908  15
   9  -1 -20-12.3145 13.7755  12
   9  -1 -20 7.93112 13.2061   8
   9   1 -20-9.86952 10.1301   8
   9  -1 -19 17.1632 15.0770  12
   9  -1 -19 14.4487 16.1908   8
   9   1 -19 37.2068 15.6596   8
   9   1 -18-10.1494 12.4008  13
   9  -1 -18-19.8088 24.1599  12
   9  -1 -18 20.2874 21.2166  16
   9  -1 -18 12.3110 19.2462   8
   9   1 -18 17.5588 16.1803   8
   9   1 -17 32.0920 19.0055  13
   9  -1 -17-0.23498 19.5136  16
   9  -1 -17 4.04462 21.1798   8
   9   1 -17-12.9246 16.9367   8
   9   1 -16 209.199 33.1494  13
   9  -1 -16 196.286 36.9174  16
   9  -1 -16 184.399 36.4976   8
   9   1 -16 184.244 31.7790   8
   9   1 -15 8162.60 183.945  13
   9  -1 -15 8293.31 209.692  16
   9  -1 -15 8420.86 205.972   8
   9   1 -15 8399.25 190.347   8
   9   1 -14 10.0496 23.5640  13
   9  -1 -14 17.0781 28.9308  16
   9  -1 -14-10.6848 25.4731   8
   9   1 -14 2.26584 18.6087   8
   9   1 -13 71.1813 27.6924  13
   9  -1 -13 72.5217 27.4785  20
   9   1 -13 73.6964 22.6167  16
   9  -1 -13 74.9529 31.7566  16
   9  -1 -13 20.6146 24.3162   8
   9   1 -12 449.001 47.3204  13
   9  -1 -12 430.759 41.4144  13
   9  -1 -12 527.410 51.1726  20
   9   1 -12 527.584 47.5230  16
   9  -1 -12 479.751 55.0169  16
   9   1 -12 451.927 45.1141   8
   9  -1 -12 369.897 46.2844   8
   9  -1 -11 4987.39 135.679  13
   9   1 -11 5382.99 152.249  13
   9  -1 -11 5161.92 149.615  20
  -9  -1  11 4695.46 401.754   3
   9   1 -11 5049.30 141.099  16
   9  -1 -11 5545.93 167.116  16
   9  -1 -11 5278.08 159.064   8
   9   1 -11 5140.20 285.168   2
   9   1 -11 5218.48 144.796   8
   9  -1 -10 1708.57 79.7613  13
   9   1 -10 1833.29 87.9421  13
   9  -1 -10 1759.97 86.2150  20
   9   1 -10 1675.50 164.725   2
   9  -1 -10 1694.04 89.3398   8
   9   1 -10 1705.38 80.4464   8
   9   1 -10 1850.14 83.6854  16
   9  -1 -10 1750.76 92.4790  16
  -9  -1  10 1752.74 238.382   3
   9  -1  -9 6369.06 151.423  13
   9   1  -9 6217.04 156.526  13
   9   1  -9 6049.45 301.923   2
   9  -1  -9 6558.28 168.364   8
   9   1  -9 6279.81 147.561   8
   9   1  -9 6055.30 146.384  16
   9  -1  -9 6236.53 167.003  16
   9  -1  -9 6370.32 156.990  20
   9  -1  -8 336.882 37.2420  13
   9   1  -8 273.024 33.1285  13
   9  -1  -8 308.054 37.0110  20
   9   1  -8 277.891 73.2042   2
  -9  -1   8 444.590 134.562   3
   9  -1  -8 264.718 36.4763  16
   9  -1  -8 289.841 38.5101   8
  -9  -1   7 7688.75 443.144   3
   9   1  -7 8189.19 340.410   2
   9   1  -6-4.87370 31.7027   2
  -9  -1   6 8.07696 68.0411   3
   9  -1  -5 1239.13 112.231   2
   9   1  -5 1211.20 131.937   2
   9  -1  -4 970.924 102.219   2
   9   1  -4 952.495 117.503   2
  -9  -1   4 791.920 137.313   3
   9  -1  -3 565.310 82.4407   2
   9   1  -3 560.153 94.3130   2
   9  -1  -3 791.882 45.3723   6
  -9  -1   3 404.950 100.260   3
   9   1  -2-7.35830 34.5884   2
  -9  -1   2 2.25725 58.3824   3
   9  -1  -2-4.57508 15.9010   6
   9   1  -2-9.35287 17.4240   6
  -9  -1   1 2011.10 177.524   3
   9  -1  -1 1959.10 74.8635   6
   9   1  -1 2014.96 82.6268   6
   9  -1   0 614.599 45.3242   6
   9   1   0 544.842 46.3560   6
   9  -1   1 15.0141 16.0789   6
   9   1   1-1.52002 18.4907   6
   9  -1   2 2968.85 103.004   6
   9   1   2 3008.65 106.682   6
   9  -1   3 10059.5 197.272   6
   9   1   3 10369.3 200.622   6
   9  -1   4 13471.3 238.490   6
   9  -1   4 13614.8 226.633  17
   9   1   4 13936.4 219.425  17
   9   1   4 13395.3 233.895   6
  -9  -1  -5 52.3385 24.8665  11
   9  -1   5 51.0309 22.6216  17
   9   1   5 32.7920 16.5813  17
   9  -1   5 73.6195 28.1717   6
   9   1   5 53.1144 25.8760   6
  -9  -1  -6 7561.81 183.892  11
   9  -1   6 7280.56 189.040   6
   9  -1   6 7329.64 177.541  17
   9   1   6 7384.38 183.691   6
   9   1   6 7362.06 168.606  17
   9  -1   7 49020.4 499.568   6
   9   1   7 49270.5 481.001   6
   9   1   7 48498.1 438.738  17
  -9  -1  -7 47820.6 476.018  11
   9  -1   7 48026.9 462.398  17
   9   1   8 8467.22 186.573  17
   9  -1   8 8750.26 217.556   6
   9  -1   8 8308.43 196.352  17
   9   1   8 8589.22 205.649   6
   9  -1   9 3830.09 147.383   6
   9  -1   9 3862.11 135.991  17
   9   1   9 3857.44 140.029   6
   9   1   9 4056.90 130.390  17
  -9  -1  -9 4031.80 148.122  15
   9  -1  10 976.524 76.9220   6
   9  -1  10 982.456 69.6799  17
   9   1  10 1057.21 65.4402  17
   9   1  10 1052.09 74.2484   6
  -9  -1 -10 1057.91 79.3988  15
   9  -1  11 72.2405 27.2384   6
   9   1  11 46.3000 21.8745   6
  -9  -1 -11 84.9768 33.5962  15
  -9   1 -11 85.4023 34.9363  15
   9  -1  12 195.456 37.6828   6
   9   1  12 214.194 34.7789   6
  -9  -1 -12 135.749 30.3910  15
  -9   1 -12 143.218 37.9076  15
  -9  -1 -13-1.72380 21.0256  15
  -9   1 -13-0.13039 25.0040  15
  -9  -1 -14 11.3077 19.5597  15
  -9   1 -14-8.26330 21.6061  15
  -9  -1 -15 2378.77 91.3746  15
  -9   1 -15 2448.50 96.5426  15
  -9   1 -16 243.733 28.7403   8
  -9  -1 -16 255.195 29.6994  15
  -9   1 -16 194.111 26.4335  15
  -9   1 -17 166.334 19.2414   8
   9  -1  17 202.569 25.0049  14
  -9  -1 -17 190.093 20.5019  15
  -9   1 -17 154.571 20.5895  15
   9  -2 -20 269.091 24.5485  12
   9  -2 -20 247.632 23.8093   8
   9   2 -19 127.147 18.5675  13
   9  -2 -19 103.427 22.4255  12
   9  -2 -19 105.514 22.8277   8
   9   2 -18 238.467 28.5582  13
   9  -2 -18 232.665 31.2509  12
   9  -2 -18 207.191 32.6272  16
   9  -2 -18 197.996 31.2117   8
   9   2 -17 0.08905 16.3789  13
   9  -2 -17-10.8901 23.2395  12
   9  -2 -17 18.8644 24.0368  16
   9  -2 -17-18.7270 23.9306   8
   9   2 -16 315.250 39.0298  13
   9  -2 -16 192.987 32.7010  12
   9  -2 -16 181.749 38.3634  16
   9  -2 -16 317.742 43.0567   8
   9  -2 -15 69.7304 24.8507  12
   9   2 -15 194.247 32.7067  13
   9  -2 -15 136.346 34.2657  16
   9  -2 -15 155.090 34.9847   8
   9   2 -14 102.621 28.6219  13
   9  -2 -14 106.710 35.1822  16
   9  -2 -14 111.447 34.8256   8
   9  -2 -14 56.1734 24.1377  12
   9   2 -13 1357.10 81.6346  13
   9  -2 -13 1320.02 83.7431  20
   9  -2 -13 1164.20 78.0068  12
   9  -2 -13 1217.94 85.2796  16
   9  -2 -13 1278.99 83.3979   8
   9   2 -12 12.0672 24.6246  13
   9  -2 -12-24.0275 34.1518  12
   9  -2 -12 49.1315 27.0545  20
   9  -2 -12-3.06477 25.9649  16
   9  -2 -12-4.99327 25.6226   8
   9   2 -11 835.668 64.9461  13
   9  -2 -11 714.852 60.6597  12
   9  -2 -11 780.965 63.5556  20
   9  -2 -11 758.821 65.4557   8
   9  -2 -11 772.663 67.5717  16
   9   2 -10 812.522 61.9194  13
   9  -2 -10 727.241 61.5332  20
   9  -2 -10 707.847 60.1018  12
   9   2 -10 679.772 113.654   2
   9  -2 -10 737.362 63.2181   8
   9  -2 -10 801.562 67.4730  16
   9   2  -9 1451.91 79.5188  13
   9  -2  -9 1499.48 83.8126  12
   9  -2  -9 1394.94 80.4284  20
   9   2  -9 1316.97 153.617   2
   9  -2  -9 1441.41 83.6761   8
   9  -2  -9 1420.62 84.4169  16
  -9  -2   9 1249.34 208.489   3
   9  -2  -8 13.3897 17.6547  13
   9   2  -8 52.1031 20.2557  13
   9  -2  -8 15.8648 20.8159  12
   9  -2  -8 13.1727 16.8748  20
   9   2  -8 89.9672 62.3184   2
   9  -2  -8 20.7145 21.3158  16
   9  -2  -8 9.79946 19.1440   8
  -9  -2   8 17.4936 71.3610   3
   9  -2  -7 1506.08 73.4703  13
   9   2  -7 1543.15 77.9468  13
   9  -2  -7 1585.88 80.8812  20
   9   2  -7 1609.27 163.969   2
   9  -2  -7 1576.22 83.9208   8
   9  -2  -7 1531.90 82.6989  16
   9  -2  -7 1513.76 79.0137  12
  -9  -2   7 1572.47 216.726   3
   9   2  -6 968.692 60.9375  13
   9  -2  -6 991.868 64.2213  20
   9   2  -6 970.059 126.612   2
   9  -2  -6 952.484 65.8073   8
   9  -2  -6 905.661 62.1824  16
  -9  -2   6 710.916 155.456   3
   9   2  -5 328.420 81.6728   2
  -9  -2   5 477.395 119.013   3
  -9  -2   4 8702.60 449.676   3
   9   2  -4 9770.29 392.831   2
   9   2  -3 45.9440 48.5051   2
  -9  -2   3-53.4793 93.4506   3
  -9   2   2 2676.94 188.807   1
   9   2  -2 2754.77 212.000   2
  -9  -2   2 2285.09 214.192   3
   9   2  -1 17480.6 529.086   2
  -9  -2   1 16687.0 531.203   3
   9  -2  -1 17554.9 212.453   6
   9   2   0 8389.75 370.433   2
   9  -2   0 7916.26 150.239   6
   9   2   0 7955.92 171.418   6
  -9   2   0 8427.42 358.052   1
  -9   2  -1 49.6235 56.9146   1
   9  -2   1 72.7426 20.0455   6
   9   2   1 83.2804 24.2144   6
  -9   2  -2 6281.04 330.578   1
   9  -2   2 5902.62 143.860   6
   9   2   2 5753.79 140.264  17
   9   2   2 5828.96 149.377   6
   9  -2   3 12448.5 222.522  17
  -9   2  -3 13206.0 484.974   1
  -9  -2  -3 12582.0 223.893  11
   9  -2   3 12142.7 216.146   6
   9   2   3 12933.1 212.549  17
   9   2   3 12801.6 223.746   6
  -9  -2  -4 603.103 54.1609  11
   9  -2   4 702.756 57.5144   6
   9  -2   4 672.656 56.3858  17
   9   2   4 703.873 52.8626  17
   9   2   4 552.241 50.2214   6
  -9   2  -4 813.685 126.135   1
  -9  -2  -5 1467.78 82.8431  11
   9  -2   5 1453.78 83.0749   6
  -9   2  -5 1513.73 176.958   1
   9  -2   5 1413.70 80.8586  17
   9   2   5 1487.13 76.5218  17
   9   2   5 1479.15 80.7793   6
   9  -2   6 6628.26 180.837   6
   9  -2   6 6574.18 176.217  17
   9   2   6 6574.19 159.158  17
   9   2   6 6634.20 169.582   6
  -9   2  -6 7216.48 382.633   1
  -9  -2  -6 6812.02 179.919  11
  -9  -2  -7 6324.05 177.801  11
   9  -2   7 6589.36 186.000   6
   9  -2   7 6329.71 175.935  17
   9   2   7 6634.11 161.602  17
   9   2   7 6432.41 169.624   6
  -9  -2  -7 6392.56 168.009  15
  -9  -2  -8 5845.67 173.576  11
   9  -2   8 5955.92 180.487   6
   9   2   8 5787.25 152.317  17
   9   2   8 5856.28 162.042   6
  -9  -2  -8 5690.06 162.391  15
  -9   2  -9 717.700 68.4332  19
   9  -2   9 679.965 66.2095   6
   9   2   9 687.260 53.0507  17
   9   2   9 656.469 55.2624   6
  -9  -2  -9 716.714 63.5993  15
  -9   2 -10 7976.16 203.404  19
   9   2  10 8354.95 186.805   6
  -9  -2 -10 7945.00 193.516  15
  -9   2 -11 981.368 68.3964  19
   9  -2  11 1166.03 81.5318   6
  -9  -2 -11 1161.90 74.5056  15
  -9   2 -11 1072.12 80.2055  15
  -9  -2 -12-45.4100 24.2421  15
  -9   2 -12 22.0474 26.5657  15
  -9  -2 -13 2667.46 102.124  15
  -9   2 -13 2600.13 110.239  15
  -9  -2 -14-1.95369 14.5259  15
  -9   2 -14 0.10062 18.3871  15
   9  -2  15 171.605 30.0519  14
  -9  -2 -15 118.131 20.5682  15
  -9   2 -15 119.998 23.8682  15
   9  -2  16 238.727 27.3703  14
  -9   2 -16 259.008 27.4841   8
  -9   2 -16 270.223 26.3062  15
  -9   2 -17 77.9225 13.1437   8
   9   3 -19 141.367 17.3955  13
   9  -3 -19 177.165 21.9114  12
   9  -3 -19 172.749 20.2428   8
   9   3 -18 218.078 25.7627  13
   9  -3 -18 194.861 27.6762  12
   9  -3 -18 212.875 31.1368  16
   9  -3 -18 177.425 24.9507   8
   9   3 -17 86.7944 22.5836  13
   9  -3 -17 62.2885 20.7134  12
   9  -3 -17 56.6757 23.9449  16
   9  -3 -17 80.2241 23.4120   8
   9   3 -16 19.7743 20.1062  13
   9  -3 -16 16.9274 20.2962  12
   9  -3 -16 9.40324 22.7040  16
   9  -3 -16 20.6223 21.4546   8
   9   3 -15 90.3863 28.2133  13
   9  -3 -15 47.1219 26.9586  16
   9  -3 -15 48.4263 24.1281  12
   9  -3 -15 121.133 32.3081   8
   9   3 -14 148.058 31.4506  13
   9  -3 -14 102.941 31.5351  12
   9  -3 -14 136.867 34.8918  16
   9  -3 -14 144.511 32.2033   8
   9   3 -13 668.198 59.1902  13
   9  -3 -13 719.394 64.2102  20
   9  -3 -13 648.095 59.9836  12
   9  -3 -13 700.374 67.2565  16
   9  -3 -13 749.197 63.5512   8
   9   3 -12 2456.21 110.441  13
   9  -3 -12 2406.60 114.553  12
   9  -3 -12 2435.54 113.532  20
   9  -3 -12 2517.69 114.901   8
   9  -3 -12 2446.11 118.842  16
   9   3 -11 507.194 53.6375  13
   9  -3 -11 480.821 53.8932  20
   9  -3 -11 538.348 57.7628  12
   9  -3 -11 590.530 58.7746   8
   9  -3 -11 479.829 54.5712  16
   9   3 -10 6850.52 177.891  13
   9  -3 -10 6713.95 187.960  12
   9  -3 -10 6719.89 184.639  20
   9  -3 -10 6740.45 184.084   8
   9  -3 -10 6829.68 191.691  16
   9   3  -9 1077.18 71.6357  13
   9  -3  -9 1034.88 74.5858  12
   9  -3  -9 1077.71 76.5229  20
  -9  -3   9 986.342 71.0038   9
   9  -3  -9 1057.89 75.5876   8
   9  -3  -9 957.792 72.4716  16
   9   3  -8 1539.28 82.1004  13
   9  -3  -8 1663.76 92.1730  12
   9  -3  -8 1528.46 87.4065  20
  -9  -3   8 1535.18 87.5704   9
   9   3  -8 1654.16 72.5671  17
   9   3  -8 1481.29 170.744   2
   9  -3  -8 1704.76 93.2523   8
   9  -3  -8 1696.86 92.9977  16
  -9  -3   8 1577.51 234.101   3
   9   3  -7 345.926 39.8792  13
   9  -3  -7 422.548 48.4727  12
   9  -3  -7 441.305 47.1587  20
   9   3  -7 410.358 39.4890  17
   9   3  -7 376.254 87.5173   2
  -9  -3   7 461.290 50.0131   9
   9  -3  -7 456.754 52.7666   8
   9  -3  -7 361.434 44.5541  16
  -9  -3   7 402.934 122.654   3
   9   3  -6 1543.93 78.3489  13
   9  -3  -6 1615.24 87.9349  12
   9  -3  -6 1604.53 88.2098  20
   9   3  -6 1507.94 165.616   2
  -9  -3   6 1586.59 85.7047   9
   9   3  -6 1603.44 74.9608  17
   9  -3  -6 1616.45 88.8880   8
   9  -3  -6 1594.37 85.4533  16
  -9  -3   6 1244.08 197.798   3
   9  -3  -5 509.576 45.7752  13
   9   3  -5 444.396 42.9568  13
   9  -3  -5 534.676 52.0783  12
   9  -3  -5 542.530 51.8961  20
   9   3  -5 478.912 96.5314   2
   9   3  -5 586.626 47.6746  17
  -9  -3   5 454.532 47.8301   9
   9  -3  -5 509.095 48.5618  16
  -9  -3   5 410.022 117.272   3
   9  -3  -4 5.02808 21.2507  13
   9   3  -4 19.2299 16.1556  13
   9  -3  -4 0.72850 18.7593  20
   9   3  -4-15.4511 37.4805   2
  -9  -3   4 23.0237 24.3219   9
   9   3  -4 10.9750 17.1005  17
   9  -3  -4 22.4594 16.7339  16
  -9  -3   4 83.2328 73.9344   3
   9  -3  -3 257.297 37.6478  20
   9   3  -3 149.110 57.5117   2
  -9  -3   3 281.539 39.8809   9
   9   3  -3 257.835 34.6424  17
   9  -3  -3 233.758 34.1414  16
  -9  -3   3 186.252 58.9087   3
  -9  -3   2 3741.18 116.834  11
   9  -3  -2 3788.49 129.866  20
   9   3  -2 4042.66 265.672   2
  -9  -3   2 3840.86 132.051   9
   9   3  -2 3938.22 119.778  17
  -9  -3   2 3749.88 277.262   3
  -9   3   2 4146.46 243.868   1
   9  -3  -2 3794.01 121.072  16
  -9   3   1 63.2511 48.4454   1
  -9  -3   1-14.7047 22.5064  11
   9   3  -1 29.7157 18.5048  18
  -9  -3   1 5.54181 21.6080   9
   9   3  -1-35.9482 24.0795  17
   9   3  -1 14.5395 54.7598   2
   9  -3  -1-23.4307 22.0743  20
  -9   3   0 37.7829 52.4456   1
   9  -3   0 12.5668 18.5920  20
   9   3   0 2.33229 17.6323  18
  -9  -3   0-7.19945 19.3085  11
  -9  -3   0 17.4404 24.3089   9
   9   3   0 1.42061 18.9503  17
   9   3   0-0.95206 45.5292   2
   9  -3   1 32188.6 390.197  20
   9   3   1 33657.7 770.318   2
  -9  -3  -1 32937.4 370.457  11
   9   3   1 32941.5 350.550  17
  -9   3  -1 33950.9 766.867   1
  -9   3  -2 5.06492 56.8966   1
   9   3   2 54.6574 47.2352   2
   9  -3   2-2.26114 20.8209  20
  -9  -3  -2 8.93931 19.1883  11
   9   3   2 7.08975 18.6467  17
   9  -3   2 44.3569 17.8744   6
   9  -3   3 1220.10 67.9372   6
   9   3   3 1242.69 153.004   2
  -9  -3  -3 1183.95 76.3956  11
  -9   3  -3 1278.74 160.654   1
   9   3   3 1249.03 71.5528  17
  -9  -3  -4 5.64081 22.0429  11
   9   3   4 0.42797 21.9758  17
  -9   3  -4 103.559 62.6833   1
   9  -3   4-41.0817 23.5108   6
   9   3   4 125.802 30.8748   6
  -9  -3  -5 6703.70 181.759  11
   9  -3   5 6700.31 170.871   6
   9   3   5 6774.22 163.707  17
   9   3   5 6764.22 167.102   6
  -9   3  -5 7045.79 381.925   1
  -9  -3  -6 10096.4 228.451  11
   9  -3   6 10254.3 220.397   6
   9   3   6 10214.6 201.841  17
   9   3   6 10042.3 202.673   6
  -9  -3  -7 6483.45 184.602  11
   9  -3   7 6290.98 177.562   6
   9   3   7 6564.95 159.806  17
   9   3   7 6531.47 161.789   6
  -9  -3  -8 38631.5 445.331  11
   9  -3   8 37879.0 440.727   6
  -9   3  -9 1632.23 104.788  19
  -9  -3  -9 1859.98 99.7494  11
   9  -3   9 1824.05 98.4041   6
  -9  -3 -10 436.215 49.5117  11
  -9   3 -10 514.780 59.7107  19
   9  -3  10 482.933 53.4161   6
   9  -3  10 482.081 50.1295  14
  -9   3 -11 777.004 64.9460  19
  -9   3 -11 748.255 61.6974  15
   9  -3  11 834.081 64.4831  14
  -9   3 -12 692.327 55.8568  19
  -9   3 -12 624.106 53.2337  15
   9  -3  12 670.418 57.2399  14
   9  -3  13 37.4387 21.6606  14
  -9   3 -13-7.95933 15.7804  19
  -9   3 -13-9.74234 18.9945  15
   9  -3  14 116.387 23.4881  14
  -9   3 -14 102.087 19.9644  15
  -9   3 -15 708.661 36.6183  15
   9  -3  15 848.006 48.7913  14
  -9   3 -16 194.575 21.0067   8
   9  -3  16 176.794 19.9488  14
   9   4 -18 880.777 40.2577  13
   9   4 -17 3.02869 12.6308  13
   9  -4 -17 42.5746 18.3415  12
   9   4 -16 1261.68 63.5744  13
   9  -4 -16 1346.95 67.9455  12
   9  -4 -16 1140.10 64.7031  16
   9   4 -15 792.228 55.5754  13
   9  -4 -15 802.330 58.7739  12
   9  -4 -15 731.542 50.1821   8
   9  -4 -15 716.165 56.4121  16
   9   4 -14 44.8565 22.0556  13
   9  -4 -14 46.9228 25.9628  12
  -9  -4  14 58.4148 27.8041   9
   9  -4 -14 32.5875 22.0896   8
   9  -4 -14 21.0637 23.6288  16
   9   4 -13 1379.37 79.1393  13
  -9  -4  13 1389.05 82.4062   9
   9  -4 -13 1427.33 86.3602  12
   9  -4 -13 1384.11 77.6503   8
   9  -4 -13 1357.12 82.1590  16
   9  -4 -13 1355.57 81.7804  20
   9   4 -12 17.6834 23.9020  13
   9  -4 -12 4.38944 25.1263  20
   9  -4 -12 36.4131 27.7220  12
  -9  -4  12 1.69415 21.8020   9
   9  -4 -12-11.2680 29.2681  16
   9  -4 -12 58.4063 29.6152   8
   9   4 -11 47.9016 25.4644  13
   9  -4 -11 100.796 36.1327  12
   9  -4 -11 46.2402 26.6024  20
  -9  -4  11 4.15613 26.8516   9
   9  -4 -11 55.2333 26.6964   8
   9  -4 -11 18.5773 22.7453  16
   9   4 -10 2352.80 104.497  13
   9  -4 -10 2350.35 115.216  12
   9  -4 -10 2303.79 111.202  20
  -9  -4  10 2302.03 115.582   9
   9  -4 -10 2369.09 110.811  16
   9   4  -9 1314.15 78.2620  13
   9  -4  -9 1334.66 86.6887  12
   9  -4  -9 1209.82 80.6898  20
  -9  -4   9 1128.13 82.5460   9
   9   4  -9 1241.32 66.9101  17
   9  -4  -9 1172.84 77.8287  16
   9   4  -8 171.137 28.6736  13
   9  -4  -8 261.525 45.7056  12
   9  -4  -8 118.962 29.1819  20
  -9  -4   8 149.349 37.4384   9
   9   4  -8 180.065 29.2648  17
   9  -4  -8 144.259 31.9465  16
   9   4  -7 475.093 46.0529  13
   9  -4  -7 481.221 57.1309  12
   9   4  -7 530.439 48.4840  17
  -9  -4   7 509.818 57.1681   9
   9  -4  -7 500.978 50.5174  16
   9  -4  -7 486.474 53.4543  20
   9   4  -6 609.851 50.7967  13
   9  -4  -6 653.061 60.0761  20
  -9  -4   6 615.850 62.1771   9
   9   4  -6 614.313 53.6001  17
   9  -4  -6 620.704 54.2215  16
   9   4  -5 557.907 47.4379  13
   9  -4  -5 554.808 55.8071  20
  -9  -4   5 577.945 60.8219   9
   9   4  -5 523.583 49.1212  17
   9  -4  -5 539.747 50.6714  16
  -9  -4   5 561.330 128.986   3
   9  -4  -4 8158.29 200.642  20
  -9  -4   4 8085.50 182.932  11
   9   4  -4 7792.83 375.004   2
  -9  -4   4 7967.79 210.812   9
   9   4  -4 8208.37 185.510  17
  -9  -4   4 8044.46 450.589   3
   9  -4  -4 8225.74 182.487  16
  -9  -4   3 9534.88 203.282  11
   9   4  -3 9379.07 408.433   2
  -9  -4   3 9856.37 233.795   9
   9   4  -3 9539.08 200.324  17
   9  -4  -3 9715.73 219.572  20
  -9  -4   2 2047.19 97.6012  11
   9   4  -2 2039.09 190.924   2
  -9  -4   2 1980.68 91.6642  10
   9  -4  -2 1874.16 97.7710  20
  -9  -4   2 1865.75 103.054   9
   9   4  -2 2054.24 95.3011  17
   9  -4  -1 5957.09 173.048  20
  -9  -4   1 6229.00 169.285  11
   9   4  -1 6132.65 330.736   2
  -9  -4   1 6145.85 162.393  10
  -9   4   1 6293.68 331.693   1
   9   4  -1 6193.75 147.681  18
  -9  -4   1 6232.81 186.163   9
   9   4  -1 6116.44 161.872  17
  -9  -4   0 4870.20 153.119  11
   9   4   0 4665.83 287.492   2
  -9   4   0 4930.35 300.854   1
  -9  -4   0 5065.60 170.271   9
   9   4   0 4919.77 145.108  17
   9  -4   0 4767.77 155.816  20
  -9   4  -1 1814.27 186.732   1
   9  -4   1 1618.47 92.4678  20
   9   4   1 1897.72 184.246   2
  -9  -4  -1 1638.34 92.0596  11
   9   4   1 1623.87 84.5976  17
  -9  -4  -2 95.9856 30.3080  11
   9  -4   2 150.617 36.6541  20
   9   4   2 115.287 31.6018  17
   9  -4   3 9870.72 232.833  20
  -9  -4  -3 9845.78 225.242  11
   9   4   3 9482.95 199.817  17
  -9  -4  -4 1379.99 89.4939  11
   9  -4   4 1443.79 90.9942  20
   9   4   4 1409.09 78.6653  17
  -9  -4  -5 3088.81 128.840  11
   9  -4   5 3076.54 133.899  20
   9   4   5 2953.12 110.613  17
   9   4   6 28966.4 333.407  17
  -9  -4  -6 28924.4 389.585  11
  -9   4  -7 814.088 82.1535  19
  -9  -4  -7 823.254 70.8734  11
   9   4   7 773.801 55.1192  17
  -9  -4  -8 754.457 66.2002  11
  -9   4  -8 637.768 71.3908  19
   9  -4   9 38.3248 19.0591  14
  -9  -4  -9 67.2025 29.5882  11
  -9   4  -9 57.1463 35.2616  19
  -9  -4 -10 3798.44 129.624  11
  -9   4 -10 3894.96 145.709  19
  -9   4 -10 3529.20 113.902  15
   9  -4  10 3921.42 122.406  14
   9  -4  11 32.6951 18.2870  14
  -9   4 -11 12.5657 22.8206  19
   9  -4  12 18.4064 15.3439  14
  -9   4 -12 19.7692 19.6920  19
   9  -4  13-21.9417 16.5887  14
  -9   4 -13-7.51478 15.3665  19
   9  -4  14 509.202 37.6656  20
  -9   4 -14 449.810 28.8331  19
   9  -4  14 541.263 34.4617  14
   9   5 -16 63.3157 14.1519  13
   9   5 -15 64.2291 16.3853  13
  -9  -5  15 94.3730 17.6255   9
   9   5 -14 617.580 43.8820  13
  -9  -5  14 624.000 47.1891   9
   9  -5 -14 588.139 43.1244  16
   9   5 -13 428.676 39.7573  13
  -9  -5  13 400.056 43.4567   9
   9  -5 -13 393.230 37.7634  16
   9   5 -12 556.222 47.1166  13
   9  -5 -12 512.538 48.3357  20
  -9  -5  12 521.897 53.6375   9
   9  -5 -12 512.115 45.1508  16
   9   5 -11 92.3627 25.4694  13
   9  -5 -11 57.4605 23.9763  20
  -9  -5  11 65.7028 27.4977   9
   9  -5 -11 61.0541 21.7994  16
   9   5 -10 127.249 26.6243  13
   9  -5 -10 229.709 37.2009  20
  -9  -5  10 190.733 37.5965   9
   9   5 -10 201.046 27.6977  17
   9  -5 -10 167.435 29.5205  16
   9   5  -9 276.229 34.1217  13
   9  -5  -9 267.103 40.7085  20
  -9  -5   9 395.971 51.0708   9
   9   5  -9 324.630 35.4818  17
   9   5  -8 333.449 36.4079  13
   9  -5  -8 313.334 43.5387  20
  -9  -5   8 411.664 55.4201   9
   9   5  -8 343.536 39.2833  17
   9   5  -7 224.001 31.4552  13
   9  -5  -7 156.066 34.0548  20
  -9  -5   7 119.841 36.9821   9
   9   5  -7 167.288 28.7213  17
   9  -5  -6 337.427 45.8185  20
  -9  -5   6 353.139 50.9635   9
   9   5  -6 353.827 42.1225  17
   9  -5  -5 1614.66 91.4616  20
  -9  -5   5 1683.80 86.8949  10
  -9  -5   5 1543.48 99.9972   9
   9   5  -5 1606.44 86.1957  17
  -9  -5   4 855.950 65.5720  11
  -9  -5   4 879.914 64.7888  10
   9  -5  -4 855.545 67.4182  20
  -9  -5   4 839.025 75.1203   9
   9   5  -4 986.588 69.6157  17
  -9  -5   3 603.236 58.2913  11
  -9  -5   3 629.611 57.1393  10
   9  -5  -3 527.449 54.4219  20
   9   5  -3 643.630 56.4117  17
  -9  -5   3 490.294 59.2507   9
   9  -5  -2 96.4547 26.0504  20
  -9  -5   2 74.6868 26.6672  11
  -9  -5   2 59.6089 28.2224  10
  -9  -5   2 43.5873 27.7836   9
   9   5  -2 93.7534 28.6216  17
   9  -5  -1 5523.76 167.092  20
  -9  -5   1 5298.34 164.997  11
  -9  -5   1 5183.07 159.040  10
  -9  -5   1 5693.60 186.534   9
   9   5  -1 5232.71 155.139  17
  -9  -5   0 1798.10 100.060  11
   9  -5   0 1790.80 96.4490  20
   9   5   0 1829.77 92.5229  17
   9  -5   1 3856.08 140.631  20
  -9  -5  -1 3760.62 141.785  11
   9   5   1 3739.05 128.570  17
   9  -5   2 563.469 57.4843  20
  -9  -5  -2 630.143 62.9332  11
   9   5   2 601.818 54.9824  17
   9  -5   3 891.774 69.8667  20
  -9  -5  -3 865.649 69.6911  11
   9   5   3 1025.57 67.6989  17
  -9  -5  -4 4.28173 26.7712  11
   9   5   4 29.9453 22.2288  17
   9  -5   4-14.6755 22.6717  20
   9  -5   5 7169.81 189.727  20
  -9  -5  -5 7098.43 192.681  11
  -9   5  -5 6543.76 211.750  19
   9   5   5 6970.79 160.697  17
  -9  -5  -6 285.755 47.5425  11
  -9   5  -6 277.441 55.5955  19
   9   5   6 276.546 34.3310  17
   9  -5   6 272.074 40.9765  20
   9  -5   7 1716.25 90.7755  20
  -9  -5  -7 1869.49 96.4010  11
  -9   5  -7 1680.07 105.649  19
   9  -5   8 11805.2 226.903  20
  -9  -5  -8 12069.4 226.811  11
  -9   5  -8 11860.3 257.162  19
   9  -5   9 348.122 41.6964  20
  -9  -5  -9 314.934 40.1964  11
  -9   5  -9 272.333 44.4740  19
  -9  -5 -10 439.651 39.7983  11
  -9   5 -10 446.054 47.4369  19
   9  -5  10 512.040 45.2895  20
   9  -5  11 24.4884 16.0330  20
  -9   5 -11 35.0949 20.9475  19
   9  -5  12 46.9099 14.6132  20
  -9   5 -12 73.1083 18.9806  19
  -9   5 -13 89.7465 14.4346  19
   9   6 -13 33.7729 10.4032  13
  -9  -6  13 79.9126 19.2057   9
   9   6 -12-13.0459 10.1229  13
  -9  -6  12-8.68809 18.1987   9
   9   6 -11 79.7781 15.1050  13
  -9  -6  11 67.5089 23.8667   9
   9   6 -11 71.9357 13.6172  17
   9  -6 -10 1041.87 56.7045  20
  -9  -6  10 1038.23 70.1194   9
   9   6 -10 1006.54 49.4883  17
   9  -6  -9 103.090 23.9747  20
  -9  -6   9 31.0054 24.5670   9
   9   6  -9 76.4803 20.6665  17
   9  -6  -8 2300.51 90.5848  20
  -9  -6   8 2291.75 109.632   9
   9   6  -8 2416.34 88.9831  17
   9  -6  -7 1933.67 85.0509  20
  -9  -6   7 1883.16 81.8463  10
  -9  -6   7 2011.98 105.829   9
   9   6  -7 2052.67 87.1691  17
   9  -6  -6 418.152 41.9083  20
  -9  -6   6 404.255 42.9445  11
  -9  -6   6 413.432 41.3896  10
   9   6  -6 437.421 44.1194  17
  -9  -6   6 472.328 56.7475   9
  -9  -6   5 113.423 28.0755  11
  -9  -6   5 113.730 24.9685  10
  -9  -6   5 75.2597 31.9878   9
   9   6  -5 105.927 29.4299  17
   9  -6  -5 65.3574 19.9098  20
   9  -6  -4 390.232 42.4305  20
  -9  -6   4 371.392 44.0770  11
  -9  -6   4 413.192 45.9605  10
   9   6  -4 423.973 46.5671  17
  -9  -6   4 412.184 55.0896   9
   9  -6  -3 1903.09 88.4397  20
  -9  -6   3 2074.97 99.0056  11
  -9  -6   3 2161.78 98.4421  10
  -9  -6   3 2120.98 114.272   9
   9   6  -3 2137.11 95.9584  17
  -9  -6   2 664.946 60.1659  11
   9  -6  -2 626.380 52.7283  20
  -9  -6   2 667.203 67.7286   9
   9   6  -2 659.775 57.0233  17
   9  -6  -1-10.9465 21.4615  20
  -9  -6   1-7.72236 23.5113  11
   9   6  -1-26.9381 23.5200  17
   9  -6   0 130.901 27.2730  20
  -9  -6   0 175.030 36.9120  11
   9   6   0 191.804 32.8604  17
   9  -6   1 903.388 61.9253  20
  -9  -6  -1 962.887 71.7079  11
  -9   6  -1 853.154 71.2416  19
   9   6   1 935.448 62.6213  17
   9  -6   2 578.753 48.7588  20
  -9  -6  -2 589.579 55.9120  11
  -9   6  -2 626.079 63.9329  19
   9   6   2 577.904 49.1253  17
  -9  -6  -3 2259.58 105.270  11
   9  -6   3 2332.68 94.5045  20
  -9   6  -3 2012.60 107.587  19
   9   6   3 2209.00 87.5320  17
   9  -6   4 623.045 48.4342  20
  -9   6  -4 677.293 65.1356  19
  -9  -6  -4 747.694 62.3660  11
   9   6   4 714.657 48.9554  17
   9  -6   5 1952.35 81.3011  20
  -9   6  -5 1939.69 101.324  19
   9   6   5 1858.02 71.1088  17
   9  -6   6 1790.83 75.1334  20
  -9  -6  -6 1828.16 85.7016  11
  -9   6  -6 1807.10 93.6696  19
   9  -6   7 3039.20 91.2549  20
  -9  -6  -7 3238.18 106.189  11
  -9   6  -7 2984.05 114.067  19
   9  -6   8 58.4669 17.1548  20
  -9  -6  -8 59.8720 20.1023  11
  -9   6  -8 51.8158 24.4147  19
  -9  -6  -9 145.356 21.7959  11
  -9   6  -9 177.687 29.1009  19
  -9   6 -10 22.0550 14.3707  19
  -9   6 -11 243.825 22.4389  19
  -9  -7  10 165.288 23.7440   9
  -9  -7   9 660.419 45.6691   9
   9   7  -9 673.392 33.4439  17
  -9  -7   8 725.006 50.6965   9
   9   7  -8 688.644 38.3211  17
  -9  -7   7 502.854 46.3403   9
   9   7  -7 497.053 36.2079  17
  -9  -7   6 12.7365 15.6064  11
  -9  -7   6 5.55036 19.4777   9
   9   7  -6 18.3115 15.8131  17
  -9  -7   5-10.7759 15.2208  11
   9   7  -5 22.7115 17.0821  17
  -9  -7   4 44.8081 17.0376  11
   9   7  -4 109.672 23.1628  17
  -9  -7   3 306.156 35.1687  11
   9   7  -3 259.658 31.7604  17
  -9  -7   2 171.697 28.1457  11
   9   7  -2 225.399 30.3124  17
  -9  -7   1 94.2967 24.8643  11
   9   7  -1 49.8464 20.5977  17
  -9  -7   0 2657.43 96.9966  11
   9   7   0 2727.90 86.8935  17
  -9  -7  -1 875.471 56.7226  11
   9   7   1 914.168 49.3971  17
  -9  -7  -2 305.206 34.8022  11
   9   7   2 286.357 27.3265  17
  -9   7  -2 246.527 26.9404  17
  -9   7  -3 38.7629 15.1490  19
  -9  -7  -3 136.741 26.5698  11
   9   7   3 74.9277 16.2900  17
  -9   7  -3 96.1509 20.6657  17
  -9  -7  -4 214.828 28.5592  11
  -9   7  -4 155.805 23.4690  19
  -9   7  -4 157.605 23.8338  17
  -9  -7  -5 429.998 35.0506  11
  -9   7  -5 448.723 34.0970  19
  -9   7  -5 390.234 32.4675  17
  -9  -7  -6 454.144 32.8298  11
  -9   7  -6 449.552 32.7636  17
  -9  -7  -7 667.747 34.1609  11
  -9   7  -7 629.258 35.1138  17
  10   0 -20 173.352 19.5645   8
  10   0 -19-1.81711 11.6284  12
  10   0 -19 19.6984 15.2861   8
  10   0 -18 411.083 34.8098  12
  10   0 -18 389.114 35.0254  16
  10   0 -18 414.837 39.3963   8
  10   0 -17-14.4722 19.4163  12
  10   0 -17 26.5725 17.9244  16
  10   0 -17 9.28374 17.8004   8
  10   0 -16-1.66498 14.2689  13
  10   0 -16-17.3363 19.0896  16
  10   0 -16 0.89177 19.9081   8
  10   0 -15-15.8940 17.5868  13
  10   0 -15-0.85644 19.3564  16
  10   0 -15 6.12837 22.4326   8
  10   0 -14 1399.94 75.6118  13
  10   0 -14 1384.18 84.1561  16
  10   0 -14 1387.90 84.2113   8
  10   0 -13 8.60151 21.7687  13
  10   0 -13 2.91425 19.3925  16
  10   0 -13 5.88059 21.1991   8
  10   0 -12 118.646 27.8704  13
  10   0 -12 54.3216 22.6489  16
  10   0 -12 76.5400 27.1792   8
  10   0 -11-9.78599 19.5383  13
  10   0 -11-13.9375 15.0954  20
  10   0 -11-45.5978 23.4512  18
  10   0 -11 3.27797 21.6624  16
  10   0 -11-12.1640 25.0466   8
  10   0 -10 109.823 29.4050  13
 -10   0  10 41.3819 78.1634   3
  10   0 -10 51.0306 19.2061  18
  10   0 -10 26.1418 20.2234  16
  10   0 -10 114.096 29.4580   8
  10   0  -9 45.1782 26.9834  13
  10   0  -9-8.49776 19.2278  18
  10   0  -9 2.95117 21.4505  16
  10   0  -9 30.1311 23.7414   8
  10   0  -8 41362.1 412.372  13
  10   0  -8 41685.1 383.894  18
  10   0  -8 40927.5 727.845   2
  10   0  -8 40896.7 410.301   8
  10   0  -8 42017.9 421.974  16
  10   0  -7 12.2741 22.4339  13
  10   0  -7 8.51851 17.4233  18
  10   0  -7 33.6821 40.6226   2
  10   0  -7-13.0715 19.3782  16
  10   0  -7 64.3321 24.1891   8
  10   0  -6 546.123 48.5930  13
  10   0  -6 377.231 75.0279   2
  10   0  -6 566.176 47.1010  18
  10   0  -6 514.412 47.1109   8
  10   0  -6 544.317 48.9647  16
  10   0  -5-19.3497 21.7207  13
  10   0  -5 39.5729 30.4275   2
  10   0  -4-26.0797 39.8031   2
  10   0  -3 54.2554 39.0993   2
  10   0  -2 4096.28 244.399   2
  10   0  -2 4159.69 118.353   6
  10   0  -1 8.05415 16.1220   6
  10   0   0 1020.72 63.1492   6
  10   0   1-12.0505 21.7878   6
  10   0   2 359.935 40.8959  13
  10   0   2 419.248 43.4819  17
  10   0   2 474.627 46.5757   6
  10   0   3-14.1663 26.4676  13
  10   0   3-36.9437 24.2841  17
  10   0   3 7.38790 19.4605   6
  10   0   4 581.936 51.4508  17
  10   0   4 642.760 55.2031   6
  10   0   5 20.3800 22.1402  17
  10   0   5-48.7370 36.2052   6
  10   0   6 18936.0 307.284   6
  10   0   6 18904.9 289.488  17
  10   0   7-1.85535 22.7601  17
  10   0   7-15.8927 23.7712   6
  10   0   8 11745.6 250.082   6
  10   0   8 11611.5 233.662  17
  10   0   9 38.3157 25.5832  17
  10   0   9 35.4952 29.0880   6
  10   0  10 9667.81 222.860   6
  10   0  10 9546.87 204.951  17
 -10   0 -10 9155.55 231.497  15
  10   0  11-11.5325 17.8867  17
  10   0  11 12.0186 21.8255   6
 -10   0 -11-30.3839 28.9829  15
 -10   0 -12 14.8556 24.2167  15
 -10   0 -13-25.3792 24.6446  15
 -10   0 -14 100.497 24.7089  15
 -10   0 -15 9.03048 10.6165   8
 -10   0 -15 28.7570 18.6920  15
 -10   0 -16 331.351 28.8952  15
  10  -1 -20 416.240 30.0948   8
  10  -1 -19-0.31908 13.6710  12
  10   1 -19 21.3335 11.7762   8
  10  -1 -19 16.3520 16.7223   8
  10   1 -18 266.015 26.4759  13
  10   1 -18 287.878 30.0677   8
  10  -1 -18 244.215 32.8483  16
  10  -1 -18 268.023 30.9191  12
  10  -1 -18 271.410 35.4817   8
  10   1 -17 562.158 42.6374  13
  10  -1 -17 465.850 42.7801  12
  10  -1 -17 513.203 48.7135  16
  10  -1 -17 494.306 48.7325   8
  10   1 -17 490.711 41.9382   8
  10   1 -16 153.844 28.3351  13
  10  -1 -16 51.2597 19.2365  12
  10  -1 -16 131.093 33.2774  16
  10  -1 -16 133.358 34.0776   8
  10   1 -16 77.6350 21.2924   8
  10   1 -15-12.5077 17.8361  13
  10  -1 -15-19.5373 21.5860  12
  10  -1 -15 8.53279 24.4331  16
  10  -1 -15 13.7852 27.1240   8
  10   1 -15-4.96344 19.1767   8
  10   1 -14 513.284 51.1663  13
  10  -1 -14 501.543 50.3902  12
  10   1 -14 552.609 45.1747  18
  10  -1 -14 509.973 56.5088  16
  10  -1 -14 583.311 58.4404   8
  10   1 -14 467.758 47.1138   8
  10  -1 -13 784.715 55.4599  13
  10   1 -13 780.329 63.0572  13
  10  -1 -13 727.244 59.8809  12
  10   1 -13 835.286 56.9262  18
  10  -1 -13 868.676 64.8060  20
  10   1 -13 908.194 61.9145  16
  10  -1 -13 830.681 69.4229  16
  10  -1 -13 862.881 70.9502   8
  10   1 -13 801.306 59.7553   8
  10  -1 -12 23.6927 20.9778  13
  10   1 -12 58.1300 26.9855  13
  10  -1 -12 5.12944 28.3719  12
  10  -1 -12 67.1244 27.6716  20
  10   1 -12 74.0338 25.6195  16
  10  -1 -12 29.3165 27.8439  16
  10  -1 -12-13.8185 26.1488   8
  10   1 -12 89.9385 23.8652   8
  10  -1 -11 2751.72 107.246  13
  10   1 -11 2919.05 117.016  13
  10  -1 -11 2805.74 111.871  20
  10  -1 -11 2811.39 112.604  12
  10  -1 -11 2738.94 118.188   8
  10   1 -11 2881.29 110.585   8
  10   1 -11 2718.02 107.213  16
  10  -1 -11 2918.14 125.853  16
  10  -1 -10 3525.76 122.322  13
  10   1 -10 3489.29 127.644  13
  10  -1 -10 3504.64 123.255  20
  10  -1 -10 3361.36 120.007  12
 -10  -1  10 2984.65 326.272   3
  10   1 -10 3578.70 238.387   2
  10  -1 -10 3516.61 131.954   8
  10   1 -10 3404.33 115.961   8
  10   1 -10 3334.63 117.890  16
  10  -1 -10 3410.09 132.582  16
  10  -1  -9 2858.10 109.137  13
  10   1  -9 2758.71 111.770  13
  10  -1  -9 2705.18 104.956  12
  10  -1  -9 2852.33 109.544  20
  10   1  -9 2946.98 213.629   2
  10  -1  -9 2988.27 119.480   8
  10   1  -9 2734.33 102.559   8
  10   1  -9 2832.21 106.071  16
  10  -1  -9 2589.90 114.304  16
  10  -1  -8 109.803 28.1560  13
  10   1  -8 107.397 31.2566  13
  10  -1  -8 145.942 30.0517  20
  10  -1  -8 76.5868 21.7300  12
  10  -1  -8 129.328 26.3267  18
  10   1  -8 191.871 66.7303   2
 -10  -1   8 128.505 102.936   3
  10  -1  -8 153.851 33.6916  16
  10   1  -8 100.346 24.4311  16
  10  -1  -8 180.467 36.7304   8
  10  -1  -7-17.6392 20.4350  13
  10   1  -7 14.7782 22.3963  13
  10   1  -7 62.8904 41.8379   2
  10  -1  -7-24.9878 16.3977  12
  10  -1  -7 29.4126 21.9127  20
  10  -1  -7-9.75219 16.4573  18
 -10  -1   7 35.6939 74.2852   3
  10  -1  -7-42.9791 23.6559  16
  10   1  -7 7.28022 14.0908  16
  10  -1  -7 4.19616 19.9458   8
  10  -1  -6 11347.9 212.071  13
  10   1  -6 11187.9 210.818  13
  10  -1  -6 11480.2 204.951  20
  10   1  -6 10986.2 412.687   2
  10  -1  -6 11277.4 195.857  18
  10   1  -6 11627.6 208.254  18
  10  -1  -6 11343.1 218.520   8
  10  -1  -6 10968.1 217.244  16
  10   1  -6 11400.3 203.714  16
  10  -1  -5 28.2730 22.2324  13
  10   1  -5 48.1526 16.5693  13
  10   1  -5 16.5284 44.5209   2
  10  -1  -5 3.84076 17.9970  18
  10   1  -5 51.5620 19.1393  18
 -10  -1   5 75.2143 55.9279   3
  10  -1  -5 96.9481 30.0634   8
  10  -1  -5 56.9215 16.1012  16
  10  -1  -4 104.266 26.2524  13
  10   1  -4 81.2820 21.7175  13
  10  -1  -4 97.5453 43.2160   2
  10   1  -4 118.931 50.2494   2
  10   1  -4 102.845 25.4940  18
 -10  -1   4 120.047 72.9785   3
  10  -1  -3 637.612 96.6416   2
  10   1  -3 609.229 109.256   2
  10  -1  -3 430.980 36.2679   6
 -10  -1   3 493.326 116.817   3
  10  -1  -2 6173.64 277.899   2
  10   1  -2 5893.20 308.908   2
 -10  -1   2 5606.92 325.558   3
  10  -1  -2 6027.21 134.945   6
  10   1  -1 7797.37 359.654   2
  10  -1  -1 7464.98 154.901   6
  10   1  -1 7384.98 167.439   6
  10  -1   0 1659.85 84.3933  13
  10   1   0 1676.71 75.6471  17
  10  -1   0 1660.35 76.3226   6
  10   1   0 1625.65 82.0566   6
  10  -1   1 3754.30 127.142  13
  10   1   1 3892.19 120.956  18
  10  -1   1 3802.73 117.375  17
  10   1   1 3800.44 116.258  17
  10   1   1 3737.49 123.239   6
  10  -1   1 3749.14 118.012   6
  10  -1   2 9447.89 189.810  17
 -10  -1  -2 9026.42 185.187  11
  10   1   2 9616.02 190.068  18
  10  -1   2 9706.04 196.557   6
  10   1   2 9850.01 189.476  17
  10   1   2 9490.23 198.415   6
 -10  -1  -3 44.4373 19.7194  11
  10  -1   3 76.9689 24.6851  17
  10   1   3 45.2865 23.1748  17
  10  -1   3 31.9192 23.4324   6
  10   1   3 46.8584 23.7155   6
 -10  -1  -4 3740.59 128.255  11
  10  -1   4 3653.59 129.759   6
  10  -1   4 3810.83 129.068  17
  10   1   4 3697.70 122.938  17
  10   1   4 3724.30 130.421   6
 -10  -1  -5 10289.3 220.256  11
  10  -1   5 10675.1 220.001  17
  10  -1   5 10499.5 225.596   6
  10   1   5 10448.0 208.624  17
  10   1   5 10686.7 222.842   6
  10  -1   6 6915.15 187.583   6
  10  -1   6 6988.97 182.489  17
  10   1   6 7021.10 174.595  17
  10   1   6 7088.00 185.230   6
  10  -1   7 4442.80 154.642   6
  10  -1   7 4413.83 148.161  17
  10   1   7 4475.42 140.541  17
  10   1   7 4107.12 144.445   6
  10  -1   8 18878.3 318.941   6
  10  -1   8 18459.0 301.330  17
  10   1   8 18467.0 285.071  17
  10   1   8 18812.5 304.556   6
  10   1   9 900.344 64.7717  17
  10  -1   9 971.937 75.6246   6
  10  -1   9 958.744 71.5217  17
  10   1   9 1022.77 71.9843   6
 -10  -1  -9 954.808 75.6070  15
  10  -1  10 2966.47 127.287   6
  10   1  10 2721.64 106.220  17
  10   1  10 2961.75 118.765   6
 -10  -1 -10 2993.27 127.755  15
  10  -1  11 399.365 47.9750   6
 -10  -1 -11 447.576 51.6775  15
 -10   1 -11 397.955 54.0516  15
 -10  -1 -12 141.575 32.0738  15
 -10   1 -12 214.625 39.3134  15
 -10  -1 -13 3.41530 19.7363  15
 -10   1 -13 17.6923 21.2541  15
 -10  -1 -14 38.1464 19.3715  15
 -10   1 -14-22.2835 21.4697  15
 -10  -1 -15 30.6941 15.0938  15
 -10   1 -15 74.5317 20.8224  15
 -10   1 -16 1044.60 42.7342   8
 -10  -1 -16 1184.05 47.2503  15
 -10   1 -16 1140.58 49.5063  15
  10  -1  16 1232.36 52.7381  14
  10   2 -19 140.813 16.4637  13
  10  -2 -19 146.734 20.6434  12
  10  -2 -19 143.297 22.3156   8
  10   2 -18 17.8635 13.0539  13
  10  -2 -18-9.03596 13.7653  12
  10  -2 -18-7.53006 16.6524  16
  10  -2 -18 20.6527 18.2387   8
  10   2 -17 60.7823 19.8813  13
  10  -2 -17 2.68182 19.9277  12
  10  -2 -17 16.6413 20.4409  16
  10  -2 -17 71.9932 26.2749   8
  10   2 -16 55.7337 21.9411  13
  10  -2 -16 57.9863 21.6559  12
  10   2 -16 112.374 21.6856  18
  10  -2 -16 25.4893 23.1662  16
  10  -2 -16 111.634 29.7205   8
  10   2 -15 465.131 47.3008  13
  10  -2 -15 510.289 51.3359  12
  10  -2 -15 592.459 56.9057   8
  10  -2 -15 479.100 54.3708  16
  10   2 -14 94.0937 29.3751  13
  10  -2 -14 81.3266 27.1380  12
  10  -2 -14 89.2894 32.8856  16
  10  -2 -14 114.448 35.0396   8
  10   2 -13 1122.64 75.6219  13
  10  -2 -13 1096.43 75.0599  20
  10  -2 -13 1105.85 82.0185  16
  10  -2 -13 1085.10 77.5816   8
  10  -2 -13 956.541 70.3191  12
  10  -2 -12 148.347 32.5860  12
  10   2 -12 181.120 33.5484  13
  10  -2 -12 219.721 39.2485  20
  10  -2 -12 208.868 41.5567  16
  10  -2 -12 265.711 44.9586   8
  10   2 -11 19.2248 23.2481  13
  10  -2 -11 1.31900 28.5810  12
  10  -2 -11 38.8498 25.4487  20
  10  -2 -11 65.3336 31.2340  16
  10  -2 -11 85.7725 32.1301   8
  10  -2 -10 8032.65 174.653  13
  10   2 -10 8209.71 196.895  13
  10  -2 -10 7880.15 195.938  12
  10  -2 -10 7974.02 197.824  20
  10  -2 -10 8048.45 204.825   8
  10  -2 -10 7999.07 208.846  16
  10  -2  -9 8465.42 181.885  13
  10   2  -9 8762.84 200.646  13
  10  -2  -9 8793.89 203.913  12
  10  -2  -9 8886.78 206.016  20
  10   2  -9 8161.23 382.154   2
  10  -2  -9 9112.20 215.528   8
  10  -2  -9 8761.54 215.154  16
  10  -2  -8 37544.2 386.422  13
  10   2  -8 38205.2 410.627  13
  10  -2  -8 38103.0 412.388  12
  10   2  -8 37435.7 811.625   2
  10  -2  -8 37815.8 416.742  20
  10  -2  -8 37732.8 429.235   8
  10  -2  -8 37729.8 434.997  16
  10  -2  -7 11782.0 218.722  13
  10   2  -7 12228.2 228.215  13
  10  -2  -7 11986.1 227.806  12
  10  -2  -7 11793.0 229.362  20
 -10  -2   7 11224.5 588.498   3
  10   2  -7 11805.2 453.506   2
  10  -2  -7 11719.5 236.429   8
  10  -2  -7 11995.9 240.129  16
  10  -2  -6 2252.78 97.6206  13
  10   2  -6 2226.30 96.0004  13
  10  -2  -6 2350.05 99.6761  12
  10  -2  -6 2180.28 98.1475  20
  10   2  -6 2046.04 187.738   2
 -10  -2   6 2067.18 255.212   3
  10   2  -6 2237.90 83.1899  17
  10  -2  -6 2250.40 104.918   8
  10  -2  -6 2315.22 103.762  16
  10  -2  -5 799.758 61.1656  13
  10   2  -5 878.788 61.3552  13
  10  -2  -5 926.459 61.8311  12
  10  -2  -5 822.113 60.1588  20
  10   2  -5 859.238 125.997   2
  10   2  -5 850.218 54.2408  17
  10  -2  -5 820.038 61.0227  16
 -10  -2   5 670.868 144.941   3
  10  -2  -4 419.978 44.4491  13
  10   2  -4 379.908 40.3961  13
  10  -2  -4 390.220 42.3799  20
  10   2  -4 448.004 93.1139   2
  10   2  -4 445.839 41.1297  17
  10  -2  -4 435.259 45.3725  16
 -10  -2   4 352.169 130.550   3
  10  -2  -3 3070.51 115.066  13
  10   2  -3 2931.39 104.156  13
  10  -2  -3 2806.25 109.197  20
  10   2  -3 3134.70 236.710   2
  10   2  -3 2806.43 104.733  18
 -10  -2   3 2555.32 250.398   3
  10   2  -3 3093.31 102.903  17
  10   2  -2 421.300 41.3353  13
  10  -2  -2 443.243 47.5963  13
  10   2  -2 501.011 101.710   2
  10  -2  -2 486.261 46.6297  20
  10   2  -2 463.244 44.6863  18
  10  -2  -2 503.803 42.6574  17
  10   2  -2 505.751 44.9580  17
  10  -2  -1 4476.68 142.133  13
  10   2  -1 4339.63 123.289  13
  10   2  -1 4111.14 271.386   2
  10   2  -1 4506.99 129.822  18
  10  -2  -1 4531.93 139.870  20
  10  -2  -1 4405.44 123.505  17
  10   2  -1 4527.96 127.791  17
  10  -2  -1 4448.70 113.026   6
 -10   2   1 4452.58 264.589   1
  10   2   0 14700.8 515.598   2
  10  -2   0 14666.3 254.481  20
 -10  -2   0 14592.5 232.450  11
  10   2   0 14980.1 234.971  18
  10  -2   0 14524.0 232.239  17
  10   2   0 14953.0 234.394  17
  10  -2   0 14571.8 214.207   6
 -10   2   0 15093.7 499.811   1
  10   2   1 3341.64 247.621   2
  10  -2   1 3130.34 121.747  20
 -10  -2  -1 3028.61 109.944  11
  10   2   1 3147.68 108.289  18
  10  -2   1 3357.37 116.729  17
  10  -2   1 3135.02 104.804   6
  10   2   1 3313.85 113.124  17
 -10   2  -1 2885.24 227.261   1
  10   2   1 3202.60 117.200   6
  10  -2   2 6103.64 171.174  20
 -10  -2  -2 6193.24 162.428  11
  10   2   2 6258.43 151.824  18
  10  -2   2 6399.00 163.327  17
  10  -2   2 6188.97 153.455   6
  10   2   2 6370.46 158.468  17
  10   2   2 6263.38 165.376   6
 -10   2  -2 6131.82 340.558   1
 -10  -2  -3 7008.34 178.402  11
  10   2   3 6939.56 158.381  18
  10  -2   3 7087.17 171.253   6
  10  -2   3 7194.40 179.876  17
  10   2   3 6956.10 167.872  17
  10   2   3 7297.98 179.152   6
 -10   2  -3 7280.35 379.362   1
 -10  -2  -4 7413.81 187.366  11
  10  -2   4 7437.40 181.820   6
  10  -2   4 7373.23 185.998  17
  10   2   4 7602.54 176.459  17
  10   2   4 7393.23 182.486   6
 -10   2  -4 8110.68 405.415   1
  10  -2   5 794.452 63.0194   6
  10  -2   5 904.445 69.6490  17
  10   2   5 882.344 63.0000  17
  10   2   5 794.708 62.2040   6
 -10  -2  -5 779.977 65.9836  11
 -10  -2  -6 7538.02 197.531  11
  10  -2   6 7708.58 196.498   6
  10  -2   6 7646.30 196.891  17
  10   2   6 7625.27 180.273  17
  10   2   6 7678.59 188.490   6
 -10  -2  -7 8874.33 217.208  11
  10  -2   7 8955.44 215.408   6
  10  -2   7 8587.23 211.421  17
  10   2   7 9042.50 196.714  17
  10   2   7 8952.20 202.466   6
 -10  -2  -7 8772.10 198.488  15
 -10  -2  -8 7566.94 200.427  11
  10  -2   8 7657.27 200.845   6
  10   2   8 7400.41 175.154  17
  10   2   8 7629.28 185.013   6
 -10  -2  -8 7350.83 183.798  15
  10  -2   9 4665.51 156.634   6
 -10   2  -9 4350.16 153.572  19
  10   2   9 4676.31 136.310  17
  10   2   9 4332.93 136.858   6
 -10  -2  -9 4531.65 144.055  15
 -10   2 -10 5347.62 160.017  19
  10  -2  10 5760.92 171.385   6
  10   2  10 5682.93 149.280   6
 -10  -2 -10 5771.58 159.035  15
 -10  -2 -11 48.8564 20.2701  15
 -10   2 -11 71.1972 33.9868  15
 -10  -2 -12 401.260 40.5974  15
 -10   2 -12 441.900 50.2553  15
 -10  -2 -13 356.295 34.5357  15
 -10   2 -13 289.605 37.3570  15
 -10  -2 -14-5.33792 13.4075  15
 -10   2 -14-7.49648 15.5074  15
  10  -2  15 2.37313 12.4928  14
 -10  -2 -15 40.8386 11.6365  15
 -10   2 -15 16.4761 14.4381  15
 -10   2 -16 233.072 20.6927   8
  10   3 -18 264.463 24.8652  13
  10  -3 -18 258.882 28.2173  12
  10   3 -17 190.207 26.5427  13
  10  -3 -17 236.999 30.3431  12
  10   3 -17 189.117 21.0765  18
  10  -3 -17 173.412 30.0931  16
  10  -3 -17 212.318 29.6073   8
  10   3 -16 377.870 38.2438  13
  10  -3 -16 341.094 39.3104  12
  10  -3 -16 408.494 42.5092   8
  10  -3 -16 298.282 38.6619  16
  10   3 -15 2188.49 93.4562  13
  10  -3 -15 2197.87 96.1167  12
  10  -3 -15 2247.99 97.1379   8
  10  -3 -15 2012.10 98.2097  16
  10   3 -14 34.1963 25.6948  13
  10  -3 -14 33.7698 27.0520  12
  10  -3 -14 43.5617 28.9553  16
  10  -3 -14 80.3378 28.8576   8
  10   3 -13 3577.27 128.300  13
  10  -3 -13 3325.41 129.218  20
  10  -3 -13 3425.36 132.026  12
  10  -3 -13 3641.45 133.062   8
  10  -3 -13 3507.12 138.477  16
  10   3 -12 902.662 68.8254  13
  10  -3 -12 886.221 70.5161  20
  10  -3 -12 921.848 71.6237  12
  10  -3 -12 857.217 71.2188   8
  10  -3 -12 823.018 69.6097  16
  10   3 -11 587.519 55.8890  13
  10  -3 -11 604.683 59.9938  20
  10  -3 -11 541.358 56.9511  12
  10  -3 -11 633.944 62.5422   8
  10  -3 -11 686.768 65.2776  16
  10   3 -10 3193.52 125.154  13
  10  -3 -10 3160.72 131.429  12
  10  -3 -10 3191.15 130.149  20
  10  -3 -10 3159.76 130.305   8
  10  -3 -10 2975.42 129.104  16
  10   3  -9 28779.0 366.674  13
  10  -3  -9 28097.7 380.510  20
  10  -3  -9 28400.5 382.804  12
  10  -3  -9 28305.6 381.828   8
  10  -3  -9 28762.2 392.604  16
  10   3  -8 7597.29 185.330  13
  10  -3  -8 7964.08 201.390  12
  10  -3  -8 7699.18 197.670  20
  10   3  -8 7675.10 157.163  17
  10  -3  -8 7607.79 199.279   8
  10  -3  -8 7845.72 201.731  16
  10   3  -7 747.261 59.0804  13
  10  -3  -7 947.447 72.4249  12
  10  -3  -7 784.592 66.6617  20
  10   3  -7 816.136 55.0914  17
  10  -3  -7 801.026 65.3035  16
  10  -3  -6 2584.30 102.056  13
  10   3  -6 2814.32 109.331  13
  10  -3  -6 2817.13 119.645  12
  10  -3  -6 2654.57 116.030  20
  10   3  -6 2757.31 226.639   2
 -10  -3   6 2656.35 113.604   9
  10   3  -6 2584.57 97.2322  17
  10  -3  -6 2688.32 114.715  16
 -10  -3   6 2289.10 258.993   3
  10  -3  -5 3502.46 121.945  13
  10   3  -5 3687.92 122.284  13
  10  -3  -5 3756.14 136.655  20
  10   3  -5 3779.86 265.358   2
 -10  -3   5 3976.72 136.954   9
  10   3  -5 3832.18 120.158  17
 -10  -3   5 3370.10 311.181   3
  10  -3  -5 3808.00 133.361  16
  10   3  -4 5409.47 144.154  13
  10   3  -4 5341.53 314.311   2
 -10  -3   4 5465.05 160.894   9
  10   3  -4 5733.16 148.542  17
  10  -3  -4 5420.99 163.365  20
  10  -3  -4 5557.47 158.036  16
  10   3  -3 566.974 46.7236  13
  10  -3  -3 595.642 55.2504  20
  10   3  -3 642.622 113.727   2
 -10  -3   3 587.741 54.6757   9
  10   3  -3 705.547 54.9594  17
  10  -3  -3 638.356 54.8160  16
 -10  -3   2 506.774 46.8640  11
  10   3  -2 637.141 113.624   2
  10   3  -2 594.785 50.6794  18
 -10  -3   2 493.454 51.9562   9
  10   3  -2 639.932 52.0571  17
  10  -3  -2 636.400 58.1682  20
  10  -3  -2 625.691 54.6555  16
  10  -3  -1-16.2285 28.7239  20
 -10  -3   1 30.4272 19.4032  11
  10   3  -1 57.5339 23.0810  18
  10   3  -1 45.3533 57.0207   2
  10   3  -1 27.1241 20.9271  17
 -10   3   1 39.9915 53.7718   1
  10   3   0 4919.49 309.810   2
  10   3   0 4474.01 129.828  18
  10   3   0 4904.42 143.040  17
 -10  -3   0 4651.62 143.399  11
  10  -3   0 4644.41 153.964  20
 -10   3   0 4808.06 297.263   1
 -10   3  -1 9143.19 420.350   1
  10  -3   1 9177.76 217.675  20
 -10  -3  -1 9048.75 203.070  11
  10   3   1 9102.76 182.231  18
  10   3   1 9149.40 194.778  17
 -10   3  -2 3911.93 282.791   1
  10  -3   2 3699.41 142.198  20
  10   3   2 3554.18 264.094   2
 -10  -3  -2 3506.52 130.737  11
  10   3   2 3751.07 126.993  17
  10  -3   3 601.601 60.3018  20
 -10  -3  -3 648.365 60.8107  11
  10  -3   3 648.347 51.2636   6
  10   3   3 666.082 55.9186  17
 -10  -3  -4 1005.94 75.2089  11
  10  -3   4 978.434 64.1031   6
  10   3   4 974.275 66.9603  17
 -10  -3  -5 269.866 43.8286  11
  10   3   5 255.809 36.3606  17
  10  -3   5 243.489 35.5786   6
 -10  -3  -6 1137.81 82.1237  11
  10  -3   6 966.004 67.8170   6
  10   3   6 1052.33 69.1067  17
  10   3   6 1084.22 69.1261   6
 -10  -3  -7 25148.8 364.815  11
  10  -3   7 24572.9 338.302   6
  10   3   7 25115.4 318.023  17
  10   3   7 24684.2 314.224   6
 -10  -3  -8 1757.22 99.1972  11
 -10   3  -8 1554.59 102.189  19
  10  -3   8 1692.91 91.5241   6
  10   3   8 1762.53 84.2484  17
 -10  -3  -9 2308.46 109.585  11
 -10   3  -9 2270.73 116.306  19
  10  -3   9 2324.90 95.7543  14
 -10   3 -10 3940.20 141.583  19
 -10   3 -10 3882.73 136.645  15
  10  -3  10 4114.70 125.578  14
 -10   3 -11 1802.56 88.2854  19
 -10   3 -11 1773.11 87.8737  15
  10  -3  11 1871.73 82.9422  14
  10  -3  12 10.9803 15.8856  14
 -10   3 -12 14.7035 18.2706  19
 -10   3 -12 9.39326 16.5956  15
  10  -3  13 137.727 22.4580  14
 -10   3 -13 110.121 21.0327  15
 -10   3 -14 447.546 30.8707  15
  10  -3  14 524.799 35.5714  14
  10  -3  15 247.155 25.1987  20
  10   4 -17 614.855 36.1624  13
  10   4 -17 515.612 28.2944  18
  10   4 -16 7.47863 13.5932  13
  10  -4 -16 10.4868 16.1653  16
  10   4 -15 186.866 29.3054  13
  10  -4 -15 228.945 33.9600  12
  10  -4 -15 127.240 27.0277  16
  10   4 -14 932.159 59.6949  13
  10  -4 -14 1078.21 68.7819  12
  10  -4 -14 887.272 62.5827  16
  10   4 -13 997.644 65.6094  13
  10  -4 -13 1093.02 72.6379  12
  10  -4 -13 958.854 67.2163  20
  10  -4 -13 910.075 65.6720  16
  10   4 -12 830.302 60.8433  13
  10  -4 -12 906.332 70.3717  12
  10  -4 -12 778.747 63.7613  20
  10  -4 -12 795.079 64.3115  16
  10   4 -11 6.93710 20.1478  13
  10  -4 -11 57.0194 33.5239  12
  10  -4 -11-24.1856 29.0810  20
 -10  -4  11 31.1657 20.3117   9
  10  -4 -11 7.98927 21.7819  16
  10   4 -10 3036.67 115.659  13
  10  -4 -10 3096.71 128.628  12
  10  -4 -10 3097.29 125.769  20
 -10  -4  10 3135.97 126.853   9
  10  -4 -10 3120.82 125.631  16
  10   4  -9 32.1488 23.0732  13
  10  -4  -9 36.5216 30.8800  20
 -10  -4   9 0.14609 27.6572   9
  10   4  -9-26.8280 19.7610  17
  10  -4  -9 13.4030 22.2034  16
  10   4  -8 5484.04 153.906  13
  10  -4  -8 5601.60 171.908  20
 -10  -4   8 5664.75 176.370   9
  10   4  -8 5446.56 140.097  17
  10  -4  -8 5229.08 160.882  16
  10   4  -7 20344.9 289.903  13
  10  -4  -7 20377.1 325.066  20
 -10  -4   7 20348.9 335.134   9
  10   4  -7 20595.1 281.384  17
  10  -4  -7 20413.2 312.251  16
  10   4  -6 3143.27 112.112  13
  10  -4  -6 3078.74 128.903  20
 -10  -4   6 3079.33 132.439   9
  10   4  -6 3153.68 114.354  17
  10  -4  -6 3235.37 122.858  16
  10   4  -5 909.922 60.9334  13
  10  -4  -5 883.772 70.1346  20
 -10  -4   5 915.206 77.1746   9
  10   4  -5 1022.64 68.1406  17
  10  -4  -5 999.040 69.3409  16
  10  -4  -4 1655.65 95.0841  20
 -10  -4   4 1809.88 102.944   9
  10   4  -4 1866.90 90.3474  17
  10  -4  -4 1735.55 87.9239  16
  10  -4  -3 1952.87 103.186  20
 -10  -4   3 1939.68 93.7696  11
 -10  -4   3 1955.36 106.996   9
  10   4  -3 2059.13 95.4466  17
  10  -4  -3 1940.81 90.0163  16
  10  -4  -2 4510.96 155.515  20
 -10  -4   2 4467.71 144.203  11
  10   4  -2 4643.77 135.037  18
 -10  -4   2 4638.63 164.361   9
  10   4  -2 4716.03 144.745  17
  10  -4  -1 2555.33 117.475  20
 -10  -4   1 2582.82 112.226  11
  10   4  -1 2531.25 98.1669  18
 -10  -4   1 2734.42 127.327   9
  10   4  -1 2712.92 111.045  17
  10  -4   0 439.171 53.2942  20
 -10  -4   0 385.227 48.1680  11
  10   4   0 484.401 48.1561  17
  10  -4   1 4746.26 162.033  20
 -10  -4  -1 4722.27 156.610  11
  10   4   1 4616.80 144.668  17
  10  -4   2 1968.87 106.066  20
  10   4   2 2013.62 95.8859  17
 -10  -4  -2 1949.36 102.815  11
  10  -4   3 157.824 38.1042  20
 -10  -4  -3 186.456 39.4656  11
  10   4   3 219.228 37.4704  17
  10  -4   4 298.767 45.5412  20
 -10  -4  -4 221.457 41.7729  11
  10   4   4 205.623 35.8272  17
  10  -4   5 666.639 65.4235  20
 -10  -4  -5 631.419 62.8040  11
  10   4   5 613.604 53.7159  17
  10  -4   6 346.491 52.2771  20
 -10  -4  -6 290.662 45.7782  11
  10   4   6 324.927 39.7222  17
  10  -4   7 400.535 54.3035  20
 -10  -4  -7 401.295 51.1005  11
 -10   4  -7 301.633 56.4019  19
  10   4   7 352.020 38.2298  17
  10  -4   8 511.736 58.5355  20
 -10   4  -8 447.771 59.5921  19
 -10  -4  -8 504.340 55.7173  11
  10  -4   9 1986.55 99.6304  20
 -10  -4  -9 2008.48 96.4062  11
 -10   4  -9 1934.87 105.324  19
 -10   4  -9 1818.85 83.9851  15
  10  -4  10 108.069 29.3556  20
 -10   4 -10 99.6625 30.4672  19
 -10   4 -10 104.824 22.7506  15
  10  -4  11 34.8259 19.7680  20
 -10   4 -11 51.2772 23.9946  19
  10  -4  12 1335.61 66.9552  20
 -10   4 -12 1335.90 61.3069  19
  10  -4  12 1207.43 49.8090  14
  10  -4  13-16.2850 14.6613  20
 -10   4 -13 19.1195 10.7336  19
  10   5 -15 318.111 26.6851  13
  10   5 -14 240.807 26.4125  13
  10  -5 -14 255.674 25.8446  16
  10   5 -13 260.512 30.6354  13
 -10  -5  13 173.098 26.9344   9
  10  -5 -13 186.502 25.5185  16
  10   5 -12 152.943 25.8623  13
  10  -5 -12 158.372 30.4817  20
 -10  -5  12 189.857 31.6038   9
  10  -5 -12 102.388 21.0521  16
  10   5 -11 46.5405 19.3551  13
  10  -5 -11-4.53764 19.0285  20
 -10  -5  11-4.35012 22.6855   9
  10  -5 -11 3.64582 17.1684  16
  10   5 -10 1101.49 62.3830  13
  10  -5 -10 1158.17 71.4434  20
 -10  -5  10 1259.76 79.3557   9
  10   5 -10 1182.12 56.3042  17
  10  -5 -10 1104.10 63.5399  16
  10   5  -9 1909.23 81.6824  13
  10  -5  -9 1989.45 96.1897  20
 -10  -5   9 1808.75 98.2368   9
  10   5  -9 2011.87 79.9554  17
  10   5  -8 3696.49 112.092  13
  10  -5  -8 3663.00 131.424  20
 -10  -5   8 3767.78 143.689   9
  10   5  -8 3756.14 114.654  17
  10  -5  -7 243.327 41.4495  20
 -10  -5   7 241.227 44.9686   9
  10   5  -7 186.332 32.2986  17
  10  -5  -6 139.962 33.6070  20
 -10  -5   6 168.456 39.9014   9
  10   5  -6 163.456 31.6031  17
 -10  -5   5 820.379 59.5012  11
 -10  -5   5 842.074 72.3698   9
  10   5  -5 926.368 65.8156  17
  10  -5  -5 939.403 70.2503  20
  10  -5  -4 2134.85 104.482  20
 -10  -5   4 2245.95 100.291  11
  10   5  -4 2171.43 98.4361  17
 -10  -5   4 2058.23 112.688   9
  10  -5  -3 925.470 71.6464  20
 -10  -5   3 989.543 70.3489  11
  10   5  -3 992.550 60.9910  18
 -10  -5   3 943.366 79.3229   9
  10   5  -3 881.402 65.1580  17
 -10  -5   2 3532.10 130.800  11
 -10  -5   2 3512.83 146.498   9
  10   5  -2 3636.62 127.579  17
  10  -5  -2 3400.16 132.281  20
  10  -5  -1 129.520 31.0265  20
 -10  -5   1 160.397 34.4127  11
  10   5  -1 173.835 34.7592  17
  10  -5   0 2565.46 114.146  20
 -10  -5   0 2515.50 113.769  11
  10   5   0 2598.97 108.982  17
  10  -5   1 45.9654 27.0482  20
 -10  -5  -1 34.4654 26.8832  11
  10   5   1 39.5509 24.8456  17
  10  -5   2 200.723 36.6804  20
 -10  -5  -2 228.195 41.3562  11
  10   5   2 307.614 41.3101  17
  10  -5   3 19.0422 21.2344  20
 -10  -5  -3 66.4968 32.0003  11
  10   5   3 35.5465 24.7423  17
  10  -5   4 0.12680 21.2326  20
 -10  -5  -4 28.3790 28.1467  11
  10   5   4 33.2069 21.9313  17
  10  -5   5 4.66418 23.7232  20
 -10  -5  -5-6.22762 26.7754  11
 -10   5  -5-3.70756 33.6234  19
  10   5   5 10.9315 16.2626  17
  10  -5   6 108.076 29.2343  20
 -10  -5  -6 124.509 35.8522  11
 -10   5  -6 150.577 41.6552  19
  10   5   6 66.0229 18.9940  17
  10  -5   7 2971.76 112.272  20
 -10  -5  -7 2988.62 112.890  11
 -10   5  -7 2732.94 124.173  19
  10  -5   8 2377.17 96.3152  20
 -10  -5  -8 2429.82 97.5038  11
 -10   5  -8 2328.87 108.057  19
  10  -5   9 2047.98 83.8328  20
 -10  -5  -9 2052.71 83.7921  11
 -10   5  -9 2131.58 94.2963  19
  10  -5  10 1898.14 73.9255  20
 -10   5 -10 1899.71 81.1412  19
  10  -5  11 338.710 29.1985  20
 -10   5 -11 384.339 33.6924  19
  10   6 -13 83.4543 14.7833  18
  10   6 -12 640.564 37.6331  18
 -10  -6  12 546.585 37.2588   9
 -10  -6  11 25.4304 20.5872   9
  10  -6 -10 1644.53 65.8571  20
 -10  -6  10 1575.53 76.2725   9
  10   6 -10 1591.52 54.4065  17
  10  -6  -9 838.156 50.2682  20
 -10  -6   9 932.195 63.2673   9
  10   6  -9 933.481 47.8264  17
  10  -6  -8 265.494 32.4873  20
 -10  -6   8 281.429 41.0707   9
  10   6  -8 175.390 25.1761  17
  10  -6  -7 9.07352 16.9927  20
  10   6  -7 20.9743 14.9660  18
 -10  -6   7 4.86005 25.1629   9
  10   6  -7 12.2528 17.4646  17
  10  -6  -6 1328.27 69.1844  20
  10   6  -6 1295.42 62.0363  18
 -10  -6   6 1237.07 80.3880   9
  10   6  -6 1344.91 69.5766  17
 -10  -6   5 393.303 38.6595  11
  10   6  -5 307.283 31.3866  18
  10  -6  -5 333.841 36.9416  20
  10   6  -5 396.572 41.4024  17
 -10  -6   5 373.152 47.7037   9
  10  -6  -4 93.6715 23.7330  20
 -10  -6   4 55.3801 22.6370  11
 -10  -6   4 47.4257 25.0512   9
  10   6  -4 89.0972 25.4892  17
  10  -6  -3 24.7042 18.0454  20
 -10  -6   3-19.2443 22.4586  11
  10   6  -3 53.2162 25.1806  17
  10  -6  -2 159.596 28.1270  20
 -10  -6   2 150.157 30.5832  11
  10   6  -2 147.341 29.8590  17
 -10  -6   1 64.6556 22.4447  11
  10  -6  -1 146.508 29.4711  20
  10   6  -1 114.547 28.7245  17
  10  -6   0 633.801 49.7241  20
 -10  -6   0 647.709 56.3500  11
  10   6   0 669.557 51.1888  17
  10  -6   1 21.4142 19.3501  20
 -10  -6  -1-12.4294 23.5471  11
 -10   6  -1 5.42537 23.5954  19
  10   6   1 14.6471 19.6320  17
  10  -6   2 298.870 36.6176  20
 -10  -6  -2 371.882 43.6642  11
 -10   6  -2 273.554 41.0404  19
  10   6   2 321.131 35.8474  17
  10  -6   3 370.256 37.7748  20
 -10  -6  -3 315.030 40.5679  11
 -10   6  -3 337.147 44.5084  19
  10   6   3 393.251 37.4370  17
  10  -6   4 514.434 42.2524  20
 -10  -6  -4 551.995 48.5866  11
 -10   6  -4 519.766 52.7489  19
  10   6   4 479.986 37.2442  17
  10  -6   5 26.5900 15.9015  20
 -10  -6  -5-8.78584 19.4938  11
 -10   6  -5-19.1667 22.7975  19
  10   6   5-4.35719 12.5180  17
  10  -6   6 2038.14 73.1810  20
 -10  -6  -6 2134.21 84.0232  11
 -10   6  -6 2058.16 91.2266  19
  10  -6   7 369.326 29.6376  20
 -10  -6  -7 418.337 36.8205  11
 -10   6  -7 416.685 41.8928  19
  10  -6   8 266.885 22.8434  20
 -10  -6  -8 343.363 31.3738  11
 -10   6  -8 339.224 34.4852  19
 -10   6  -9 416.878 32.5172  19
  10   7  -8 1925.62 52.4326  17
  10   7  -7 438.027 29.6379  17
  10   7  -6 282.390 26.5624  17
 -10  -7   5 80.4937 16.7097  11
  10   7  -5 79.5829 19.6625  17
 -10  -7   4 231.576 26.6802  11
  10   7  -4 325.508 30.7344  17
 -10  -7   3 13.4816 14.9194  11
  10   7  -3-2.97335 14.2303  17
 -10  -7   2 1.30404 14.9882  11
  10   7  -2-3.29931 14.2097  17
 -10  -7   1 450.908 37.7803  11
  10   7  -1 428.570 33.4488  17
 -10  -7   0 22.3975 17.0911  11
  10   7   0 0.71331 12.4128  17
 -10  -7  -1 125.742 23.4275  11
  10   7   1 145.285 20.1867  17
 -10  -7  -2 364.451 32.5126  11
  10   7   2 315.823 25.0836  17
 -10  -7  -3 209.486 26.2328  11
 -10  -7  -4 130.813 20.1873  11
 -10  -7  -5 75.7200 15.3138  11
  11   0 -19 181.813 21.4192   8
  11   0 -18 16.1399 14.3908   8
  11   0 -17 40.5260 12.3917  12
  11   0 -17 70.8289 19.6760  16
  11   0 -17 70.7397 20.7994   8
  11   0 -16-16.2737 15.7766  13
  11   0 -16-8.26239 16.3609  16
  11   0 -16 24.6730 19.8150   8
  11   0 -15 1568.50 74.6147  13
  11   0 -15 1593.25 73.1852  12
  11   0 -15 1560.28 81.0901  16
  11   0 -15 1494.39 80.8228   8
  11   0 -14 25.7574 17.7928  13
  11   0 -14 36.0858 18.1332  16
  11   0 -14 23.7683 22.5541   8
  11   0 -13 448.090 44.7868  13
  11   0 -13 564.332 55.6829   8
  11   0 -13 548.150 54.9163  16
  11   0 -12-26.7007 28.1226  13
  11   0 -12-8.70953 21.1270  16
  11   0 -12-2.26995 20.6937   8
  11   0 -11 78.6925 24.6091  13
  11   0 -11 134.646 24.7527  18
  11   0 -11 133.754 31.4169  16
  11   0 -11 77.9425 28.9397   8
  11   0 -10-0.86987 27.4552  13
  11   0 -10-31.2186 18.7156  18
  11   0 -10-21.4118 27.2606  16
  11   0 -10 44.7613 30.0986   8
  11   0  -9 651.841 57.3042  13
  11   0  -9 833.425 60.8870  18
  11   0  -9 790.637 65.0083   8
  11   0  -9 671.678 59.4253  16
  11   0  -8 28.3468 25.5526  13
  11   0  -8 14.3378 26.9562  18
  11   0  -8 60.0813 31.0544  16
  11   0  -8 104.821 34.7126   8
  11   0  -7 59451.6 518.801  13
  11   0  -7 58211.5 486.729  18
  11   0  -7 60403.4 916.860   2
  11   0  -7 58910.9 499.972   8
  11   0  -7 60022.7 522.009  16
  11   0  -6 33.5297 22.4736  13
  11   0  -6 20.7820 23.4015  18
  11   0  -6-26.9908 24.6353  16
  11   0  -5 19819.4 295.903  13
  11   0  -5 19264.8 534.494   2
  11   0  -5 20065.6 285.271  18
  11   0  -4 17.7446 21.6168  13
  11   0  -4-9.42099 33.5286   2
  11   0  -4-18.4647 22.3583  18
  11   0  -4-5.05653 15.8323  17
  11   0  -3 343.881 43.5202  13
  11   0  -3 382.137 85.8787   2
  11   0  -3 333.120 40.8366  18
  11   0  -3 321.940 33.9404  17
  11   0  -2-3.27975 17.4058  13
  11   0  -2-11.5945 35.8928   2
  11   0  -2 3.00115 22.0069  18
  11   0  -2-11.6092 19.0247  17
  11   0  -2-20.2424 20.5203   6
  11   0  -1 5327.85 153.612  13
  11   0  -1 5274.36 295.486   2
  11   0  -1 5257.41 149.376  18
  11   0  -1 5447.11 141.226  17
  11   0  -1 5298.03 144.343   6
  11   0   0-13.9828 22.7113  13
  11   0   0-23.0571 21.1066  17
  11   0   0 9.03046 17.8766   6
  11   0   1 168.831 33.8112  13
  11   0   1 145.979 29.6305   6
  11   0   2-14.9548 20.0465  13
  11   0   2 4.08458 21.0477  17
  11   0   2-11.0361 20.9760   6
  11   0   3 1457.30 81.6135  17
  11   0   3 1534.59 86.3807   6
  11   0   4-30.2675 28.0064  17
  11   0   4-25.9337 19.9627   6
  11   0   5 7172.92 185.014  17
  11   0   5 7212.49 189.433   6
  11   0   6-7.34393 26.0700  17
  11   0   6 51.1345 21.0854   6
  11   0   7 9495.37 215.892  17
  11   0   7 9394.43 221.574   6
  11   0   8 39.0451 26.1792  17
  11   0   8-0.13815 20.8842   6
  11   0   9 1889.20 94.9174  17
  11   0   9 2021.40 101.337   6
  11   0  10 12.5686 19.9051  17
 -11   0 -10 18.0729 25.4136  15
 -11   0 -11 707.382 61.0416  15
 -11   0 -12 7.62432 19.7632  15
 -11   0 -13 1383.14 73.4172  15
 -11   0 -14 5.22706 14.8210  15
 -11   0 -15 1365.80 54.5885  15
  11  -1 -19 123.872 20.1000   8
  11   1 -18 179.610 20.2311  13
  11  -1 -18 133.229 20.5950  12
  11  -1 -18 167.084 23.9787  16
  11   1 -18 107.290 17.0203   8
  11  -1 -18 167.123 26.0387   8
  11   1 -17 275.781 29.3177  13
  11  -1 -17 262.870 29.8164  12
  11   1 -17 294.970 30.0111   8
  11  -1 -17 315.900 36.6338  16
  11  -1 -17 259.207 34.3336   8
  11   1 -16 900.051 55.5632  13
  11  -1 -16 851.331 54.4909  12
  11  -1 -16 889.314 62.8455  16
  11   1 -16 834.398 51.5827   8
  11  -1 -16 897.572 62.5633   8
  11   1 -15 411.120 43.0121  13
  11  -1 -15 338.962 39.1311  12
  11  -1 -15 449.318 49.0925   8
  11  -1 -15 420.023 47.9880  16
  11   1 -15 348.046 37.0535   8
  11   1 -14 46.9708 23.4532  13
  11  -1 -14 83.5763 24.7896  12
  11   1 -14 62.8823 18.8817  18
  11  -1 -14 96.5150 31.7707  16
  11   1 -14 110.123 27.6768   8
  11  -1 -14 71.7996 27.7194   8
  11  -1 -13 4503.42 130.006  13
  11   1 -13 4293.15 142.564  13
  11  -1 -13 4363.34 136.779  12
  11   1 -13 4459.14 127.023  18
  11   1 -13 4278.89 131.490   8
  11  -1 -13 4221.44 147.037   8
  11   1 -13 4335.11 130.777  16
  11  -1 -13 4526.21 154.501  16
  11  -1 -12 54.7724 25.0240  13
  11   1 -12 61.7248 28.4069  13
  11  -1 -12 48.1497 18.7497  12
  11  -1 -12 70.3096 25.0529  20
  11   1 -12 85.2283 26.0174  18
  11   1 -12 41.2803 16.7021  16
  11  -1 -12 79.0584 29.1995  16
  11   1 -12 43.5483 21.0934   8
  11  -1 -12 83.7046 32.1470   8
  11  -1 -11 3656.11 126.438  13
  11   1 -11 3624.79 133.362  13
  11  -1 -11 3462.18 124.370  20
  11  -1 -11 3516.61 122.986  12
  11   1 -11 3669.10 124.166  18
  11   1 -11 3426.28 119.160   8
  11  -1 -11 3655.34 138.371   8
  11   1 -11 3413.83 121.196  16
  11  -1 -11 3723.12 142.471  16
  11  -1 -10 451.021 48.2252  13
  11   1 -10 475.497 51.1871  13
  11  -1 -10 471.524 47.9474  20
  11  -1 -10 387.309 43.2918  12
  11   1 -10 364.899 41.7736  18
  11  -1 -10 477.804 54.7944   8
  11   1 -10 440.721 44.3882  16
  11  -1 -10 397.875 50.8503  16
  11   1 -10 379.528 42.4193   8
  11  -1  -9 8871.88 199.940  13
  11   1  -9 8732.39 205.194  13
  11  -1  -9 8861.79 188.345  12
  11  -1  -9 8685.46 192.232  20
  11  -1  -9 8665.55 175.733  18
  11   1  -9 8750.48 193.911  18
  11  -1  -9 8970.21 211.875   8
  11   1  -9 8516.12 191.044  16
  11  -1  -9 8911.83 214.998  16
  11  -1  -8 4175.79 138.825  13
  11   1  -8 4178.84 141.236  13
  11  -1  -8 4131.18 131.564  20
 -11  -1   8 3825.49 353.389   3
  11  -1  -8 4042.31 122.832  18
  11   1  -8 3958.89 131.709  18
  11   1  -8 4152.83 259.560   2
  11  -1  -8 4131.64 143.665   8
  11  -1  -8 3975.86 143.236  16
  11   1  -8 4127.57 132.045  16
  11  -1  -7 7815.45 189.223  13
  11   1  -7 8107.76 193.271  13
  11  -1  -7 7931.88 179.603  20
 -11  -1   7 7259.50 468.716   3
  11  -1  -7 7968.28 174.601  18
  11   1  -7 7551.96 351.342   2
  11   1  -7 8089.97 187.248  18
  11  -1  -7 7660.19 192.225   8
  11  -1  -7 7893.11 196.815  16
  11   1  -7 7875.29 181.117  16
  11  -1  -6-8.89491 25.2671  13
  11   1  -6 25.6678 28.4444  13
  11  -1  -6-4.19076 18.4215  20
  11  -1  -6 3.42632 17.8235  18
  11   1  -6 63.5374 52.1236   2
  11   1  -6 17.5110 26.1927  18
 -11  -1   6-81.1604 102.508   3
  11  -1  -6-15.2237 23.2757  16
  11   1  -6 17.3466 22.0921  16
  11  -1  -5 10259.7 215.554  13
  11   1  -5 9804.60 208.363  13
  11  -1  -5 9838.52 196.684  20
  11   1  -5 9743.81 407.748   2
 -11  -1   5 9185.80 493.983   3
  11  -1  -5 9863.31 198.672  18
  11   1  -5 10054.2 207.210  18
  11   1  -5 9830.18 175.375  17
  11  -1  -5 9961.49 217.646  16
  11  -1  -4 473.329 50.0274  13
  11   1  -4 495.822 49.8559  13
  11  -1  -4 559.390 47.6642  20
  11   1  -4 507.896 100.215   2
  11  -1  -4 476.825 47.1301  18
  11   1  -4 505.706 49.2603  18
  11   1  -4 458.567 41.0561  17
 -11  -1   4 373.276 105.247   3
  11  -1  -3 3155.78 120.381  13
  11   1  -3 3345.88 120.008  13
  11   1  -3 3284.74 240.235   2
  11  -1  -3 3253.36 113.490  20
 -11  -1   3 2970.39 256.146   3
  11   1  -3 3314.96 118.290  18
  11  -1  -3 3443.36 105.950  17
  11   1  -3 3379.27 108.630  17
  11  -1  -2 2006.07 97.7783  13
  11   1  -2 2096.77 95.0322  13
  11  -1  -2 1771.22 160.983   2
  11   1  -2 2327.24 210.487   2
  11  -1  -2 2165.78 92.1194  20
  11   1  -2 2086.02 94.5603  18
  11  -1  -2 2093.28 85.7387  17
  11   1  -2 2099.60 87.7735  17
  11  -1  -2 2145.76 86.0148   6
  11  -1  -1-12.6179 44.1209   2
  11  -1  -1 11.9399 21.4108  13
  11   1  -1 10.3270 18.3688  13
  11   1  -1 2.97302 36.6760   2
  11  -1  -1-34.8621 22.9995  20
  11   1  -1 10.4278 22.9942  18
  11  -1  -1 65.4454 18.6597  17
  11   1  -1 48.8787 22.8621  17
  11  -1  -1-4.35909 14.3367   6
  11   1  -1 21.0502 22.2445   6
  11  -1   0 7984.92 196.237  13
  11   1   0 7805.09 180.884  13
  11   1   0 8078.31 387.132   2
  11  -1   0 7833.21 179.725  20
  11   1   0 8012.08 184.198  18
  11  -1   0 8106.68 178.747  17
  11   1   0 8017.83 176.904  17
  11  -1   0 8083.90 174.664   6
  11   1   0 7948.61 185.957   6
  11  -1   1 1086.00 76.1540  13
  11   1   1 963.322 65.2409  13
  11  -1   1 1161.53 70.8673  20
 -11  -1  -1 941.639 62.2478  11
  11   1   1 977.256 66.3477  18
  11  -1   1 1010.52 66.5308  17
  11   1   1 1014.83 65.3220  17
  11  -1   1 1005.93 65.3507   6
  11   1   1 1074.52 71.6771   6
  11   1   2 3766.13 125.239  13
  11  -1   2 3772.59 129.801  20
 -11  -1  -2 3488.45 122.088  11
  11  -1   2 3648.70 127.129  17
  11   1   2 3806.43 127.721  17
  11  -1   2 3772.39 127.257   6
  11   1   2 3909.53 134.067   6
 -11  -1  -3-36.4585 24.8804  11
  11  -1   3-7.19825 23.9216  17
  11   1   3 23.4084 21.2204  17
  11  -1   3-25.6544 22.1200   6
  11   1   3-16.4474 23.4298   6
  11  -1   4 659.815 58.7919  17
  11   1   4 746.864 60.2663  17
  11  -1   4 644.007 57.2573   6
  11   1   4 612.327 56.7210   6
  11  -1   5 4047.75 142.659  17
  11  -1   5 3911.73 140.020   6
  11   1   5 4126.04 138.629  17
  11   1   5 4004.39 140.185   6
  11  -1   6 943.806 72.3698  17
  11  -1   6 861.982 68.5161   6
  11   1   6 973.091 70.1512  17
  11   1   6 957.827 71.2467   6
  11  -1   7 7156.93 191.309  17
  11  -1   7 6839.74 188.542   6
  11   1   7 6988.92 179.845  17
  11   1   7 7041.90 186.692   6
  11  -1   8 3797.79 139.505  17
  11  -1   8 3953.54 144.043   6
  11   1   8 3805.12 131.749  17
  11   1   8 3806.89 135.957   6
  11  -1   9 8723.87 203.290  17
  11   1   9 9082.17 196.504  17
  11  -1   9 9166.25 213.895   6
  11   1   9 8793.90 201.068   6
 -11  -1  -9 8766.72 212.268  15
  11   1  10 78.4887 22.5249  17
 -11  -1 -10 27.3111 23.8087  15
 -11   1 -10 36.5879 28.8861  15
 -11  -1 -11 341.001 42.0266  15
 -11   1 -11 377.961 51.3347  15
 -11  -1 -12 15.4173 17.5130  15
 -11   1 -12 1.36045 23.0226  15
 -11  -1 -13 544.526 44.1007  15
 -11   1 -13 607.039 48.9664  15
 -11  -1 -14 34.2918 12.3729  15
 -11   1 -14 51.5677 17.6239  15
 -11  -1 -15 694.020 35.4234  15
  11  -1  15 744.796 37.3541  14
  11   2 -18 636.126 35.6705  13
  11  -2 -18 678.664 39.5956  12
  11  -2 -18 630.215 41.5947   8
  11  -2 -18 658.769 43.4357  16
  11   2 -17 91.1341 19.3793  13
  11  -2 -17 82.2850 21.0013  12
  11  -2 -17 90.3833 24.2123  16
  11  -2 -17 115.985 26.1866   8
  11   2 -16 63.5139 20.8683  13
  11  -2 -16 78.1181 23.3190  12
  11   2 -16 87.2514 16.8858  18
  11  -2 -16 31.8258 19.9662  16
  11   2 -15 1017.29 64.3826  13
  11  -2 -15 894.645 61.1412  12
  11   2 -15 940.867 53.8204  18
  11  -2 -15 942.050 66.9169   8
  11  -2 -15 964.411 69.8057  16
  11   2 -14 1036.72 69.6503  13
  11  -2 -14 975.505 67.6337  12
  11   2 -14 1060.28 62.1624  18
  11  -2 -14 991.867 73.8694   8
  11  -2 -14 1025.53 73.7456  16
  11   2 -13 87.3077 30.1143  13
  11  -2 -13 48.2278 23.3844  12
  11   2 -13 53.6237 24.9869  18
  11  -2 -13 60.9172 31.7752  16
  11  -2 -13 69.4061 31.2010   8
  11   2 -12 1444.21 84.2823  13
  11  -2 -12 1497.85 85.4013  20
  11  -2 -12 1290.15 79.9483  12
  11  -2 -12 1507.11 91.6445   8
  11  -2 -12 1422.10 90.7839  16
  11   2 -11 1201.13 79.9457  13
  11  -2 -11 956.457 69.8951  12
  11  -2 -11 1067.38 75.0129  20
  11  -2 -11 1015.60 78.7626   8
  11  -2 -11 1086.75 80.7959  16
  11  -2 -10 206.912 32.4677  13
  11   2 -10 203.007 39.8035  13
  11  -2 -10 219.192 39.1455  12
  11  -2 -10 235.534 40.6736  20
  11  -2 -10 207.686 40.1426  16
  11  -2 -10 256.420 47.0010   8
  11  -2  -9 44.9060 24.3941  13
  11   2  -9 54.4724 27.0874  13
  11  -2  -9-8.59046 25.0491  12
  11  -2  -9 10.5422 21.3635  20
  11  -2  -9 20.9675 31.0279  16
  11  -2  -9 56.6061 35.4025   8
  11  -2  -8 18643.4 285.185  13
  11   2  -8 18787.8 299.241  13
  11  -2  -8 18420.7 289.818  12
  11  -2  -8 18333.2 296.454  20
  11  -2  -8 18690.0 313.245   8
  11  -2  -8 18661.7 315.938  16
  11  -2  -7 3705.05 129.688  13
  11   2  -7 3395.19 127.318  13
  11  -2  -7 3420.25 124.544  12
  11  -2  -7 3575.02 131.145  20
  11  -2  -7 3559.16 137.055  16
  11  -2  -6 5431.41 158.331  13
  11   2  -6 5448.14 158.068  13
  11  -2  -6 5508.25 162.440  20
  11   2  -6 5292.79 311.596   2
  11   2  -6 5473.44 158.245  18
 -11  -2   6 5444.10 406.783   3
  11   2  -6 5627.08 136.937  17
  11  -2  -6 5520.95 167.120  16
  11  -2  -5 1234.23 77.4502  13
  11   2  -5 1241.91 75.4302  13
  11  -2  -5 1144.08 74.7434  20
  11   2  -5 1090.73 145.329   2
  11   2  -5 1211.53 76.0216  18
  11   2  -5 1243.59 67.1831  17
  11  -2  -5 1215.22 79.5156  16
 -11  -2   5 1215.60 188.299   3
  11  -2  -4 70.9815 26.4365  13
  11   2  -4 15.7168 22.1450  13
  11  -2  -4 40.0921 22.8933  20
  11   2  -4 15.6916 33.0881   2
  11   2  -4 24.2491 19.7727  18
  11   2  -4 65.9226 21.3543  17
  11  -2  -4 36.5581 21.5008  16
  11  -2  -3 1480.39 85.3462  13
  11   2  -3 1464.45 79.3512  13
  11  -2  -3 1407.58 82.0490  20
  11   2  -3 1637.15 178.925   2
  11   2  -3 1421.75 80.5809  18
  11   2  -3 1493.42 76.7500  17
  11  -2  -2 7596.38 193.087  13
  11   2  -2 7663.29 177.082  13
  11  -2  -2 8024.09 193.521  20
  11   2  -2 7904.87 390.174   2
  11   2  -2 7995.45 185.267  18
  11  -2  -2 8138.23 171.281  17
  11   2  -2 7892.55 175.459  17
  11  -2  -1 7601.56 195.082  13
  11   2  -1 7615.54 172.986  13
  11   2  -1 7834.83 393.222   2
  11  -2  -1 7754.32 192.428  20
  11   2  -1 7814.41 182.676  18
  11  -2  -1 8015.00 175.990  17
  11   2  -1 7859.40 177.911  17
  11   2   0 2737.62 103.534  13
  11   2   0 2569.07 228.436   2
  11  -2   0 2730.82 117.027  20
 -11  -2   0 2875.23 109.598  11
  11   2   0 2818.95 110.375  18
  11  -2   0 2944.16 110.878  17
  11   2   0 3037.42 113.412  17
  11  -2   0 2981.92 100.851   6
  11   2   1 5322.51 325.491   2
  11  -2   1 5092.86 159.751  20
 -11  -2  -1 5000.31 147.896  11
  11   2   1 4905.25 143.557  18
  11  -2   1 5086.86 149.305  17
  11   2   1 4995.29 146.753  17
  11  -2   1 5132.60 137.409   6
  11   2   2 521.935 110.708   2
 -11  -2  -2 668.865 58.1162  11
  11  -2   2 783.042 66.9149  20
  11   2   2 620.956 53.0224  18
  11  -2   2 697.359 59.2158  17
  11   2   2 759.626 60.1511  17
  11  -2   2 652.089 52.2316   6
  11   2   2 672.321 58.1048   6
  11  -2   3 11370.9 244.704  20
 -11  -2  -3 11607.0 236.422  11
  11  -2   3 11598.4 236.701  17
  11  -2   3 11384.8 220.193   6
  11   2   3 11643.4 227.238  17
  11   2   3 11365.2 232.175   6
 -11  -2  -4 498.142 54.9380  11
  11  -2   4 508.149 55.3881  17
  11  -2   4 448.855 47.2843   6
  11   2   4 498.143 51.5485  17
  11   2   4 355.340 44.3182   6
 -11  -2  -5 3913.78 143.798  11
  11  -2   5 4078.28 146.522  17
  11  -2   5 3706.29 132.707   6
  11   2   5 3762.00 131.673  17
  11   2   5 3960.60 138.172   6
 -11  -2  -6 1107.12 79.3084  11
  11  -2   6 1103.70 78.1786  17
  11  -2   6 965.474 69.2419   6
  11   2   6 1121.47 72.6183  17
  11   2   6 1151.20 75.2805   6
  11  -2   7 7736.91 195.145   6
  11   2   7 7722.74 184.202  17
  11   2   7 7921.78 189.962   6
 -11  -2  -7 7576.59 181.624  15
 -11   2  -8 2.48773 25.3052  19
  11   2   8 20.7403 18.9184  17
  11  -2   8 27.3977 21.3387   6
  11   2   8 12.5615 21.3139   6
 -11  -2  -8 1.07819 18.1144  15
 -11   2  -9 18.6138 20.7109  19
  11   2   9-0.92859 18.1349  17
 -11  -2  -9-6.00122 17.6999  15
  11   2  10 1738.73 75.6689  17
 -11  -2 -10 1721.87 81.0373  15
 -11  -2 -11 40.5879 19.0761  15
 -11   2 -11 62.9688 27.0051  15
  11  -2  12 244.009 29.7258  14
 -11  -2 -12 210.505 26.4233  15
 -11   2 -12 221.939 33.5134  15
 -11  -2 -13 191.287 21.5419  15
 -11   2 -13 149.295 25.2979  15
  11  -2  14 37.8130 12.9884  14
 -11   2 -14 7.81661 11.8283  15
  11   3 -18 14.9244 9.17122  13
  11   3 -17 13.6019 12.1098  13
  11  -3 -17 42.1810 15.6734  12
  11  -3 -17 12.2980 15.2158  16
  11   3 -16 1439.88 65.1819  13
  11  -3 -16 1415.39 66.5337  12
  11   3 -16 1351.34 54.8699  18
  11  -3 -16 1459.50 72.5792  16
  11   3 -15-5.44794 17.0255  13
  11  -3 -15 3.35038 22.9008  12
  11   3 -15 15.2834 14.7381  18
  11  -3 -15-15.4838 22.4701  16
  11   3 -14 246.971 36.0728  13
  11  -3 -14 263.737 38.4906  12
  11  -3 -14 297.356 42.3974   8
  11  -3 -14 189.318 33.5887  16
  11   3 -13 1754.50 87.9484  13
  11  -3 -13 1749.23 89.7227  12
  11  -3 -13 1557.61 84.5670  20
  11  -3 -13 1660.68 89.8469   8
  11  -3 -13 1603.77 91.7654  16
  11   3 -12 4177.16 137.774  13
  11  -3 -12 4122.87 141.067  12
  11  -3 -12 4049.12 140.411  20
  11  -3 -12 4193.37 142.785   8
  11  -3 -12 4192.84 148.374  16
  11   3 -11 70.0056 28.4282  13
  11  -3 -11 77.2232 32.8033  12
  11  -3 -11 13.3340 25.0184  20
  11  -3 -11 28.2943 24.8184  16
  11   3 -10 94.7324 31.0209  13
  11  -3 -10 143.692 36.1852  12
  11  -3 -10 116.602 35.0672  20
  11  -3 -10 149.947 35.5657  16
  11   3  -9 2292.90 105.744  13
  11  -3  -9 2353.50 111.384  12
  11  -3  -9 2385.09 115.755  16
  11  -3  -9 2284.89 111.676  20
  11   3  -8 2323.31 105.503  13
  11  -3  -8 2420.51 113.454  12
  11  -3  -8 2467.49 115.141  20
  11   3  -8 2353.31 88.2240  17
  11  -3  -8 2343.39 114.066  16
  11  -3  -7 1549.70 81.3882  13
  11   3  -7 1481.14 84.3424  13
  11  -3  -7 1489.28 91.5094  20
  11   3  -7 1354.49 71.4046  17
  11  -3  -7 1385.95 87.7259  16
  11  -3  -6 11766.6 226.884  13
  11   3  -6 12014.1 229.651  13
  11  -3  -6 11964.9 249.089  20
  11   3  -6 11822.4 209.994  17
  11  -3  -6 12330.5 249.276  16
  11   3  -5 49.7008 23.5016  13
  11   3  -5 56.9141 29.7657  18
  11  -3  -5-24.1526 32.7430  20
  11   3  -5-25.4385 22.0672  17
  11  -3  -5-40.0534 25.0775  16
  11   3  -4 176.941 32.6041  13
  11  -3  -4 147.935 29.4979  20
  11   3  -4 194.633 33.9956  18
 -11  -3   4 113.336 29.7877   9
  11   3  -4 209.855 33.8783  17
  11  -3  -4 171.612 31.6139  16
  11   3  -3 1332.26 74.1275  13
  11  -3  -3 1267.71 82.7064  20
  11   3  -3 1272.70 76.9531  18
  11   3  -3 1295.11 76.2576  17
  11  -3  -3 1323.23 80.3798  16
  11  -3  -2-13.4999 23.1144  20
  11   3  -2-6.63291 23.4483  18
  11   3  -2 17.0672 22.3224  17
  11  -3  -2 0.12840 22.4474  16
  11  -3  -1 128.643 31.9679  20
 -11  -3   1 119.359 29.1150  11
  11   3  -1 170.560 32.7199  18
  11   3  -1 127.062 31.1148  17
  11  -3  -1 153.739 32.5760  16
  11  -3   0 1072.75 77.7223  20
  11   3   0 1083.21 68.0757  18
  11   3   0 1145.60 73.0834  17
 -11  -3   0 1095.82 73.6126  11
  11  -3   1 4057.72 148.791  20
 -11  -3  -1 4021.57 140.162  11
  11   3   1 4073.35 127.291  18
  11   3   1 4309.34 139.299  17
  11  -3   2 16875.8 306.013  20
 -11  -3  -2 16644.1 287.616  11
  11   3   2 16665.8 274.219  17
  11  -3   3 1084.10 81.3015  20
 -11  -3  -3 1013.19 74.6817  11
  11   3   3 1126.66 73.3765  17
 -11  -3  -4 1745.62 97.4867  11
  11  -3   4 1674.08 100.390  20
  11   3   4 1789.86 91.3953  17
  11  -3   5 1918.91 106.255  20
 -11  -3  -5 1887.07 101.264  11
  11  -3   5 1802.95 86.1315   6
  11   3   5 1752.32 89.1439  17
  11  -3   6 12.4481 28.6107  20
 -11  -3  -6-17.5318 26.9635  11
  11  -3   6 36.3507 18.6664   6
 -11  -3  -7 670.128 63.5912  11
  11  -3   7 681.636 55.4016   6
  11   3   7 625.418 52.8173  17
 -11   3  -8 3053.29 133.162  19
  11   3   8 3078.88 105.554  17
 -11   3  -9 5034.55 158.915  19
  11   3   9 5474.17 129.541  17
 -11   3 -10 358.230 41.6952  19
 -11   3 -10 370.643 44.7583  15
 -11   3 -11 318.395 34.5119  19
 -11   3 -11 310.624 36.3729  15
  11  -3  12 673.534 50.9689  20
 -11   3 -12 642.694 44.4342  15
  11  -3  13 5.22655 13.7271  20
 -11   3 -13 31.8160 11.1980  15
  11  -3  14 604.631 34.6484  20
  11   4 -16 27.8652 11.5926  13
  11   4 -16 32.2478 11.9342  18
  11  -4 -16 55.0829 15.0902  16
  11   4 -15 111.769 21.1533  13
  11   4 -15 111.589 21.0101  18
  11  -4 -15 100.772 21.0865  16
  11   4 -14 726.412 49.7116  13
  11  -4 -14 564.215 46.4324  16
  11   4 -13 335.921 37.9452  13
  11  -4 -13 330.145 40.1478  20
  11  -4 -13 302.266 37.0709  16
  11   4 -12 648.624 52.0775  13
  11  -4 -12 701.611 57.2473  20
  11  -4 -12 762.592 59.0276  16
  11   4 -11 774.470 57.5184  13
  11  -4 -11 886.799 65.5047  20
  11  -4 -11 785.161 62.6920  16
  11   4 -10 1448.92 78.3299  13
  11  -4 -10 1459.61 85.4391  20
  11  -4 -10 1442.09 83.4092  16
  11   4  -9 3918.77 128.868  13
  11  -4  -9 4193.73 144.445  20
 -11  -4   9 3849.63 134.080   9
  11   4  -9 4043.95 110.665  17
  11  -4  -9 4078.21 140.041  16
  11   4  -8 14810.2 246.252  13
  11  -4  -8 15350.4 277.121  20
 -11  -4   8 14664.4 268.687   9
  11   4  -8 14909.5 224.027  17
  11  -4  -8 14661.9 263.992  16
  11   4  -7 2117.47 94.4238  13
  11  -4  -7 2008.12 105.237  20
 -11  -4   7 1929.92 101.815   9
  11   4  -7 2183.08 91.2329  17
  11  -4  -7 2019.70 98.4760  16
  11   4  -6 2136.66 92.6846  13
 -11  -4   6 2007.24 104.582   9
  11  -4  -6 2149.99 109.189  20
  11   4  -6 2209.76 94.9678  17
  11  -4  -6 2081.63 99.4369  16
  11   4  -5 261.628 35.5909  13
  11  -4  -5 176.301 36.6933  20
  11   4  -5 217.524 38.3366  18
 -11  -4   5 150.104 32.1689   9
  11   4  -5 218.008 36.0473  17
  11  -4  -5 224.654 35.6705  16
  11  -4  -4 6308.61 183.673  20
  11   4  -4 6214.85 163.665  18
 -11  -4   4 6239.70 185.576   9
  11   4  -4 6371.51 165.297  17
  11  -4  -4 6512.05 168.322  16
  11  -4  -3 667.969 62.5185  20
  11   4  -3 776.062 60.4054  18
 -11  -4   3 819.559 71.7027   9
  11   4  -3 826.095 63.2029  17
  11  -4  -3 699.327 55.9738  16
  11  -4  -2 388.249 49.3598  20
 -11  -4   2 441.395 48.0979  11
  11   4  -2 365.010 41.2416  18
  11   4  -2 382.855 46.4405  17
  11  -4  -2 415.752 43.4177  16
  11  -4  -1 435.134 53.4248  20
 -11  -4   1 422.073 50.4694  11
  11   4  -1 460.054 45.6248  18
  11   4  -1 473.307 49.5887  17
  11  -4   0 5786.27 178.961  20
 -11  -4   0 5500.62 164.108  11
  11   4   0 5830.85 161.459  17
  11  -4   1 98.0182 33.3583  20
 -11  -4  -1 109.725 35.4478  11
  11   4   1 91.6029 30.4176  17
  11  -4   2 86.2586 31.2453  20
 -11  -4  -2 44.9888 23.6214  11
  11   4   2 86.1779 26.6426  17
  11  -4   3 16.9405 24.8616  20
 -11  -4  -3-32.3088 27.2113  11
  11   4   3 3.47303 21.9483  17
 -11  -4  -4 155.560 40.1241  11
  11   4   4 195.245 32.5196  17
  11  -4   4 169.367 39.4829  20
  11  -4   5-38.2049 24.8311  20
 -11  -4  -5-39.5492 28.7369  11
  11   4   5 28.1818 21.8612  17
  11  -4   6 342.177 47.1484  20
 -11  -4  -6 345.038 47.6733  11
  11   4   6 319.621 38.4652  17
  11  -4   7 1487.84 87.5682  20
 -11  -4  -7 1400.05 82.5448  11
 -11   4  -7 1276.29 89.8264  19
  11   4   7 1224.39 64.3513  17
  11  -4   8 795.149 63.3946  20
 -11  -4  -8 749.943 59.5733  11
 -11   4  -8 735.123 67.4670  19
 -11   4  -9 3582.98 126.613  19
 -11   4  -9 3562.55 106.646  15
  11  -4  10 285.179 35.6793  20
 -11   4 -10 217.963 30.4506  19
 -11   4 -10 224.255 25.9048  15
  11  -4  11 610.724 44.6335  20
 -11   4 -11 549.967 40.0720  19
  11  -4  12 224.400 25.2686  20
  11   5 -14 492.667 31.0034  13
  11   5 -14 500.107 32.3745  18
  11   5 -13 593.597 37.4317  13
  11   5 -13 665.446 42.0029  18
  11  -5 -13 545.622 34.5402  16
  11   5 -12 115.836 20.8580  13
  11  -5 -12 148.039 22.1048  16
  11   5 -11 3928.94 104.376  13
  11  -5 -11 4115.57 118.867  20
 -11  -5  11 3834.03 111.536   9
  11  -5 -11 3902.22 103.638  16
  11   5 -10 315.924 33.2620  13
  11  -5 -10 301.942 39.0228  20
 -11  -5  10 339.676 39.9035   9
  11  -5 -10 272.964 30.8404  16
  11   5  -9 1745.13 72.9627  13
  11  -5  -9 1789.76 86.9557  20
 -11  -5   9 1873.23 91.0472   9
  11   5  -9 1847.59 70.5788  17
  11   5  -8 2213.82 81.6628  13
  11  -5  -8 2461.84 103.563  20
 -11  -5   8 2333.36 105.267   9
  11   5  -8 2452.08 87.3833  17
  11  -5  -7 1081.12 70.9778  20
  11   5  -7 1222.56 70.4598  18
 -11  -5   7 1079.73 74.9667   9
  11   5  -7 1087.30 62.7119  17
  11  -5  -6 3126.44 120.015  20
  11   5  -6 3021.95 107.719  18
 -11  -5   6 2909.27 124.062   9
  11   5  -6 3031.05 105.940  17
  11  -5  -5 133.026 31.0355  20
  11   5  -5 112.673 26.3326  18
 -11  -5   5 117.547 31.9828   9
  11   5  -5 119.510 27.8884  17
  11  -5  -4 243.591 38.8880  20
  11   5  -4 259.686 33.7787  18
 -11  -5   4 254.860 43.0044   9
  11   5  -4 236.743 36.3503  17
  11  -5  -3 318.187 43.6549  20
 -11  -5   3 326.742 39.6402  11
  11   5  -3 278.174 33.6750  18
  11   5  -3 376.066 46.2157  17
  11  -5  -2 114.730 32.1214  20
 -11  -5   2 153.903 35.0551  11
  11   5  -2 116.403 29.6574  17
  11  -5  -1 615.752 57.3720  20
 -11  -5   1 599.346 55.0994  11
  11   5  -1 583.831 53.2580  17
  11  -5   0 118.643 30.5355  20
 -11  -5   0 116.876 32.9582  11
  11   5   0 110.836 31.3097  17
  11  -5   1-11.1392 23.8737  20
 -11  -5  -1 37.7049 26.3882  11
  11   5   1 4.65509 21.5173  17
  11  -5   2 634.736 56.2910  20
 -11  -5  -2 550.602 54.9397  11
  11   5   2 531.555 48.8621  17
  11  -5   3 238.314 37.5963  20
 -11  -5  -3 252.541 39.5229  11
  11   5   3 231.322 35.0151  17
  11  -5   4 899.493 65.2377  20
 -11  -5  -4 887.053 66.6759  11
[truncated: 86,778 more chars]
