# Supplementary material for: 2-Ethyl-3-[(R)-2-phenyl­butanamido]­quinazolin-4(3H)-one monohydrate
Source: Acta Crystallogr Sect E Struct Rep Online. 2014 Mar 22;70(Pt 4):o467. doi: 10.1107/S1600536814005996 (PMC3998561; doi:10.1107/S1600536814005996)
Supplement: Supplementary file 2 [file e-70-0o467-Isup2.hkl]

#
# h,k,l, Fc-squared, Fo-squared, sigma(Fo-squared), status flag
#
data_I
_shelx_title ' ks1318 in P2(1)/n'
_shelx_refln_list_code          4
_shelx_F_calc_maximum      178.08
_exptl_crystal_F_000       752.00
_reflns_d_resolution_high  0.8042

loop_
 _space_group_symop_operation_xyz
 'x, y, z'
 '-x+1/2, y+1/2, -z+1/2'
 '-x, -y, -z'
 'x-1/2, -y-1/2, z-1/2'

_cell_length_a    14.5354
_cell_length_b     7.3529
_cell_length_c    18.1945
_cell_angle_alpha  90.000
_cell_angle_beta   98.591
_cell_angle_gamma  90.000

_shelx_F_squared_multiplier     1.000

loop_
 _refln_index_h
 _refln_index_k
 _refln_index_l
 _refln_F_squared_calc
 _refln_F_squared_meas
 _refln_F_squared_sigma
 _refln_observed_status
   2   0   0        275.89        251.33         4.32 o
   4   0   0        506.89        531.21         4.17 o
   6   0   0       2831.84       2928.05        13.99 o
   8   0   0        319.73        370.98         5.91 o
  10   0   0         47.96         35.56         2.20 o
  12   0   0        289.53        299.00         4.25 o
  14   0   0          1.22          2.05         0.95 o
  16   0   0          0.02          0.34         0.47 o
   1   1   0         53.73         43.73         1.15 o
   2   1   0       8147.95       8189.39        23.70 o
   3   1   0       4678.83       4495.56        23.74 o
   4   1   0       2871.55       2747.35         9.86 o
   5   1   0       1794.12       1725.18         5.90 o
   6   1   0       2246.27       2233.52        10.24 o
   7   1   0         40.99         21.70         1.00 o
   8   1   0         49.60         64.24         2.22 o
   9   1   0         16.30         20.29         1.21 o
  10   1   0         48.63         57.72         1.38 o
  11   1   0        273.82        278.39         2.21 o
  12   1   0         36.21         41.62         0.92 o
  13   1   0         87.69         87.45         1.66 o
  14   1   0        122.82        102.84         1.98 o
  15   1   0         37.77         34.78         2.08 o
  16   1   0          7.24          7.91         0.68 o
  17   1   0          0.01          0.30         0.27 o
   1   2   0      17817.90      18335.93        99.75 o
   2   2   0        259.29        227.65         3.85 o
   3   2   0        415.33        410.43         4.07 o
   4   2   0       1027.11        989.74         5.55 o
   5   2   0        167.69        195.37         3.20 o
   6   2   0        207.87        217.35         2.23 o
   7   2   0          0.61          0.31         0.26 o
   8   2   0         94.49         78.22         1.73 o
   9   2   0        258.42        279.61         4.76 o
  10   2   0        493.63        514.49         3.21 o
  11   2   0        103.93        100.09         1.62 o
  12   2   0         55.50         61.00         1.40 o
  13   2   0          6.75          4.91         0.55 o
  14   2   0          8.32         13.47         0.88 o
  15   2   0          1.84          1.79         0.45 o
  16   2   0          1.02          2.04         0.30 o
  17   2   0          7.58          8.15         0.58 o
   1   3   0        365.05        394.97         4.31 o
   2   3   0       1487.26       1558.41         9.65 o
   3   3   0         17.54         10.14         0.83 o
   4   3   0       1699.33       1723.36         9.68 o
   5   3   0        645.11        604.89         5.94 o
   6   3   0        264.79        265.68         5.06 o
   7   3   0        343.72        390.87         5.51 o
   8   3   0         20.75         21.40         1.38 o
   9   3   0          0.10          0.23         0.29 o
  10   3   0        162.13        163.33         2.35 o
  11   3   0         32.78         38.33         1.27 o
  12   3   0         26.68         26.49         0.97 o
  13   3   0         92.16         86.52         2.02 o
  14   3   0         79.31         71.63         1.88 o
  15   3   0         17.26         15.81         0.83 o
  16   3   0          6.76          8.02         0.51 o
   0   4   0        504.67        529.43         7.06 o
   1   4   0       6471.70       6674.57        31.70 o
   2   4   0        801.75        838.01         7.33 o
   3   4   0         57.79         42.57         1.85 o
   4   4   0        205.43        210.93         2.93 o
   5   4   0         17.85         15.96         1.19 o
   6   4   0         35.65         36.23         1.88 o
   7   4   0        308.51        346.72         3.08 o
   8   4   0          5.12          5.89         0.45 o
   9   4   0        172.41        170.46         2.54 o
  10   4   0         13.89         15.33         1.00 o
  11   4   0        212.20        199.02         3.38 o
  12   4   0         48.66         42.82         1.57 o
  13   4   0         15.90         14.77         0.91 o
  14   4   0          5.58          6.73         0.76 o
  15   4   0         13.24         14.06         0.86 o
  16   4   0          1.24          1.03         0.37 o
   1   5   0          1.03          0.55         0.52 o
   2   5   0        605.15        623.37         9.45 o
   3   5   0          4.76          3.82         0.64 o
   4   5   0        273.90        274.99         3.14 o
   5   5   0        120.71        125.97         2.19 o
   6   5   0         10.03         11.49         0.67 o
   7   5   0          8.04         10.38         0.66 o
   8   5   0          1.47          0.99         0.34 o
   9   5   0         63.42         62.97         1.94 o
  10   5   0         90.71         89.27         2.26 o
  11   5   0          4.28          4.02         0.63 o
  12   5   0          2.78          3.12         0.50 o
  13   5   0         55.30         53.66         1.82 o
  14   5   0          9.49         10.17         0.73 o
   0   6   0        370.70        381.41         5.38 o
   1   6   0         65.23         61.23         1.37 o
   2   6   0        304.13        302.67         2.80 o
   3   6   0        315.56        294.62         3.20 o
   4   6   0          9.72          7.94         0.70 o
   5   6   0         99.92         86.44         2.02 o
   6   6   0         18.15         17.30         0.96 o
   7   6   0          3.56          0.86         0.50 o
   8   6   0          8.80          9.04         0.69 o
   9   6   0          6.51          5.75         0.64 o
  10   6   0         20.99         22.66         1.05 o
  11   6   0          1.93          1.66         0.37 o
  12   6   0         41.78         40.66         1.01 o
  13   6   0         11.14          9.49         0.51 o
   1   7   0        147.11        142.70         1.98 o
   2   7   0         74.87         74.59         1.42 o
   3   7   0         37.23         34.87         1.11 o
   4   7   0          0.85          0.61         0.34 o
   5   7   0          2.79          3.09         0.50 o
   6   7   0         88.02         83.63         2.01 o
   7   7   0          0.07          0.24         0.55 o
   8   7   0          0.18         -0.23         0.46 o
   9   7   0         92.10         93.99         2.26 o
  10   7   0          0.01          0.34         0.38 o
  11   7   0          1.20          1.18         0.28 o
   0   8   0        227.91        217.08         3.46 o
   1   8   0          0.06          0.03         0.32 o
   2   8   0          7.85          3.60         0.44 o
   3   8   0          2.90          2.89         0.54 o
   4   8   0         33.30         38.32         1.82 o
   5   8   0         37.95         32.12         2.28 o
   6   8   0         20.99         20.69         0.99 o
   7   8   0          2.21          3.20         0.68 o
   8   8   0          0.67          1.48         0.53 o
 -17   0   1          0.06          0.60         0.30 o
 -15   0   1         85.29         73.31         3.19 o
 -13   0   1         75.73         58.92         2.27 o
 -11   0   1        175.11        185.94         2.49 o
  -9   0   1         10.30         13.11         1.30 o
  -7   0   1        918.35       1064.30         8.84 o
  -5   0   1       2114.09       1865.75         9.52 o
  -3   0   1       4226.79       3903.17        20.06 o
  -1   0   1      12291.43      12626.78        27.60 o
   1   0   1        282.42        284.30         3.91 o
   3   0   1       3013.84       2858.00        20.47 o
   5   0   1       1609.04       1677.96         8.94 o
   7   0   1       5696.72       6417.42        23.88 o
   9   0   1         84.39         77.00         3.05 o
  11   0   1          5.68          5.46         0.78 o
  13   0   1        549.78        492.46         6.31 o
  15   0   1          0.19         -0.69         0.72 o
  17   0   1          0.00         -0.11         0.44 o
 -17   1   1          0.84          1.63         0.34 o
 -16   1   1          0.00         -0.23         0.28 o
 -15   1   1         28.09         24.89         1.14 o
 -14   1   1          8.82          8.06         0.62 o
 -13   1   1        249.70        233.15         2.75 o
 -12   1   1         61.24         67.04         1.21 o
 -11   1   1          0.07          0.51         0.24 o
 -10   1   1        274.44        260.41         3.78 o
  -9   1   1         71.13         69.24         1.85 o
  -8   1   1       1056.65       1103.41        10.42 o
  -7   1   1       7184.93       7649.06        20.47 o
  -6   1   1        380.48        368.33         3.97 o
  -5   1   1        333.01        329.56         4.65 o
  -4   1   1         40.11         38.76         0.99 o
  -3   1   1      10512.57      10075.23        94.97 o
  -2   1   1        743.76        751.99         9.63 o
  -1   1   1         75.73        113.35         4.96 o
   0   1   1        564.52        525.17         4.93 o
   1   1   1      14398.18      14372.83        44.91 o
   2   1   1        109.26         86.38         2.25 o
   3   1   1       1543.12       1497.67         4.98 o
   4   1   1        957.83        876.92         4.23 o
   5   1   1       5041.47       5323.06        14.80 o
   6   1   1        450.33        441.93         2.85 o
   7   1   1        422.62        464.20         5.82 o
   8   1   1        144.35        133.69         2.48 o
   9   1   1          0.01          0.26         0.42 o
  10   1   1        127.14        132.14         1.71 o
  11   1   1         27.59         35.68         0.78 o
  12   1   1         58.73         62.44         1.30 o
  13   1   1        108.40         92.11         1.72 o
  14   1   1         27.87         24.07         1.17 o
  15   1   1        221.60        224.93         3.97 o
  16   1   1         11.36         11.95         0.95 o
  17   1   1         16.26         20.10         0.76 o
 -17   2   1          2.14          2.08         0.92 o
 -16   2   1          2.93          3.90         0.35 o
 -15   2   1         20.62         21.22         0.87 o
 -14   2   1         54.25         43.50         1.17 o
 -13   2   1         50.75         45.95         1.23 o
 -12   2   1        147.48        145.77         2.13 o
 -11   2   1        271.75        271.63         2.55 o
 -10   2   1        149.55        155.11         1.63 o
  -9   2   1        602.75        610.08         7.45 o
  -8   2   1         44.70         53.58         1.69 o
  -7   2   1       1077.01       1115.13         7.04 o
  -6   2   1        558.71        514.10         3.98 o
  -5   2   1        726.26        747.04         9.01 o
  -4   2   1        213.95        196.91         1.87 o
  -3   2   1       1079.30       1038.01         7.68 o
  -2   2   1       7364.26       7377.22        16.72 o
  -1   2   1       2909.70       2811.43        13.53 o
   0   2   1       3329.50       3116.99         9.99 o
   1   2   1      11591.29      11789.21        27.80 o
   2   2   1       1918.34       1879.92        17.28 o
   3   2   1       3727.46       3570.69        13.18 o
   4   2   1       3244.27       3193.61        14.15 o
   5   2   1       1136.51       1091.46         7.50 o
   6   2   1        499.23        461.77         3.32 o
   7   2   1       3190.52       3370.46        20.90 o
   8   2   1        335.18        373.56         4.23 o
   9   2   1          2.15          2.56         0.52 o
  10   2   1        131.86        110.96         1.47 o
  11   2   1        187.25        175.96         2.06 o
  12   2   1         12.99          9.51         0.55 o
  13   2   1         88.91         80.50         2.13 o
  14   2   1         42.73         37.51         1.42 o
  15   2   1         33.57         29.79         1.57 o
  16   2   1         11.96         12.44         0.56 o
  17   2   1          3.33          2.02         0.34 o
 -16   3   1          0.08          0.08         0.26 o
 -15   3   1         26.76         27.86         1.09 o
 -14   3   1         49.19         46.58         2.08 o
 -13   3   1         29.78         29.55         1.12 o
 -12   3   1         49.39         44.68         1.39 o
 -11   3   1          5.17          4.92         0.49 o
 -10   3   1          0.48          1.03         0.37 o
  -9   3   1          0.07          0.03         0.38 o
  -8   3   1        730.32        737.40        14.55 o
  -7   3   1        291.30        338.67         5.21 o
  -6   3   1       1228.58       1227.22         9.64 o
  -5   3   1          7.13          5.24         0.91 o
  -4   3   1        413.39        368.25         4.46 o
  -3   3   1         76.57        100.43         2.27 o
  -2   3   1       1621.00       1648.02         8.75 o
  -1   3   1       2000.38       1982.83         9.32 o
   0   3   1       6766.21       6918.03        31.98 o
   1   3   1        691.38        674.65         5.35 o
   2   3   1        847.05        825.32         4.77 o
   3   3   1         30.82         36.85         0.85 o
   4   3   1         66.76         61.78         1.09 o
   5   3   1       1231.18       1301.09         7.60 o
   6   3   1          3.48          1.58         0.40 o
   7   3   1         81.56         76.48         1.85 o
   8   3   1         70.75         68.31         2.60 o
   9   3   1       1136.81       1153.04         9.45 o
  10   3   1        319.47        318.23         3.37 o
  11   3   1        135.02        143.56         2.41 o
  12   3   1        123.34        122.90         2.24 o
  13   3   1          2.97          3.07         0.52 o
  14   3   1         49.41         38.55         1.38 o
  15   3   1         56.45         56.94         1.48 o
  16   3   1          9.06         10.41         0.54 o
 -16   4   1         24.67         28.30         0.92 o
 -15   4   1          4.13          4.26         0.51 o
 -14   4   1          5.40          4.56         0.67 o
 -13   4   1         49.39         46.65         1.25 o
 -12   4   1         36.70         33.38         1.16 o
 -11   4   1         15.06         15.67         0.86 o
 -10   4   1         99.52         91.20         1.75 o
  -9   4   1        207.24        214.58         2.26 o
  -8   4   1         56.17         53.75         1.41 o
  -7   4   1         51.65         54.37         1.21 o
  -6   4   1        150.04        172.56         4.10 o
  -5   4   1        134.95        138.40         3.27 o
  -4   4   1          1.99          1.50         0.84 o
  -3   4   1        132.83        137.15         3.52 o
  -2   4   1        595.08        640.12         6.38 o
  -1   4   1        132.59        119.01         2.68 o
   0   4   1       1200.16       1223.28        12.96 o
   1   4   1        610.78        551.62         6.94 o
   2   4   1       1242.83       1144.12         8.26 o
   3   4   1        505.84        554.33         6.53 o
   4   4   1         49.54         43.97         1.81 o
   5   4   1        188.10        170.74         3.60 o
   6   4   1        228.14        242.23         5.28 o
   7   4   1        152.08        162.34         2.36 o
   8   4   1        523.47        534.71         3.65 o
   9   4   1         53.03         57.89         1.72 o
  10   4   1        185.66        163.54         3.10 o
  11   4   1          2.73          3.46         0.66 o
  12   4   1        178.15        171.23         4.09 o
  13   4   1          8.32          7.73         0.72 o
  14   4   1          0.15         -0.30         0.48 o
  15   4   1          7.52          9.98         0.74 o
 -15   5   1         28.76         33.77         1.22 o
 -14   5   1         28.28         30.82         1.22 o
 -13   5   1          5.57          6.17         0.56 o
 -12   5   1         75.78         79.08         2.87 o
 -11   5   1         23.35         20.87         1.11 o
 -10   5   1          5.41          5.40         0.67 o
  -9   5   1        188.47        187.29         3.05 o
  -8   5   1         15.57         22.03         1.16 o
  -7   5   1          5.11          5.11         0.51 o
  -6   5   1        329.00        336.72         3.23 o
  -5   5   1        407.76        381.95         5.14 o
  -4   5   1        102.50         97.24         1.82 o
  -3   5   1         63.04         65.34         1.75 o
  -2   5   1         30.73         26.68         1.35 o
  -1   5   1         85.93         78.28         4.29 o
   0   5   1       1062.07       1104.30         8.35 o
   1   5   1        485.27        474.99         6.86 o
   2   5   1          4.11          0.70         0.55 o
   3   5   1         83.23         80.47         1.92 o
   4   5   1         26.17         24.67         1.39 o
   5   5   1         77.26         67.30         1.61 o
   6   5   1         12.71         10.97         0.65 o
   7   5   1          1.58          1.10         0.36 o
   8   5   1         97.13        101.54         1.74 o
   9   5   1        142.06        131.88         2.75 o
  10   5   1          1.87          1.39         0.53 o
  11   5   1          0.34          0.33         0.48 o
  12   5   1         17.66         18.54         0.99 o
  13   5   1         28.27         27.65         1.75 o
  14   5   1          3.17          1.28         0.33 o
 -13   6   1         13.53         13.39         0.96 o
 -12   6   1          0.04          0.09         0.32 o
 -11   6   1          1.88          2.94         0.46 o
 -10   6   1          3.82          3.89         0.70 o
  -9   6   1          0.15         -0.46         0.46 o
  -8   6   1         57.45         51.76         1.35 o
  -7   6   1          0.59          0.87         0.54 o
  -6   6   1        107.68        101.99         2.20 o
  -5   6   1        129.33        129.75         2.47 o
  -4   6   1         20.26         25.09         1.12 o
  -3   6   1         12.92         16.02         0.79 o
  -2   6   1          0.15         -0.18         0.56 o
  -1   6   1        134.93        133.06         2.01 o
   0   6   1        109.14        114.64         2.09 o
   1   6   1          0.26          0.21         0.33 o
   2   6   1       2145.24       2118.55         9.72 o
   3   6   1         29.32         27.19         1.00 o
   4   6   1         93.34         83.52         1.96 o
   5   6   1        210.95        211.52         3.12 o
   6   6   1          3.92          5.61         0.53 o
   7   6   1          3.12          2.05         0.42 o
   8   6   1         58.65         59.12         1.77 o
   9   6   1         32.06         31.90         1.16 o
  10   6   1          0.04          0.29         0.37 o
  11   6   1          7.48          7.09         0.53 o
  12   6   1          3.94          3.54         0.37 o
  13   6   1          0.01         -0.14         0.26 o
 -11   7   1          1.99          1.89         0.34 o
 -10   7   1         15.08         15.28         0.87 o
  -9   7   1          2.78          2.53         0.77 o
  -8   7   1         31.15         29.03         2.08 o
  -7   7   1         60.63         66.22         1.84 o
  -6   7   1          1.17          1.18         0.51 o
  -5   7   1         35.61         32.11         1.40 o
  -4   7   1         31.04         31.00         1.20 o
  -3   7   1         91.45        101.84         2.12 o
  -2   7   1        139.12        132.99         1.74 o
  -1   7   1          3.53          5.61         0.47 o
   0   7   1          5.11          3.67         0.40 o
   1   7   1        366.56        362.38         3.44 o
   2   7   1         51.11         52.17         1.50 o
   3   7   1         11.06          9.74         0.63 o
   4   7   1         11.08         13.80         0.82 o
   5   7   1          8.63          8.37         0.72 o
   6   7   1         10.48          8.50         0.81 o
   7   7   1          0.00          0.52         0.37 o
   8   7   1         49.93         42.23         2.07 o
   9   7   1         34.91         31.28         1.30 o
  10   7   1          6.50          4.79         0.53 o
  11   7   1         11.94          8.28         0.51 o
  -8   8   1          0.46          1.39         0.30 o
  -7   8   1         34.92         39.05         1.27 o
  -6   8   1          1.41          0.46         0.58 o
  -5   8   1         54.43         56.41         1.76 o
  -4   8   1         11.30         10.07         0.85 o
  -3   8   1         11.98         11.10         0.88 o
  -2   8   1         22.82         20.29         1.17 o
  -1   8   1        103.48        102.00         1.96 o
   0   8   1          1.38          1.09         0.38 o
   1   8   1          5.05          3.05         0.42 o
   2   8   1         81.01         74.72         1.40 o
   3   8   1        100.86         95.65         1.82 o
   4   8   1          1.70          2.11         0.52 o
   5   8   1         17.82         18.81         1.10 o
   6   8   1         41.64         42.37         1.92 o
   7   8   1          5.40          4.32         0.45 o
   8   8   1          0.87          0.93         0.48 o
 -16   0   2         28.05         31.25         1.41 o
 -14   0   2         72.65         58.00         2.21 o
 -12   0   2          5.44          2.79         0.53 o
 -10   0   2        126.91        144.59         3.71 o
  -8   0   2        443.62        433.21         6.09 o
  -6   0   2       2806.99       2721.78        12.63 o
  -4   0   2       8107.27       7936.64        17.45 o
  -2   0   2        203.39        170.18         3.78 o
   0   0   2        330.29        352.07        10.32 o
   2   0   2       3306.51       2863.08        18.74 o
   4   0   2        476.61        477.86         4.47 o
   6   0   2       1087.29       1146.95         9.52 o
   8   0   2        304.81        336.33         6.07 o
  10   0   2         15.88         14.57         0.95 o
  12   0   2          6.74          5.65         0.85 o
  14   0   2         39.01         29.96         2.99 o
  16   0   2         20.79         18.98         1.53 o
 -17   1   2         12.64         13.68         0.85 o
 -16   1   2          0.44         -0.05         0.44 o
 -15   1   2         16.36         17.48         0.75 o
 -14   1   2          1.90          1.75         0.36 o
 -13   1   2          4.34          3.61         0.39 o
 -12   1   2         27.33         24.22         0.80 o
 -11   1   2         84.59         73.07         1.16 o
 -10   1   2        228.41        208.99         3.72 o
  -9   1   2          0.20         -0.21         0.38 o
  -8   1   2        174.79        190.35         2.49 o
  -7   1   2        503.24        519.55         5.24 o
  -6   1   2         47.68         62.51         1.24 o
  -5   1   2        731.67        720.39         5.70 o
  -4   1   2        183.86        195.50         2.65 o
  -3   1   2        774.77        677.57         9.50 o
  -2   1   2          7.17         18.16         0.67 o
  -1   1   2        164.11        150.49         3.17 o
   0   1   2      31711.61      31700.67        86.67 o
   1   1   2       3285.80       2978.82        11.13 o
   2   1   2       2286.18       2208.27        10.45 o
   3   1   2       3704.55       3452.11         7.86 o
   4   1   2         27.37         43.48         0.81 o
   5   1   2        295.73        295.99         2.59 o
   6   1   2          5.60          6.80         0.57 o
   7   1   2        230.16        238.86         3.19 o
   8   1   2        768.03        817.11         6.37 o
   9   1   2         82.32        104.13         2.58 o
  10   1   2        365.84        332.51         3.14 o
  11   1   2        130.78        130.24         1.68 o
  12   1   2        150.61        156.54         2.05 o
  13   1   2         23.77         19.27         0.83 o
  14   1   2          8.00         11.64         1.06 o
  15   1   2          6.90          6.09         1.22 o
  16   1   2          0.38          0.93         0.45 o
  17   1   2         11.26         12.05         0.57 o
 -17   2   2          0.06         -0.17         0.30 o
 -16   2   2         32.63         35.07         0.94 o
 -15   2   2          1.88          0.89         0.29 o
 -14   2   2        123.45        115.67         1.91 o
 -13   2   2         13.05         12.62         0.63 o
 -12   2   2        107.87        107.22         1.69 o
 -11   2   2        274.58        275.46         2.55 o
 -10   2   2         24.93         16.48         0.62 o
  -9   2   2         79.80         90.53         4.51 o
  -8   2   2        150.68        154.53         2.72 o
  -7   2   2       1016.06       1135.66        21.70 o
  -6   2   2        124.32        139.73         2.86 o
  -5   2   2         54.87         48.86         1.47 o
  -4   2   2          1.77          4.32         0.50 o
  -3   2   2         11.32         12.87         1.01 o
  -2   2   2        330.39        370.29         4.34 o
  -1   2   2       3901.32       3923.79        11.88 o
   0   2   2         53.23         33.86         0.80 o
   1   2   2        584.45        515.52         6.55 o
   2   2   2       2223.41       2114.19         8.29 o
   3   2   2        628.70        624.90         3.05 o
   4   2   2       1731.67       1703.20         7.15 o
   5   2   2       2454.17       2411.07         7.51 o
   6   2   2        949.13        936.55         5.85 o
   7   2   2        310.72        319.41         3.77 o
   8   2   2          3.14          8.99         0.75 o
   9   2   2        200.82        204.26         3.02 o
  10   2   2        213.16        218.08         2.08 o
  11   2   2         20.52         23.87         0.78 o
  12   2   2          0.17          0.44         0.36 o
  13   2   2         15.26         12.09         0.91 o
  14   2   2         97.53         93.50         2.69 o
  15   2   2         41.70         38.99         1.32 o
  16   2   2          5.46          7.36         0.44 o
  17   2   2          0.01          0.17         0.32 o
 -16   3   2          3.69          5.90         0.46 o
 -15   3   2          9.59         10.84         0.73 o
 -14   3   2          0.47          0.13         0.35 o
 -13   3   2          1.38          1.92         0.57 o
 -12   3   2          4.58          2.61         0.53 o
 -11   3   2          0.01         -0.02         0.40 o
 -10   3   2         19.65         20.41         0.76 o
  -9   3   2        119.66        133.97         1.81 o
  -8   3   2        135.34        132.71         6.37 o
  -7   3   2        160.81        176.40         6.98 o
  -6   3   2        379.07        374.17         5.39 o
  -5   3   2          1.19          4.03         0.72 o
  -4   3   2          8.83         16.86         1.03 o
  -3   3   2         10.20          8.11         0.76 o
  -2   3   2        101.34         92.66         2.11 o
  -1   3   2       5035.62       4969.00        18.93 o
   0   3   2        565.49        581.79         4.92 o
   1   3   2       1413.07       1481.27         7.02 o
   2   3   2          1.97          3.01         0.50 o
   3   3   2          0.02          0.00         0.26 o
   4   3   2         92.87         95.41         1.43 o
   5   3   2         56.91         53.53         1.20 o
   6   3   2          0.06         -0.36         0.36 o
   7   3   2        443.73        438.76         4.58 o
   8   3   2         16.21         10.87         0.67 o
   9   3   2          0.71          0.63         0.32 o
  10   3   2        137.80        127.77         2.48 o
  11   3   2        594.70        584.48         5.82 o
  12   3   2         18.29         18.03         1.10 o
  13   3   2         10.85         12.97         0.78 o
  14   3   2         58.26         67.02         1.76 o
  15   3   2          3.84          6.34         0.79 o
  16   3   2          0.01          0.42         0.26 o
 -16   4   2          3.03          3.24         0.38 o
 -15   4   2         19.35         22.26         1.07 o
 -14   4   2          2.14          1.10         0.45 o
 -13   4   2          0.00          0.43         0.32 o
 -12   4   2          5.16          4.81         0.47 o
 -11   4   2         13.02         13.89         0.71 o
 -10   4   2        161.83        160.33         2.30 o
  -9   4   2         56.11         68.79         1.47 o
  -8   4   2         91.40         96.36         1.87 o
  -7   4   2        419.76        450.76         3.43 o
  -6   4   2        146.06        139.57         3.69 o
  -5   4   2        727.53        764.86         7.69 o
  -4   4   2         73.31         68.82         2.66 o
  -3   4   2         26.01         26.96         1.42 o
  -2   4   2         32.13         37.77         1.62 o
  -1   4   2         54.63         55.68         1.75 o
   0   4   2        871.47        887.32         7.59 o
   1   4   2         53.61         63.20         1.61 o
   2   4   2       3049.08       3051.07        74.21 o
   3   4   2         69.22         61.61         1.75 o
   4   4   2         48.48         56.79         1.57 o
   5   4   2        270.35        258.07         4.82 o
   6   4   2         67.77         72.06         2.92 o
   7   4   2        698.13        696.60         4.06 o
   8   4   2          0.56         -0.27         0.35 o
   9   4   2          5.96          4.22         0.65 o
  10   4   2         69.18         68.98         2.04 o
  11   4   2          2.82          2.47         0.54 o
  12   4   2          3.16          2.67         0.59 o
  13   4   2          0.02         -0.24         0.45 o
  14   4   2          4.50          4.23         0.62 o
  15   4   2         51.83         50.20         1.46 o
 -15   5   2          4.90          4.57         0.42 o
 -14   5   2         18.57         18.55         0.96 o
 -13   5   2          0.13          0.36         0.76 o
 -12   5   2         18.30         15.44         1.41 o
 -11   5   2          6.29          4.48         0.64 o
 -10   5   2        119.82        122.87         2.33 o
  -9   5   2          1.93          2.62         0.43 o
  -8   5   2          4.37          3.20         0.53 o
  -7   5   2        109.06        109.04         2.15 o
  -6   5   2         16.09         15.50         0.74 o
  -5   5   2         45.70         54.45         1.69 o
  -4   5   2         18.33         23.55         0.95 o
  -3   5   2         14.02         11.40         0.74 o
  -2   5   2        545.30        520.21         9.14 o
  -1   5   2        113.13        115.02         3.45 o
   0   5   2        234.43        227.31         3.80 o
   1   5   2         68.98         83.94         2.43 o
   2   5   2        522.31        562.27         6.15 o
   3   5   2        367.16        370.06         5.34 o
   4   5   2          4.65          3.27         0.41 o
   5   5   2          0.13         -0.41         0.41 o
   6   5   2         19.86         20.62         0.87 o
   7   5   2         50.09         47.16         1.19 o
   8   5   2         47.86         42.01         1.35 o
   9   5   2         24.03         20.83         1.17 o
  10   5   2          8.98          8.72         1.06 o
  11   5   2         22.63         19.91         1.07 o
  12   5   2         24.42         24.74         1.10 o
  13   5   2          6.23          7.21         0.72 o
  14   5   2          0.21          0.22         0.28 o
 -13   6   2          0.08         -0.23         0.27 o
 -12   6   2         11.78          9.27         0.52 o
 -11   6   2         10.60         11.01         0.73 o
 -10   6   2          5.61          5.32         0.59 o
  -9   6   2         29.45         22.73         1.02 o
  -8   6   2          0.12          0.18         0.42 o
  -7   6   2         38.37         31.21         1.19 o
  -6   6   2         46.67         39.75         1.61 o
  -5   6   2         75.89         86.90         2.05 o
  -4   6   2         16.61         17.57         0.97 o
  -3   6   2        198.07        212.24         3.10 o
  -2   6   2         91.82         95.37         1.71 o
  -1   6   2         52.90         52.11         1.28 o
   0   6   2         16.59         20.43         0.76 o
   1   6   2        692.67        700.70         4.21 o
   2   6   2        421.37        408.35         3.29 o
   3   6   2         30.33         29.02         1.14 o
   4   6   2         61.28         61.53         1.76 o
   5   6   2        108.49        107.56         1.98 o
   6   6   2          3.62          4.16         0.56 o
   7   6   2         10.54         10.15         0.74 o
   8   6   2          1.00          0.83         0.39 o
   9   6   2         24.04         20.54         0.93 o
  10   6   2         11.23         11.07         0.68 o
  11   6   2          0.27          0.53         0.39 o
  12   6   2          0.23          0.10         0.24 o
 -11   7   2          6.19          5.63         0.70 o
 -10   7   2          0.09         -0.04         0.36 o
  -9   7   2          7.56          6.97         0.94 o
  -8   7   2         15.82         15.84         1.68 o
  -7   7   2          3.91          4.42         0.64 o
  -6   7   2          3.55          4.56         0.67 o
  -5   7   2         51.40         53.43         1.77 o
  -4   7   2         10.32         13.39         0.95 o
  -3   7   2         29.68         33.78         1.27 o
  -2   7   2        119.01        128.64         2.12 o
  -1   7   2         87.49         92.86         1.97 o
   0   7   2         19.40         15.80         0.87 o
   1   7   2          1.42          1.43         0.45 o
   2   7   2         31.37         30.45         1.16 o
   3   7   2        146.94        143.19         2.43 o
   4   7   2         14.27         11.49         0.86 o
   5   7   2         68.90         66.41         1.82 o
   6   7   2          3.37          3.13         0.49 o
   7   7   2          4.71          2.37         0.75 o
   8   7   2         57.06         54.31         1.54 o
   9   7   2          8.68          9.66         0.59 o
  10   7   2         11.94         11.69         0.85 o
  11   7   2          0.59          0.26         0.35 o
  -8   8   2          4.66          5.18         0.53 o
  -7   8   2          0.30          0.11         0.48 o
  -6   8   2         72.26         72.59         1.88 o
  -5   8   2         27.96         28.78         1.31 o
  -4   8   2         58.66         57.36         1.86 o
  -3   8   2          1.56          1.85         0.59 o
  -2   8   2         30.91         33.07         1.49 o
  -1   8   2          0.22         -0.21         0.45 o
   0   8   2          1.82          0.68         0.34 o
   1   8   2        153.23        149.78         2.40 o
   2   8   2          0.01          0.55         0.45 o
   3   8   2         94.38         89.98         2.26 o
   4   8   2          1.91          1.69         0.52 o
   5   8   2         18.03         19.19         1.00 o
   6   8   2         10.70          8.73         0.65 o
   7   8   2         31.31         35.82         1.76 o
   8   8   2          0.11         -0.39         0.39 o
  -2   9   2          3.20          3.36         0.52 o
 -17   0   3          0.97         -0.47         0.49 o
 -15   0   3          0.43         -0.30         0.41 o
 -13   0   3         16.51         15.26         1.34 o
 -11   0   3         13.46         11.67         0.75 o
  -9   0   3         79.33         73.40         2.45 o
  -7   0   3       3318.26       3309.46        13.80 o
  -5   0   3       4475.27       4190.45        55.51 o
  -3   0   3         93.88         75.64         3.14 o
  -1   0   3       1158.50       1074.29         9.82 o
   1   0   3       2025.22       2006.08        26.09 o
   3   0   3      10471.85      10470.55       685.18 o
   5   0   3        177.75        197.03         6.16 o
   7   0   3        380.33        375.17         6.18 o
   9   0   3         18.42         14.81         1.55 o
  11   0   3         53.27         52.08         2.07 o
  13   0   3         21.00         16.76         1.40 o
  15   0   3          5.07          3.78         0.86 o
  17   0   3          4.51          6.22         0.77 o
 -17   1   3          1.07          1.71         0.34 o
 -16   1   3         16.27         17.65         0.87 o
 -15   1   3          0.08          0.10         0.30 o
 -14   1   3          8.74          4.58         0.38 o
 -13   1   3          6.23          8.26         0.52 o
 -12   1   3         23.04         23.29         0.78 o
 -11   1   3        117.41        115.49         1.57 o
 -10   1   3         13.94         16.85         1.72 o
  -9   1   3         28.90         24.60         3.39 o
  -8   1   3         93.24         85.80         2.13 o
  -7   1   3        891.06        863.84         7.94 o
  -6   1   3          1.90          2.55         0.48 o
  -5   1   3         25.63         22.89         0.74 o
  -4   1   3       1029.82        997.20        20.56 o
  -3   1   3        195.27        196.05         2.41 o
  -2   1   3        960.00        885.35         6.91 o
  -1   1   3        174.13        172.71         2.68 o
   0   1   3          3.55          4.54         0.53 o
   1   1   3       2627.80       2508.48        13.48 o
   2   1   3         87.52         68.04         1.21 o
   3   1   3        407.76        365.25         3.14 o
   4   1   3       2944.19       2881.06         9.57 o
   5   1   3        397.17        405.00         3.13 o
   6   1   3        438.46        431.01         4.13 o
   7   1   3       2052.54       2121.51        16.02 o
   8   1   3        120.55        117.96         2.53 o
   9   1   3        335.05        356.55         5.41 o
  10   1   3          2.52          1.70         0.35 o
  11   1   3          0.08         -0.36         0.36 o
  12   1   3          4.54          3.77         0.46 o
  13   1   3          9.38          5.25         0.48 o
  14   1   3         36.87         34.19         1.34 o
  15   1   3          0.70          0.87         0.55 o
  16   1   3          2.79          2.83         0.52 o
  17   1   3         44.16         48.58         1.04 o
 -17   2   3          0.62          0.57         0.55 o
 -16   2   3          2.74          3.17         0.34 o
 -15   2   3         35.67         34.65         0.96 o
 -14   2   3          0.28         -0.21         0.29 o
 -13   2   3         25.22         22.82         0.91 o
 -12   2   3          8.33          7.38         0.52 o
 -11   2   3         51.36         50.97         1.23 o
 -10   2   3        105.57        102.52         2.32 o
  -9   2   3          0.95          0.42         1.73 o
  -8   2   3        486.82        496.95         8.81 o
  -7   2   3          7.20          6.63         1.28 o
  -6   2   3        620.63        656.77        14.15 o
  -5   2   3        183.05        164.88         4.66 o
  -4   2   3         64.24         74.11         1.28 o
  -3   2   3         51.93         68.92         1.66 o
  -2   2   3        437.14        473.08         3.96 o
  -1   2   3         23.29         14.53         0.71 o
   0   2   3        104.95         99.76         2.06 o
   1   2   3       1179.67       1107.47         5.41 o
   2   2   3         78.62         72.78         1.20 o
   3   2   3        582.25        571.26         5.05 o
   4   2   3       1069.37       1077.13         5.44 o
   5   2   3        648.19        699.43         4.27 o
   6   2   3        451.78        457.43         3.64 o
   7   2   3         57.18         57.49         1.69 o
   8   2   3        326.44        300.67         4.69 o
   9   2   3        436.84        440.59         4.60 o
  10   2   3        246.65        247.01         2.41 o
  11   2   3        396.90        401.36         3.31 o
  12   2   3          8.08         10.36         0.60 o
  13   2   3          4.96          1.83         0.39 o
  14   2   3          0.03          0.36         1.19 o
  15   2   3          2.81          2.15         0.98 o
  16   2   3         12.92         13.32         0.62 o
 -16   3   3          4.26          4.33         0.52 o
 -15   3   3          5.46          7.27         0.60 o
 -14   3   3          0.96         -0.02         0.37 o
 -13   3   3          7.20          5.18         0.50 o
 -12   3   3         81.67         84.50         1.65 o
 -11   3   3         46.25         45.28         1.21 o
 -10   3   3         19.46         21.60         0.81 o
  -9   3   3          8.92          8.58         0.59 o
  -8   3   3         35.08         32.87         2.65 o
  -7   3   3          8.61         11.45         2.30 o
  -6   3   3       1375.02       1376.65        11.15 o
  -5   3   3        174.21        175.24         3.24 o
  -4   3   3         30.11         26.53         1.26 o
  -3   3   3        626.30        655.81         5.82 o
  -2   3   3        119.29        141.22         3.04 o
  -1   3   3        846.43        820.42         6.46 o
   0   3   3         13.76          2.51         0.45 o
   1   3   3       1224.26       1177.69         8.35 o
   2   3   3         59.04         47.26         1.14 o
   3   3   3         23.48         29.22         1.42 o
   4   3   3          9.41          9.06         0.51 o
   5   3   3         74.72         72.19         1.53 o
   6   3   3        176.73        168.57         2.89 o
   7   3   3        392.39        377.78         5.45 o
   8   3   3         74.70         87.48         1.64 o
   9   3   3         42.41         42.67         1.35 o
  10   3   3         23.02         22.41         0.99 o
  11   3   3         36.20         37.52         1.53 o
  12   3   3          4.30          3.62         0.64 o
  13   3   3          5.91          8.44         0.79 o
  14   3   3          7.89          8.88         0.70 o
  15   3   3          3.41          3.42         0.41 o
  16   3   3          3.62          2.77         0.33 o
 -16   4   3          6.78          5.96         0.48 o
 -15   4   3          0.50          0.84         0.28 o
 -14   4   3          0.19         -0.25         0.30 o
 -13   4   3          7.37          7.92         0.62 o
 -12   4   3        116.53        118.22         2.12 o
 -11   4   3         27.20         26.38         1.04 o
 -10   4   3         67.01         68.67         1.52 o
  -9   4   3        335.67        336.11         3.60 o
  -8   4   3         80.45         80.95         1.85 o
  -7   4   3          1.02          1.72         0.36 o
  -6   4   3        107.67        103.66         2.93 o
  -5   4   3         49.57         51.21         2.03 o
  -4   4   3        440.19        437.84         6.16 o
  -3   4   3         15.99         16.14         1.14 o
  -2   4   3          9.52         11.70         1.15 o
  -1   4   3         46.30         48.59         1.68 o
   0   4   3        421.58        431.12         7.18 o
   1   4   3         27.71         26.20         1.11 o
   2   4   3         75.41         73.20         1.77 o
   3   4   3        141.48        140.15         3.31 o
   4   4   3       1239.06       1258.23         7.66 o
   5   4   3         47.17         50.84         1.77 o
   6   4   3        161.59        144.90         2.57 o
   7   4   3         49.63         49.64         1.49 o
   8   4   3        680.51        682.56         6.89 o
   9   4   3        357.31        339.02         4.39 o
  10   4   3          5.91          6.68         0.77 o
  11   4   3          0.48         -0.10         0.49 o
  12   4   3         15.09         10.40         0.83 o
  13   4   3          0.03          0.34         0.46 o
  14   4   3          5.23          9.19         2.01 o
  15   4   3         41.77         42.09         1.09 o
 -15   5   3          3.46          2.45         0.33 o
 -14   5   3          0.00         -0.16         0.33 o
 -13   5   3         59.67         63.63         1.96 o
 -12   5   3          0.03          0.38         0.47 o
 -11   5   3         13.83         11.18         0.70 o
 -10   5   3         31.88         33.08         1.07 o
  -9   5   3         17.77         20.39         0.95 o
  -8   5   3         13.62         14.43         0.85 o
  -7   5   3          7.27          6.93         0.75 o
  -6   5   3         43.77         38.91         1.44 o
  -5   5   3         31.97         36.08         1.67 o
  -4   5   3         36.25         35.83         1.27 o
  -3   5   3         94.65         97.23         1.79 o
  -2   5   3          7.19          9.18         0.66 o
  -1   5   3         47.05         40.69         2.72 o
   0   5   3         30.47         38.90         2.13 o
   1   5   3         21.72         22.80         1.32 o
   2   5   3        376.50        367.48         4.03 o
   3   5   3         91.06        105.69         1.57 o
   4   5   3        113.47        101.68         1.70 o
   5   5   3         67.97         65.28         1.64 o
   6   5   3          0.33          0.08         0.35 o
   7   5   3        145.41        145.54         2.44 o
   8   5   3         18.02         20.43         0.97 o
   9   5   3         26.23         32.57         1.67 o
  10   5   3          1.70          1.29         0.50 o
  11   5   3          9.34          8.37         0.75 o
  12   5   3         11.15         10.26         0.73 o
  13   5   3          1.36          1.92         0.34 o
  14   5   3         13.33         12.60         0.77 o
 -13   6   3         11.36         10.16         0.70 o
 -12   6   3          6.00          4.00         0.52 o
 -11   6   3          0.03          0.42         0.41 o
 -10   6   3          1.52          0.65         0.64 o
  -9   6   3         77.66         72.29         1.53 o
  -8   6   3         14.72         13.88         0.85 o
  -7   6   3          1.29          1.04         0.44 o
  -6   6   3          1.48          0.25         0.50 o
  -5   6   3          0.24          0.21         0.52 o
  -4   6   3        224.58        221.42         3.19 o
  -3   6   3         71.72         71.00         1.82 o
  -2   6   3        513.22        508.46         4.52 o
  -1   6   3         85.02         97.52         5.85 o
   0   6   3        329.35        328.11         3.20 o
   1   6   3        335.84        324.03         3.19 o
   2   6   3          5.84          6.70         0.65 o
   3   6   3         34.00         35.45         1.25 o
   4   6   3         23.02         18.29         0.82 o
   5   6   3         10.76          8.33         0.67 o
   6   6   3         30.35         27.02         1.13 o
   7   6   3         16.71         20.77         0.99 o
   8   6   3          4.92          2.69         0.46 o
   9   6   3         80.55         77.29         1.86 o
  10   6   3         10.96         12.52         0.69 o
  11   6   3          0.01          0.25         0.32 o
  12   6   3          0.67          0.46         0.22 o
 -11   7   3         29.50         25.79         1.31 o
 -10   7   3          0.19          0.18         0.36 o
  -9   7   3          8.38          9.84         0.82 o
  -8   7   3         14.83         13.61         0.75 o
  -7   7   3          0.40          1.04         0.49 o
  -6   7   3        102.54        101.38         2.69 o
  -5   7   3         48.21         44.96         1.66 o
  -4   7   3         38.12         36.06         1.50 o
  -3   7   3         14.29         13.80         1.02 o
  -2   7   3          3.32          5.04         0.68 o
  -1   7   3         55.92         60.67         1.58 o
   0   7   3         24.98         24.03         1.78 o
   1   7   3         27.04         30.53         1.39 o
   2   7   3        247.93        228.15         5.38 o
   3   7   3         37.41         28.70         1.37 o
   4   7   3         98.42        100.78         2.23 o
   5   7   3         10.83         10.86         0.99 o
   6   7   3          4.33          4.57         0.53 o
   7   7   3         18.12         15.83         0.84 o
   8   7   3          0.81          0.33         0.27 o
   9   7   3          3.33          2.98         0.60 o
  10   7   3          7.51          7.30         0.91 o
  -8   8   3          0.99          0.85         0.33 o
  -7   8   3          5.25          4.69         0.52 o
  -6   8   3          3.60          2.75         0.41 o
  -5   8   3          1.06          1.30         0.87 o
  -4   8   3          0.39          0.34         0.37 o
  -3   8   3         68.17         64.49         1.61 o
  -2   8   3         43.17         44.32         1.70 o
  -1   8   3          0.00          0.09         0.49 o
   0   8   3         77.31         76.85         2.20 o
   1   8   3         89.59         84.96         2.27 o
   2   8   3         38.19         35.87         1.16 o
   3   8   3          4.81          6.22         0.60 o
   4   8   3          0.52          0.84         0.52 o
   5   8   3         27.96         28.42         1.17 o
   6   8   3         13.73         15.61         1.13 o
   7   8   3         32.80         36.11         1.66 o
 -16   0   4          0.52         -0.33         0.62 o
 -14   0   4         91.90         90.86         2.20 o
 -12   0   4          0.20          0.16         0.46 o
 -10   0   4          0.16         -0.91         1.39 o
  -8   0   4         82.66         85.74         5.67 o
  -6   0   4       2543.43       2655.20        26.50 o
  -4   0   4        649.25        617.29        10.41 o
  -2   0   4       8489.56       8814.57        34.95 o
   0   0   4       1202.38       1201.62        29.63 o
   2   0   4       7572.82       7558.86       206.23 o
   4   0   4       1737.08       1775.89        21.99 o
   6   0   4        103.83        105.20         3.26 o
   8   0   4          1.42         -0.03         0.71 o
  10   0   4         25.87         21.31         1.31 o
  12   0   4         58.99         52.83         2.16 o
  14   0   4         48.43         47.87         2.85 o
  16   0   4          5.63          5.22         0.93 o
 -17   1   4          9.00          9.08         0.67 o
 -16   1   4         15.44         17.76         0.75 o
 -15   1   4          1.27          0.57         0.34 o
 -14   1   4          4.63          2.82         0.47 o
 -13   1   4         19.20         23.86         0.84 o
 -12   1   4        102.43         91.92         1.65 o
 -11   1   4         17.49         17.17         0.65 o
 -10   1   4          1.78          3.46         0.44 o
  -9   1   4         31.52         32.32         2.34 o
  -8   1   4          6.15          9.03         2.08 o
  -7   1   4         35.18         29.53         1.69 o
  -6   1   4        131.02        132.53         3.10 o
  -5   1   4        100.67         96.77         2.32 o
  -4   1   4        666.10        614.70        18.68 o
  -3   1   4        154.53        131.29         1.97 o
  -2   1   4        450.93        401.50         3.71 o
  -1   1   4       1840.57       1794.39        15.38 o
   0   1   4       2242.99       2155.28        12.79 o
   1   1   4        923.47        857.50         3.94 o
   2   1   4       2183.34       2031.16         6.59 o
   3   1   4         56.73         66.86         1.14 o
   4   1   4       1038.96        940.34         5.79 o
   5   1   4        903.02        934.36         6.73 o
   6   1   4       1322.14       1292.24         7.96 o
   7   1   4        181.79        190.56         3.13 o
   8   1   4         61.25         61.05         2.11 o
   9   1   4        483.27        475.88         4.01 o
  10   1   4        125.88        129.87         2.00 o
  11   1   4         22.31         23.24         1.01 o
  12   1   4          1.58          0.62         0.37 o
  13   1   4         13.34         13.10         0.71 o
  14   1   4          1.01          0.38         0.41 o
  15   1   4         11.53         13.14         1.02 o
  16   1   4          4.84          5.96         0.89 o
 -17   2   4          0.02          0.32         0.47 o
 -16   2   4          6.07          8.90         0.51 o
 -15   2   4         13.26         13.52         0.62 o
 -14   2   4         20.83         19.07         0.73 o
 -13   2   4          3.82          2.94         0.45 o
 -12   2   4         12.68         11.33         0.74 o
 -11   2   4          1.98          1.35         0.30 o
 -10   2   4         17.50         14.46         0.64 o
  -9   2   4        338.54        325.98        18.64 o
  -8   2   4         53.96         50.10         3.85 o
  -7   2   4        601.41        585.28        12.40 o
  -6   2   4         67.42         69.08         4.04 o
  -5   2   4          1.26         -0.75         1.02 o
  -4   2   4        316.70        323.93         7.02 o
  -3   2   4        538.13        508.15         8.08 o
  -2   2   4        101.23        128.10         6.11 o
  -1   2   4       2891.99       2874.37        48.65 o
   0   2   4        569.98        594.29         4.44 o
   1   2   4         20.97         20.18         1.35 o
   2   2   4        270.56        286.77         3.99 o
   3   2   4          1.97          6.75         0.43 o
   4   2   4         10.92         13.21         0.99 o
   5   2   4          7.60          7.12         0.61 o
   6   2   4        404.09        384.03         3.46 o
   7   2   4         65.03         71.02         1.94 o
   8   2   4        123.15        118.45         3.23 o
   9   2   4         23.55         22.85         1.11 o
  10   2   4        264.31        260.81         2.79 o
  11   2   4         14.60         16.03         0.84 o
  12   2   4        193.56        192.66         2.34 o
  13   2   4          1.62          2.97         0.58 o
  14   2   4          1.42          1.49         0.55 o
  15   2   4          0.04         -0.03         0.39 o
  16   2   4          0.06          0.75         0.44 o
 -16   3   4          0.83          1.97         0.41 o
 -15   3   4         44.65         49.94         1.19 o
 -14   3   4          0.77          0.34         0.31 o
 -13   3   4          0.67          0.23         0.37 o
 -12   3   4        313.12        322.85         3.22 o
 -11   3   4          4.71          5.99         0.45 o
 -10   3   4        185.31        192.29         2.35 o
  -9   3   4          0.15          0.49         0.26 o
  -8   3   4          7.99          8.34         1.78 o
  -7   3   4        119.60         96.58         5.44 o
  -6   3   4          4.53          2.23         2.33 o
  -5   3   4        944.79        917.57        11.08 o
  -4   3   4        313.09        286.14         4.03 o
  -3   3   4          7.15          4.99         1.39 o
  -2   3   4        316.98        334.83         5.48 o
  -1   3   4        170.24        190.38         2.99 o
   0   3   4        551.98        524.21         4.82 o
   1   3   4       2776.68       2870.45        15.71 o
   2   3   4        363.87        385.91         3.50 o
   3   3   4         16.26         14.29         0.70 o
   4   3   4        558.17        556.92         4.53 o
   5   3   4          1.97          0.35         0.25 o
   6   3   4         24.32         24.37         0.98 o
   7   3   4        530.30        530.31         5.60 o
   8   3   4         15.48         14.55         0.73 o
   9   3   4          0.04          1.03         1.02 o
  10   3   4         32.56         34.30         1.37 o
  11   3   4         65.26         60.67         1.94 o
  12   3   4          8.09          7.28         0.78 o
  13   3   4         42.00         47.11         2.98 o
  14   3   4          2.23          5.52         0.55 o
  15   3   4          0.19         -0.21         0.25 o
  16   3   4          2.12          1.24         0.40 o
 -16   4   4          0.01         -0.46         0.46 o
 -15   4   4          2.89          2.52         0.36 o
 -14   4   4         19.86         20.21         0.79 o
 -13   4   4          0.09          0.05         0.40 o
 -12   4   4          3.49          5.27         0.56 o
 -11   4   4        221.68        220.91         2.69 o
 -10   4   4         65.75         61.68         1.63 o
  -9   4   4        294.78        283.27         2.86 o
  -8   4   4         21.40         21.24         0.89 o
  -7   4   4          6.20          5.12         0.47 o
  -6   4   4         38.22         39.86         3.11 o
  -5   4   4         18.59         21.90         1.39 o
  -4   4   4        157.91        169.44         3.75 o
  -3   4   4        312.79        289.79         4.21 o
  -2   4   4         14.78         12.29         0.93 o
  -1   4   4        271.25        305.27         5.00 o
   0   4   4        189.70        195.92         3.47 o
   1   4   4         29.79         19.86         1.03 o
   2   4   4        649.06        687.98         8.03 o
   3   4   4        439.52        442.15         4.54 o
   4   4   4         23.52         20.33         0.94 o
   5   4   4         78.73         81.04         1.85 o
   6   4   4          5.67          2.11         0.37 o
   7   4   4         25.86         25.64         1.16 o
   8   4   4        321.19        319.60         5.74 o
   9   4   4         44.37         49.15         1.73 o
  10   4   4          9.15          8.41         0.93 o
  11   4   4          4.13          6.21         0.74 o
  12   4   4          1.15          0.71         0.47 o
  13   4   4         93.83         90.21         2.21 o
  14   4   4          0.34          1.19         0.40 o
  15   4   4         44.64         50.53         1.42 o
 -15   5   4         28.99         27.93         1.35 o
 -14   5   4         25.45         22.54         1.03 o
 -13   5   4         40.64         39.81         1.19 o
 -12   5   4         29.00         28.10         1.49 o
 -11   5   4          9.33          8.68         0.65 o
 -10   5   4         78.56         75.28         1.80 o
  -9   5   4         28.17         30.88         1.06 o
  -8   5   4         95.15        101.46         2.12 o
  -7   5   4          3.22          3.99         0.60 o
  -6   5   4         24.20         27.24         1.54 o
  -5   5   4         68.40         66.12         1.89 o
  -4   5   4          9.82          9.95         0.64 o
  -3   5   4         21.78         21.84         0.91 o
  -2   5   4        156.32        160.36         2.28 o
  -1   5   4          1.81          0.96         0.43 o
   0   5   4        219.02        236.12         3.87 o
   1   5   4         44.08         44.90         1.37 o
   2   5   4        458.48        450.63         3.97 o
   3   5   4         27.43         29.44         0.88 o
   4   5   4        132.87        138.36         1.82 o
   5   5   4          1.60          0.75         0.36 o
   6   5   4        138.85        139.79         2.36 o
   7   5   4         72.75         83.76         1.86 o
   8   5   4        134.90        140.39         3.30 o
   9   5   4          0.80          0.24         0.48 o
  10   5   4          0.27          0.69         0.47 o
  11   5   4         32.71         30.39         1.25 o
  12   5   4          0.02          0.23         0.34 o
  13   5   4         11.68         14.50         0.64 o
  14   5   4         20.73         22.08         0.93 o
 -13   6   4          0.90          0.25         0.52 o
 -12   6   4          0.70          0.34         0.71 o
 -11   6   4         11.07         10.24         0.68 o
 -10   6   4          2.36          2.56         0.42 o
  -9   6   4         16.65         13.98         0.72 o
  -8   6   4         16.35         17.39         0.92 o
  -7   6   4         17.38         15.48         0.87 o
  -6   6   4         18.85         20.05         1.22 o
  -5   6   4        143.32        148.07         3.73 o
  -4   6   4          2.92          1.50         0.54 o
  -3   6   4        312.25        309.05         4.41 o
  -2   6   4          6.67          3.89         0.48 o
  -1   6   4        279.23        272.71         2.80 o
   0   6   4         58.77         58.79         1.31 o
   1   6   4        150.14        145.42         2.59 o
   2   6   4         21.33         25.42         1.09 o
   3   6   4         53.24         44.70         1.46 o
   4   6   4         44.34         38.40         1.38 o
   5   6   4        153.19        159.65         2.30 o
   6   6   4          6.56          4.69         0.55 o
   7   6   4          1.40          2.18         0.48 o
   8   6   4         37.13         31.93         1.12 o
   9   6   4         19.02         23.98         0.95 o
  10   6   4         16.43         17.85         0.77 o
  11   6   4          0.61          1.05         0.28 o
  12   6   4          1.67          2.77         0.28 o
 -11   7   4          0.78          0.62         0.41 o
 -10   7   4         11.59          9.75         1.64 o
  -9   7   4          3.69          2.77         1.13 o
  -8   7   4         20.78         23.66         0.94 o
  -7   7   4         16.83         17.62         1.01 o
  -6   7   4          3.28          1.20         0.52 o
  -5   7   4         67.52         70.12         2.03 o
  -4   7   4         86.33         82.57         2.22 o
  -3   7   4         75.36         74.44         2.11 o
  -2   7   4          7.68         10.88         1.21 o
  -1   7   4         49.06         50.67         1.75 o
   0   7   4          0.64          0.64         0.58 o
   1   7   4         63.37         64.03         1.98 o
   2   7   4        228.63        223.97         5.30 o
   3   7   4          9.78          9.53         1.51 o
   4   7   4         13.52         11.70         1.06 o
   5   7   4          4.98          4.18         1.21 o
   6   7   4         19.84         20.11         1.07 o
   7   7   4          0.40          0.63         0.56 o
   8   7   4         20.37         18.65         0.88 o
   9   7   4          8.60          6.11         0.63 o
  10   7   4          4.23          4.56         0.70 o
  -8   8   4          7.29          5.78         0.80 o
  -7   8   4          2.73          2.22         0.39 o
  -6   8   4         35.61         36.74         1.12 o
  -5   8   4          0.15          0.55         0.41 o
  -4   8   4          0.94          1.57         0.42 o
  -3   8   4          1.89          2.98         0.46 o
  -2   8   4          6.12          5.75         0.77 o
  -1   8   4         36.19         34.64         1.54 o
   0   8   4          1.83          3.34         0.62 o
   1   8   4          5.17          5.94         0.54 o
   2   8   4          5.97          6.70         0.55 o
   3   8   4          0.21         -0.16         0.29 o
   4   8   4         43.13         37.74         1.37 o
   5   8   4          2.43          1.42         0.39 o
   6   8   4         20.83         22.42         0.94 o
   7   8   4         13.36         11.29         0.92 o
 -17   0   5          0.12         -0.33         0.50 o
 -15   0   5         26.55         18.88         1.35 o
 -13   0   5         53.18         62.88         1.97 o
 -11   0   5        720.71        694.93         6.96 o
  -9   0   5         95.48        102.84         6.63 o
  -7   0   5        414.94        385.79        11.03 o
  -5   0   5        457.00        418.30         9.68 o
  -3   0   5        620.78        579.27         9.80 o
  -1   0   5      18455.56      19314.98        60.47 o
   1   0   5       3896.92       3680.11        22.16 o
   3   0   5        524.34        630.18        12.27 o
   5   0   5        908.32        893.88         9.14 o
   7   0   5         21.93         23.01         1.79 o
   9   0   5        210.00        222.82         3.98 o
  11   0   5        240.39        250.87         4.62 o
  13   0   5          2.77          2.26         0.63 o
  15   0   5         43.16         49.52         2.57 o
 -17   1   5         21.16         21.79         1.00 o
 -16   1   5          3.83          4.75         0.53 o
 -15   1   5          3.22          2.49         0.40 o
 -14   1   5          0.57         -0.01         0.30 o
 -13   1   5        224.92        219.86         2.26 o
 -12   1   5        320.39        319.63         2.67 o
 -11   1   5        364.29        346.05         2.58 o
 -10   1   5          2.31          1.58         0.31 o
  -9   1   5         42.50         42.77         2.98 o
  -8   1   5         31.82         34.57         2.24 o
  -7   1   5          7.09          2.65         0.83 o
  -6   1   5          4.87          3.67         0.94 o
  -5   1   5          7.17         17.39         0.97 o
  -4   1   5          6.46          5.62         0.49 o
  -3   1   5        338.33        262.14         4.07 o
  -2   1   5        519.18        501.90         4.04 o
  -1   1   5       1999.92       1837.39        11.35 o
   0   1   5        509.04        509.61         7.51 o
   1   1   5         31.31         39.35         0.78 o
   2   1   5         93.82         94.19         1.28 o
   3   1   5         29.13         15.59         0.84 o
   4   1   5        285.74        313.62         3.70 o
   5   1   5        826.01        802.64         6.14 o
   6   1   5        220.60        229.61         3.31 o
   7   1   5         54.27         45.60         1.61 o
   8   1   5         17.30         10.67         0.92 o
   9   1   5          1.27          1.75         0.35 o
  10   1   5        359.95        367.21         3.42 o
  11   1   5        155.31        140.29         2.45 o
  12   1   5          1.31          0.57         0.34 o
  13   1   5          7.56          8.93         0.60 o
  14   1   5          2.70          2.45         0.49 o
  15   1   5          4.63          8.44         0.77 o
  16   1   5          4.45          4.95         0.75 o
 -17   2   5         25.42         34.71         1.77 o
 -16   2   5          6.78          6.12         0.43 o
 -15   2   5          6.51          2.56         0.50 o
 -14   2   5         16.24         19.21         0.72 o
 -13   2   5         14.52         20.11         0.71 o
 -12   2   5        136.22        145.98         1.83 o
 -11   2   5         40.60         42.23         1.03 o
 -10   2   5         35.92         29.53         0.82 o
  -9   2   5         13.35         13.55         2.59 o
  -8   2   5        582.98        564.05        15.78 o
  -7   2   5          5.71          1.07         1.07 o
  -6   2   5        182.09        205.07        13.99 o
  -5   2   5        127.13        122.90         5.25 o
  -4   2   5        161.38        175.51         3.92 o
  -3   2   5        172.72        154.32         2.97 o
  -2   2   5         94.18        117.48         6.75 o
  -1   2   5        509.58        484.12         6.32 o
   0   2   5       1785.82       1661.06        24.56 o
   1   2   5       1845.62       1847.78        17.25 o
   2   2   5         26.68         17.59         0.61 o
   3   2   5         32.86         36.10         0.94 o
   4   2   5         11.12         17.28         0.73 o
   5   2   5         37.92         42.59         1.17 o
   6   2   5        502.77        498.84         7.62 o
   7   2   5        343.30        342.04         4.38 o
   8   2   5          0.02          0.31         0.33 o
   9   2   5         45.70         50.99         1.23 o
  10   2   5         26.87         28.99         1.01 o
  11   2   5        120.58        135.19         2.15 o
  12   2   5         68.40         70.35         1.56 o
  13   2   5         13.91         13.26         1.13 o
  14   2   5          1.39          1.29         0.56 o
  15   2   5          0.18          0.53         0.31 o
  16   2   5         11.96         12.50         0.67 o
 -16   3   5          0.20          0.37         0.22 o
 -15   3   5          0.00          0.31         0.25 o
 -14   3   5          0.69          0.73         0.31 o
 -13   3   5        111.79        113.32         1.88 o
 -12   3   5        177.30        169.19         2.34 o
 -11   3   5          0.04          0.10         0.69 o
 -10   3   5        132.05        130.67         1.80 o
  -9   3   5         18.31         17.75         0.61 o
  -8   3   5        111.18         94.21         1.98 o
  -7   3   5         23.73         22.11         2.73 o
  -6   3   5          7.38         16.07         2.30 o
  -5   3   5       1003.32       1031.89        11.80 o
  -4   3   5         65.83         75.90         4.54 o
  -3   3   5        325.64        313.94         6.71 o
  -2   3   5         11.59         10.39         0.95 o
  -1   3   5        611.11        608.79         5.44 o
   0   3   5         42.38         51.16         1.57 o
   1   3   5        242.89        245.20         5.43 o
   2   3   5        329.52        326.40         5.08 o
   3   3   5        784.87        813.73         6.01 o
   4   3   5          0.88          3.01         0.37 o
   5   3   5        171.28        163.24         2.35 o
   6   3   5         59.60         56.19         1.49 o
   7   3   5          5.19          5.29         0.94 o
   8   3   5         58.30         68.25         1.52 o
   9   3   5        234.24        235.54         2.90 o
  10   3   5          9.25          8.88         0.77 o
  11   3   5         68.70         63.84         1.65 o
  12   3   5         19.74         21.62         1.18 o
  13   3   5          6.53          5.19         0.77 o
  14   3   5        103.56        107.75         2.12 o
  15   3   5          4.66          5.57         0.48 o
 -16   4   5         31.25         31.01         1.37 o
 -15   4   5          9.40         11.59         0.66 o
 -14   4   5         48.59         51.62         1.22 o
 -13   4   5        103.46        110.39         2.07 o
 -12   4   5         60.71         63.35         1.57 o
 -11   4   5          7.97          7.41         0.51 o
 -10   4   5         32.34         33.06         1.07 o
  -9   4   5         19.70         19.15         0.80 o
  -8   4   5         75.42         71.48         1.40 o
  -7   4   5          0.32          4.02         1.79 o
  -6   4   5         41.13         39.66         1.48 o
  -5   4   5         17.36         18.59         1.61 o
  -4   4   5        121.28        159.37         5.06 o
  -3   4   5         23.96         21.70         1.35 o
  -2   4   5         20.02         22.09         1.26 o
  -1   4   5         32.17         27.13         1.46 o
   0   4   5        234.85        213.87         3.67 o
   1   4   5        163.52        186.43         2.99 o
   2   4   5        399.19        417.61         6.33 o
   3   4   5         25.88         28.67         1.27 o
   4   4   5        256.04        225.89         5.54 o
   5   4   5         53.48         60.73         1.47 o
   6   4   5        106.03        106.29         1.70 o
   7   4   5        111.83        103.67         2.00 o
   8   4   5         19.76         20.03         1.36 o
   9   4   5         97.07        105.61         2.48 o
  10   4   5         19.35         22.11         1.21 o
  11   4   5          0.06         -0.47         0.76 o
  12   4   5         44.74         46.70         1.61 o
  13   4   5          0.61          0.71         0.39 o
  14   4   5         48.79         46.48         1.51 o
 -15   5   5          1.90          1.50         0.41 o
 -14   5   5          6.67          8.28         0.72 o
 -13   5   5         27.41         28.77         1.03 o
 -12   5   5         56.99         53.34         1.51 o
 -11   5   5          5.75          4.19         0.51 o
 -10   5   5         33.92         30.71         1.16 o
  -9   5   5         60.21         56.37         1.58 o
  -8   5   5         10.12          7.43         0.67 o
  -7   5   5        176.92        184.95         3.19 o
  -6   5   5        131.50        127.29         2.46 o
  -5   5   5         64.05         61.17         1.87 o
  -4   5   5         60.33         53.67         1.54 o
  -3   5   5         15.97         17.76         0.91 o
  -2   5   5          7.16          7.08         0.55 o
  -1   5   5          3.77          4.35         0.47 o
   0   5   5         82.88         76.71         1.39 o
   1   5   5         17.47         22.12         0.80 o
   2   5   5         11.52         12.01         1.02 o
   3   5   5          1.52          1.91         0.41 o
   4   5   5        172.47        165.27         2.35 o
   5   5   5         65.68         59.64         1.65 o
   6   5   5         34.84         28.52         0.91 o
   7   5   5          8.23         12.46         0.73 o
   8   5   5         46.63         53.27         1.72 o
   9   5   5        255.13        243.24         3.79 o
  10   5   5          0.35          0.11         0.39 o
  11   5   5          8.96          8.39         0.76 o
  12   5   5         30.17         31.65         1.29 o
  13   5   5          2.70          3.19         0.39 o
 -13   6   5         73.05         69.10         2.11 o
 -12   6   5          5.58          4.19         0.52 o
 -11   6   5         10.03          6.54         1.17 o
 -10   6   5         11.60         12.44         0.59 o
  -9   6   5          5.78          3.34         0.40 o
  -8   6   5         51.40         45.86         1.39 o
  -7   6   5         55.01         59.67         1.61 o
  -6   6   5        120.55        108.01         2.62 o
  -5   6   5         33.89         35.34         1.90 o
  -4   6   5        153.14        145.07         3.06 o
  -3   6   5          0.66          1.27         0.67 o
  -2   6   5          8.02         11.32         0.83 o
  -1   6   5          0.46          0.39         0.44 o
   0   6   5         23.30         31.64         1.10 o
   1   6   5          0.66          0.31         0.39 o
   2   6   5         32.26         39.19         1.19 o
   3   6   5          2.82          1.73         0.47 o
   4   6   5         83.73         85.68         2.00 o
   5   6   5          0.28          0.53         0.42 o
   6   6   5        184.78        181.72         2.80 o
   7   6   5         78.35         75.67         2.35 o
   8   6   5         42.81         47.79         1.31 o
   9   6   5         63.25         66.51         1.65 o
  10   6   5          0.75          0.00         0.30 o
  11   6   5         27.74         26.83         1.55 o
  12   6   5          1.53          0.81         0.56 o
 -11   7   5          6.23          7.02         0.70 o
 -10   7   5          2.46          2.79         0.44 o
  -9   7   5          0.13          0.17         0.58 o
  -8   7   5          5.79          4.49         0.48 o
  -7   7   5          0.24         -0.26         0.44 o
  -6   7   5         91.51         96.60         2.29 o
  -5   7   5          1.15          1.03         0.53 o
  -4   7   5          2.07          0.66         0.55 o
  -3   7   5         56.81         58.11         2.28 o
  -2   7   5         70.23         70.64         2.07 o
  -1   7   5          0.33          1.17         0.51 o
   0   7   5        266.35        270.40         3.95 o
   1   7   5        187.92        197.92         4.38 o
   2   7   5          4.82          4.12         0.60 o
   3   7   5         50.02         48.00         1.61 o
   4   7   5         23.30         24.46         1.15 o
   5   7   5         12.93         13.80         0.86 o
   6   7   5          0.87          0.86         0.49 o
   7   7   5        104.09        115.97         2.64 o
   8   7   5         30.63         31.25         1.70 o
   9   7   5         17.99         14.74         0.68 o
  10   7   5          2.64          2.64         0.53 o
  -8   8   5         10.85         11.93         0.84 o
  -7   8   5         16.27         18.32         0.85 o
  -6   8   5          7.93          5.02         0.46 o
  -5   8   5         42.14         44.09         1.37 o
  -4   8   5          0.07         -0.36         0.36 o
  -3   8   5         21.72         22.78         0.97 o
  -2   8   5          8.10          7.35         0.59 o
  -1   8   5          1.03          0.43         0.49 o
   0   8   5          0.59          0.39         0.50 o
   1   8   5         19.78         21.20         1.18 o
   2   8   5          0.12          0.28         0.31 o
   3   8   5         42.50         41.29         1.12 o
   4   8   5          6.40          4.53         0.80 o
   5   8   5          1.92          1.92         0.39 o
   6   8   5          1.49          1.28         0.31 o
 -16   0   6         14.47         15.10         1.09 o
 -14   0   6         49.60         42.64         2.94 o
 -12   0   6        432.40        415.35         4.85 o
 -10   0   6         22.96         18.54         0.81 o
  -8   0   6        153.06        131.98         7.00 o
  -6   0   6        706.46        694.14        13.85 o
  -4   0   6       4150.39       4118.51        30.13 o
  -2   0   6      13356.53      13772.04       141.27 o
   0   0   6        238.83        235.40         2.21 o
   2   0   6        228.20        211.50         4.30 o
   4   0   6        101.76        120.50         3.33 o
   6   0   6        128.39        120.29         3.79 o
   8   0   6       1079.02       1133.22        13.09 o
  10   0   6        660.08        661.63         7.37 o
  12   0   6         37.53         38.40         2.43 o
  14   0   6         58.17         55.69         2.88 o
  16   0   6         21.60         23.99         1.32 o
 -17   1   6          0.01          0.17         0.27 o
 -16   1   6          9.74          9.66         0.70 o
 -15   1   6         11.00         11.17         0.74 o
 -14   1   6         35.07         39.47         1.06 o
 -13   1   6         31.66         32.49         1.00 o
 -12   1   6        417.02        429.07         3.16 o
 -11   1   6          0.44          0.18         0.32 o
 -10   1   6        394.06        395.46         2.53 o
  -9   1   6          1.59         -0.03         1.00 o
  -8   1   6        458.71        440.71         7.85 o
  -7   1   6         58.46         61.96         2.80 o
  -6   1   6       1204.50       1295.91        14.72 o
  -5   1   6        422.48        436.78         7.99 o
  -4   1   6       1963.83       1999.15        24.94 o
  -3   1   6        573.36        536.99        10.07 o
  -2   1   6       1329.98       1321.82        10.42 o
  -1   1   6       1423.11       1401.29        16.00 o
   0   1   6          4.36         14.81         0.56 o
   1   1   6         38.65         42.60         0.89 o
   2   1   6       6273.20       6362.37        18.10 o
   3   1   6         80.00         92.40         1.97 o
   4   1   6          1.91          1.32         0.46 o
   5   1   6        391.89        390.41         4.26 o
   6   1   6         35.13         35.23         1.41 o
   7   1   6          6.02          4.46         0.69 o
   8   1   6         20.66         13.99         2.05 o
   9   1   6        276.34        257.64         2.81 o
  10   1   6        256.30        244.35         3.18 o
  11   1   6         31.92         32.57         1.23 o
  12   1   6         66.97         62.38         1.65 o
  13   1   6         21.18         22.37         1.14 o
  14   1   6          1.75          2.10         0.40 o
  15   1   6          0.18         -0.43         0.43 o
  16   1   6          2.42          3.01         0.35 o
 -17   2   6          2.07          3.81         0.71 o
 -16   2   6          0.66          1.38         0.30 o
 -15   2   6          7.15          3.92         0.39 o
 -14   2   6         58.68         55.92         1.30 o
 -13   2   6         18.28         19.76         0.79 o
 -12   2   6       1168.13       1173.42         5.61 o
 -11   2   6        189.81        191.75         2.15 o
 -10   2   6         78.36         78.31         1.24 o
  -9   2   6         33.75         33.07         1.05 o
  -8   2   6        111.67        108.41         9.62 o
  -7   2   6        154.86        140.50         6.89 o
  -6   2   6        459.20        486.48        18.23 o
  -5   2   6          3.02          1.72         1.07 o
  -4   2   6         62.85         62.34         2.45 o
  -3   2   6        637.29        652.00         6.07 o
  -2   2   6        380.58        360.95         5.61 o
  -1   2   6        141.96        106.63         3.09 o
   0   2   6        129.49        135.69         3.55 o
   1   2   6        567.56        534.47         9.09 o
   2   2   6        216.41        210.02         2.49 o
   3   2   6         99.42        106.29         1.68 o
   4   2   6        986.60       1045.19         8.03 o
   5   2   6        110.28        109.12         2.29 o
   6   2   6         12.10          9.46         0.80 o
   7   2   6         13.53         18.21         1.11 o
   8   2   6         84.28         88.13         1.56 o
   9   2   6        220.31        232.48         2.64 o
  10   2   6        273.34        266.54         2.99 o
  11   2   6         40.53         37.96         1.16 o
  12   2   6          3.95          3.77         0.49 o
  13   2   6          1.91          3.43         0.66 o
  14   2   6         16.29         12.83         0.87 o
  15   2   6          6.95          5.26         0.56 o
  16   2   6          4.80          5.86         0.73 o
 -16   3   6          0.06         -0.30         0.30 o
 -15   3   6          1.87          1.38         0.28 o
 -14   3   6         47.36         50.92         1.19 o
 -13   3   6         65.74         70.88         1.49 o
 -12   3   6         10.44         12.44         0.73 o
 -11   3   6        411.69        417.77         3.62 o
 -10   3   6         94.67         93.21         1.40 o
  -9   3   6         59.51         55.20         1.07 o
  -8   3   6         42.33         48.61         0.96 o
  -7   3   6        154.45        153.21         7.17 o
  -6   3   6        457.05        479.10        16.32 o
  -5   3   6        341.87        295.92         6.44 o
  -4   3   6         79.85         77.33         2.60 o
  -3   3   6       2550.11       2617.48        35.26 o
  -2   3   6         18.84         19.67         1.39 o
  -1   3   6        166.41        180.16         4.70 o
   0   3   6          0.37         -0.32         0.69 o
   1   3   6        218.91        175.66         3.57 o
   2   3   6        246.18        261.32         4.30 o
   3   3   6          1.25          1.61         0.50 o
   4   3   6        111.30        112.96         2.59 o
   5   3   6         18.23         14.81         0.78 o
   6   3   6          0.45         -0.11         0.32 o
   7   3   6         20.31         18.45         0.99 o
   8   3   6        621.85        598.54         4.64 o
   9   3   6        363.54        354.35         3.71 o
  10   3   6         32.68         36.81         1.24 o
  11   3   6          0.19          0.48         0.47 o
  12   3   6         48.50         45.21         1.61 o
  13   3   6          2.97          4.41         0.70 o
  14   3   6          6.70          6.68         0.58 o
  15   3   6         75.10         84.28         1.68 o
 -15   4   6         29.35         30.21         0.78 o
 -14   4   6         37.35         36.89         1.03 o
 -13   4   6         11.14         10.37         0.58 o
 -12   4   6        271.21        277.46         2.86 o
 -11   4   6         82.39         73.96         1.55 o
 -10   4   6        110.63        109.52         1.89 o
  -9   4   6         23.05         21.66         0.87 o
  -8   4   6          3.32          3.36         0.36 o
  -7   4   6         12.55         10.72         0.60 o
  -6   4   6        581.49        602.60         4.43 o
  -5   4   6         28.38         30.98         2.46 o
  -4   4   6          4.50          2.60         1.27 o
  -3   4   6         47.13         58.79         2.68 o
  -2   4   6        156.13        148.19         4.15 o
  -1   4   6        168.45        152.92         4.97 o
   0   4   6          6.74          7.69         1.22 o
   1   4   6        287.71        311.27         5.69 o
   2   4   6         50.09         59.05         1.84 o
   3   4   6          3.70          6.20         0.74 o
   4   4   6         55.35         52.96         2.04 o
   5   4   6         45.24         41.97         1.20 o
   6   4   6         21.73         23.29         0.98 o
   7   4   6          0.45          1.01         0.35 o
   8   4   6        155.93        161.86         2.84 o
   9   4   6        994.99       1014.31         8.88 o
  10   4   6          9.72         11.17         0.91 o
  11   4   6         12.01         11.62         0.88 o
  12   4   6          5.54          5.03         0.66 o
  13   4   6          1.83          1.61         0.52 o
  14   4   6          5.05          5.06         0.36 o
 -14   5   6         16.50         17.33         0.80 o
 -13   5   6         12.15         10.65         0.76 o
 -12   5   6         18.78         18.29         0.92 o
 -11   5   6        101.02        105.46         1.98 o
 -10   5   6          5.83          5.48         0.69 o
  -9   5   6         12.93         12.13         0.92 o
  -8   5   6         28.31         25.91         1.10 o
  -7   5   6         81.35         90.32         1.98 o
  -6   5   6        148.10        145.39         2.66 o
  -5   5   6        175.55        178.27         2.86 o
  -4   5   6         52.81         57.68         1.43 o
  -3   5   6         49.14         47.63         1.83 o
  -2   5   6          9.73         10.77         0.74 o
  -1   5   6          0.60          0.58         0.33 o
   0   5   6         11.06         12.01         0.63 o
   1   5   6        115.24        111.14         1.79 o
   2   5   6        152.39        156.55         1.94 o
   3   5   6         80.91         79.54         1.79 o
   4   5   6        134.13        150.39         2.27 o
   5   5   6        252.15        235.10         2.84 o
   6   5   6         65.50         61.19         1.50 o
   7   5   6        303.16        292.85         5.99 o
   8   5   6        167.15        160.71         2.62 o
   9   5   6          7.68          9.66         0.74 o
  10   5   6          3.11          3.59         0.56 o
  11   5   6          3.54          5.34         0.51 o
  12   5   6          5.50          5.18         0.43 o
  13   5   6         26.84         28.03         1.12 o
 -13   6   6         90.51         88.16         1.54 o
 -12   6   6          0.73          0.75         0.63 o
 -11   6   6         60.65         60.19         1.38 o
 -10   6   6         49.14         45.51         1.21 o
  -9   6   6         13.78         14.83         0.69 o
  -8   6   6         10.69          8.73         0.82 o
  -7   6   6          2.45          2.07         0.47 o
  -6   6   6          2.74          3.63         0.83 o
  -5   6   6        148.55        141.23         3.67 o
  -4   6   6         60.96         56.36         2.37 o
  -3   6   6          3.67          3.38         0.71 o
  -2   6   6         18.95         22.90         1.27 o
  -1   6   6         93.25         98.84         2.53 o
   0   6   6         20.95         23.29         0.96 o
   1   6   6        154.11        154.61         2.15 o
   2   6   6          5.27          5.41         0.80 o
   3   6   6         12.63         11.37         0.68 o
   4   6   6          0.06          0.44         0.39 o
   5   6   6          1.29          1.15         0.47 o
   6   6   6         18.57         21.29         1.00 o
   7   6   6          4.83          6.85         0.96 o
   8   6   6          0.06          0.07         0.65 o
   9   6   6         64.11         62.97         1.69 o
  10   6   6         67.72         72.30         1.65 o
  11   6   6         13.30         11.78         0.75 o
 -11   7   6          1.13          1.10         0.34 o
 -10   7   6         11.25          9.84         0.93 o
  -9   7   6          1.44          0.44         0.34 o
  -8   7   6         16.98         15.58         0.77 o
  -7   7   6          0.08         -0.31         0.62 o
  -6   7   6        120.27        118.01         2.48 o
  -5   7   6         70.39         64.47         1.91 o
  -4   7   6         15.87         17.46         1.36 o
  -3   7   6         17.16         19.05         1.39 o
  -2   7   6          2.79          1.34         1.49 o
  -1   7   6         18.96         18.84         1.33 o
   0   7   6          0.95          1.54         0.67 o
   1   7   6          4.62          4.33         0.74 o
   2   7   6         43.14         41.04         1.47 o
   3   7   6          5.34          6.29         0.74 o
   4   7   6          0.12         -0.01         0.37 o
   5   7   6         42.68         35.63         1.09 o
   6   7   6          7.50          7.65         0.65 o
   7   7   6        136.74        131.93         3.56 o
   8   7   6         19.81         20.26         0.84 o
   9   7   6         15.57         15.74         0.81 o
  -7   8   6          0.76          1.28         0.52 o
  -6   8   6         18.77         20.68         0.83 o
  -5   8   6         22.12         19.66         1.00 o
  -4   8   6         39.64         38.57         1.92 o
  -3   8   6          0.16          0.10         0.33 o
  -2   8   6         42.08         47.78         1.70 o
  -1   8   6          3.63          3.67         0.62 o
   0   8   6         11.50         12.25         1.09 o
   1   8   6         14.11         12.66         0.91 o
   2   8   6          0.42          0.76         0.40 o
   3   8   6          0.43          0.73         0.32 o
   4   8   6          4.11          4.88         0.79 o
   5   8   6          1.54          2.32         0.37 o
   6   8   6         25.38         24.83         1.25 o
 -17   0   7         99.94        112.53         3.09 o
 -15   0   7          9.74          9.13         1.00 o
 -13   0   7        562.13        569.77         6.06 o
 -11   0   7       2095.68       2089.01        12.50 o
  -9   0   7       1569.80       1635.59        26.16 o
  -7   0   7         76.53         81.64         5.22 o
  -5   0   7       1798.05       2120.41        23.74 o
  -3   0   7       4864.51       5081.71        12.27 o
  -1   0   7       1965.72       2021.62         8.57 o
   1   0   7        170.69        166.56         2.09 o
   3   0   7         95.14        112.76         3.23 o
   5   0   7         23.54         21.53         1.66 o
   7   0   7          7.27          3.40         0.92 o
   9   0   7        500.85        460.97         6.04 o
  11   0   7        329.14        329.66         5.40 o
  13   0   7          7.72          7.59         1.37 o
  15   0   7         75.80         90.20         3.09 o
 -17   1   7          7.15          8.75         0.97 o
 -16   1   7          5.40          4.13         0.53 o
 -15   1   7          8.33          8.12         0.58 o
 -14   1   7         35.95         37.91         1.03 o
 -13   1   7          0.57          1.57         0.37 o
 -12   1   7         36.09         42.40         1.03 o
 -11   1   7        286.02        275.57         2.24 o
 -10   1   7          0.38         -0.01         0.29 o
  -9   1   7        308.13        279.58         9.42 o
  -8   1   7         37.73         31.18         3.09 o
  -7   1   7          0.76          1.58         0.87 o
  -6   1   7       1161.90       1195.20        14.81 o
  -5   1   7       1320.04       1425.66        19.51 o
  -4   1   7        505.77        520.73         6.89 o
  -3   1   7       5016.36       5316.25        57.52 o
  -2   1   7        274.61        255.72         4.48 o
  -1   1   7       1509.68       1415.22        20.34 o
   0   1   7        224.68        204.49         4.51 o
   1   1   7       1019.15       1056.64         7.93 o
   2   1   7         50.77         51.87         1.12 o
   3   1   7        754.50        834.94         9.83 o
   4   1   7        572.27        581.79        10.06 o
   5   1   7         34.19         35.29         1.49 o
   6   1   7         88.49         87.00         2.26 o
   7   1   7        223.18        249.82         4.74 o
   8   1   7          1.67          1.97         0.39 o
   9   1   7       1671.24       1707.26         8.66 o
  10   1   7        150.27        152.10         2.56 o
  11   1   7        250.24        244.43         3.25 o
  12   1   7         46.56         46.66         1.42 o
  13   1   7         34.00         36.17         1.20 o
  14   1   7          2.02          2.65         0.43 o
  15   1   7          0.41          0.67         0.26 o
 -17   2   7         10.75         13.29         1.09 o
 -16   2   7          1.80          1.27         0.32 o
 -15   2   7          4.00          6.16         0.54 o
 -14   2   7          1.02          0.46         0.38 o
 -13   2   7        550.48        571.52         4.39 o
 -12   2   7        662.06        663.32         4.78 o
 -11   2   7        127.45        123.07         2.02 o
 -10   2   7        422.87        415.53         3.17 o
  -9   2   7         45.71         53.82         1.10 o
  -8   2   7         72.61         53.74         4.31 o
  -7   2   7         53.17         40.64         4.32 o
  -6   2   7          7.03          8.32         1.72 o
  -5   2   7       1075.12       1155.68        17.13 o
  -4   2   7        394.17        425.88        10.01 o
  -3   2   7         98.74         94.11         2.90 o
  -2   2   7          3.04          3.64         0.82 o
  -1   2   7         64.74         52.13         2.26 o
   0   2   7        225.81        265.98         7.15 o
   1   2   7        258.59        222.11         3.62 o
   2   2   7        615.60        676.65         6.17 o
   3   2   7       1378.62       1396.21        11.74 o
   4   2   7         52.25         52.03         1.31 o
   5   2   7        431.20        448.48         4.80 o
   6   2   7         36.12         30.49         1.42 o
   7   2   7          0.00          0.07         0.34 o
   8   2   7        287.84        287.47         2.61 o
   9   2   7        236.67        225.15         2.46 o
  10   2   7        305.25        309.49         2.94 o
  11   2   7        267.24        269.92         3.27 o
  12   2   7         11.82         12.02         1.25 o
  13   2   7         38.44         38.94         1.40 o
  14   2   7         18.16         19.74         1.08 o
  15   2   7         20.62         23.81         0.68 o
 -16   3   7          6.37          7.88         0.48 o
 -15   3   7          1.72          1.63         0.32 o
 -14   3   7          0.47          0.83         0.30 o
 -13   3   7          0.01          0.82         0.34 o
 -12   3   7         50.96         52.56         1.33 o
 -11   3   7         52.09         50.51         1.28 o
 -10   3   7         27.33         28.45         0.98 o
  -9   3   7         13.54         14.31         0.58 o
  -8   3   7        101.82        100.93         1.39 o
  -7   3   7         93.74         90.78         2.53 o
  -6   3   7        141.09        171.84         7.56 o
  -5   3   7         26.02         21.71         2.83 o
  -4   3   7       1533.62       1698.32        15.05 o
  -3   3   7          6.21          5.56         1.03 o
  -2   3   7        649.04        615.98        12.20 o
  -1   3   7        257.64        255.11         5.76 o
   0   3   7          1.99          3.40         0.92 o
   1   3   7        611.68        657.64         7.26 o
   2   3   7        820.43        969.16         7.55 o
   3   3   7        248.39        230.28         3.79 o
   4   3   7        311.50        298.05         4.41 o
   5   3   7         11.48         10.69         0.97 o
   6   3   7         11.59         15.03         0.82 o
   7   3   7        200.63        203.31         3.02 o
   8   3   7          4.11          6.12         0.55 o
   9   3   7        215.05        225.89         2.96 o
  10   3   7        834.16        870.69         5.81 o
  11   3   7         20.44         22.92         1.14 o
  12   3   7         93.49         98.98         2.31 o
  13   3   7          3.21          2.73         0.48 o
  14   3   7         12.65         14.21         0.98 o
  15   3   7          2.94          4.01         0.62 o
 -15   4   7         13.10         12.71         0.62 o
 -14   4   7         14.06         16.38         0.60 o
 -13   4   7          2.52          2.24         0.35 o
 -12   4   7        419.81        434.28         3.51 o
 -11   4   7         70.06         71.90         1.52 o
 -10   4   7        695.64        714.35         4.80 o
  -9   4   7         14.29         17.35         0.73 o
  -8   4   7          3.21          3.84         0.39 o
  -7   4   7          3.70          3.30         0.38 o
  -6   4   7         32.89         34.99         1.14 o
  -5   4   7          9.63         11.96         0.66 o
  -4   4   7        153.57        157.43         5.23 o
  -3   4   7         33.94         29.87         2.54 o
  -2   4   7         59.85         52.55         2.55 o
  -1   4   7        125.19        119.94         4.49 o
   0   4   7         19.12         26.30         2.19 o
   1   4   7        438.91        452.37         7.17 o
   2   4   7        133.98        136.13         3.85 o
   3   4   7         44.24         43.50         1.32 o
   4   4   7          0.08          0.29         0.39 o
   5   4   7          1.19          0.27         0.31 o
   6   4   7          5.22          4.87         0.50 o
   7   4   7         30.28         42.88         1.41 o
   8   4   7        543.56        562.66         5.49 o
   9   4   7         28.05         27.79         1.34 o
  10   4   7         11.47         12.78         0.84 o
  11   4   7         49.32         46.55         1.95 o
  12   4   7         19.28         16.84         0.91 o
  13   4   7          3.76          6.78         0.53 o
  14   4   7          0.36          1.15         0.48 o
 -14   5   7          3.80          2.86         0.35 o
 -13   5   7        118.78        118.64         1.91 o
 -12   5   7         13.84         14.87         0.81 o
 -11   5   7         37.15         39.02         1.21 o
 -10   5   7          8.68          7.65         0.77 o
  -9   5   7          6.48          6.21         0.69 o
  -8   5   7          6.77          7.09         0.56 o
  -7   5   7        137.96        153.81         2.97 o
  -6   5   7         91.39         98.76         2.38 o
  -5   5   7        103.37        108.13         2.16 o
  -4   5   7        166.72        186.92         3.72 o
  -3   5   7         32.84         25.82         0.87 o
  -2   5   7          8.46         10.30         0.71 o
  -1   5   7          0.94          0.58         0.35 o
   0   5   7        259.30        254.58         3.16 o
   1   5   7        114.46        120.20         1.94 o
   2   5   7        101.01        109.21         1.69 o
   3   5   7         22.55         31.33         0.94 o
   4   5   7         76.86         74.60         1.48 o
   5   5   7          0.56         -0.42         0.42 o
   6   5   7        137.77        150.69         2.95 o
   7   5   7          1.55          2.05         0.47 o
   8   5   7         10.78         16.56         1.14 o
   9   5   7         61.76         61.38         1.95 o
  10   5   7         99.34        101.51         2.59 o
  11   5   7        100.20        110.97         2.24 o
  12   5   7          2.78          2.26         0.52 o
  13   5   7         20.57         22.55         0.88 o
 -12   6   7         61.42         54.92         1.11 o
 -11   6   7         41.11         41.72         1.13 o
 -10   6   7          0.61          0.44         0.31 o
  -9   6   7         67.57         68.49         1.55 o
  -8   6   7          0.52         -0.13         0.39 o
  -7   6   7         13.17         14.10         0.81 o
  -6   6   7         22.88         20.43         1.51 o
  -5   6   7         15.74         16.86         1.37 o
  -4   6   7         39.76         44.37         2.12 o
  -3   6   7        127.24        138.86         3.02 o
  -2   6   7         64.58         66.58         2.11 o
  -1   6   7          1.78          0.39         0.51 o
   0   6   7        380.74        394.39         4.21 o
   1   6   7         41.92         43.31         1.19 o
   2   6   7         77.52         69.16         1.40 o
   3   6   7         17.66         16.68         0.80 o
   4   6   7          0.58          0.87         0.40 o
   5   6   7          0.95          0.77         0.41 o
   6   6   7         20.18         16.72         1.04 o
   7   6   7         46.71         52.41         2.13 o
   8   6   7         38.28         38.94         1.35 o
   9   6   7        111.54        107.69         2.50 o
  10   6   7         13.44         13.81         0.70 o
  11   6   7          0.63          0.37         0.37 o
 -10   7   7         15.12         15.26         1.03 o
  -9   7   7         18.61         17.39         0.99 o
  -8   7   7         17.64         19.35         0.75 o
  -7   7   7         36.45         42.15         1.40 o
  -6   7   7         16.65         15.76         1.06 o
  -5   7   7          0.05         -0.01         0.46 o
  -4   7   7         18.63         17.02         1.27 o
  -3   7   7         13.10         12.32         1.13 o
  -2   7   7         21.26         22.71         1.46 o
  -1   7   7          0.81          1.32         0.64 o
   0   7   7        107.54        110.01         2.80 o
   1   7   7         35.51         32.26         1.73 o
   2   7   7          0.05          0.07         0.40 o
   3   7   7          8.61         10.96         0.66 o
   4   7   7         71.46         71.05         1.53 o
   5   7   7          4.18          3.41         0.40 o
   6   7   7         60.28         57.85         1.51 o
   7   7   7          0.30          0.65         0.34 o
   8   7   7         30.74         30.67         0.94 o
   9   7   7         21.34         22.63         0.85 o
  -7   8   7         19.66         20.28         1.08 o
  -6   8   7         14.96         12.58         0.71 o
  -5   8   7          4.71          7.10         0.56 o
  -4   8   7          1.30          0.78         0.33 o
  -3   8   7         50.84         50.64         1.32 o
  -2   8   7          8.49          9.23         0.63 o
  -1   8   7          9.26         10.54         0.85 o
   0   8   7         25.18         26.41         1.24 o
   1   8   7          1.92          1.34         0.66 o
   2   8   7          2.81          5.03         0.85 o
   3   8   7         11.01         11.38         0.73 o
   4   8   7          7.06          8.23         0.91 o
   5   8   7          3.90          2.96         0.54 o
 -16   0   8         74.40         77.78         2.18 o
 -14   0   8          4.91          3.82         0.60 o
 -12   0   8        606.45        610.38         5.82 o
 -10   0   8       1430.98       1456.85         6.93 o
  -8   0   8       2092.24       2092.52        28.51 o
  -6   0   8          0.72         10.08         1.86 o
  -4   0   8       1312.71       1388.31        19.54 o
  -2   0   8        159.65        141.59         2.32 o
   0   0   8         74.42         90.30         1.65 o
   2   0   8       1661.45       1608.84        12.18 o
   4   0   8         91.73        112.99         3.67 o
   6   0   8        361.58        380.29         7.44 o
   8   0   8        524.29        516.42         8.31 o
  10   0   8        404.37        407.60         5.96 o
  12   0   8         43.95         44.17         2.05 o
  14   0   8          5.65          3.99         0.65 o
 -17   1   8          3.71          4.84         0.53 o
 -16   1   8         16.10         16.83         0.81 o
 -15   1   8         10.95          8.38         0.62 o
 -14   1   8        158.74        169.88         2.07 o
 -13   1   8         20.88         21.81         0.82 o
 -12   1   8        711.60        761.51         4.18 o
 -11   1   8        132.70        142.48         1.62 o
 -10   1   8          3.17          4.42         0.34 o
  -9   1   8         10.54         10.37         0.57 o
  -8   1   8         49.57         55.05         4.17 o
  -7   1   8         18.23         17.36         2.37 o
  -6   1   8        114.89        100.43         3.52 o
  -5   1   8         97.83        100.95         3.37 o
  -4   1   8         49.02         58.17         2.52 o
  -3   1   8        389.11        433.06         6.59 o
  -2   1   8       2858.23       2907.49        21.38 o
  -1   1   8         57.78         66.03         1.63 o
   0   1   8        276.66        302.37         3.49 o
   1   1   8          0.22          0.48         0.28 o
   2   1   8       4660.24       5111.83        14.60 o
   3   1   8        833.07        891.98         5.46 o
   4   1   8        446.22        538.62         7.82 o
   5   1   8          6.41         11.26         0.89 o
   6   1   8         39.86         34.49         1.52 o
   7   1   8         11.66          9.96         0.80 o
   8   1   8       2040.22       2017.78         8.39 o
   9   1   8        310.89        297.23         3.50 o
  10   1   8        663.60        651.95         5.28 o
  11   1   8        131.43        133.80         2.40 o
  12   1   8         57.05         66.05         1.92 o
  13   1   8          0.96          1.51         0.43 o
  14   1   8          0.09          0.54         0.27 o
  15   1   8          0.01         -0.04         0.49 o
 -17   2   8          2.12          1.88         0.53 o
 -16   2   8          0.01          0.25         0.41 o
 -15   2   8          2.53          2.57         0.40 o
 -14   2   8         22.68         22.78         0.87 o
 -13   2   8        265.53        290.25         3.11 o
 -12   2   8        137.68        139.36         2.20 o
 -11   2   8        640.48        649.86         4.27 o
 -10   2   8       1291.57       1328.30         5.81 o
  -9   2   8          1.29          0.82         0.27 o
  -8   2   8          2.75          4.33         0.40 o
  -7   2   8        145.93        132.71         6.59 o
  -6   2   8        468.64        506.35        24.89 o
  -5   2   8       1283.46       1325.73        38.92 o
  -4   2   8        807.06        806.87        15.19 o
  -3   2   8        271.71        305.81         8.56 o
  -2   2   8         27.25         33.86         1.83 o
  -1   2   8         51.96         47.41         3.33 o
   0   2   8        214.50        205.80         4.61 o
   1   2   8        408.45        437.77         4.77 o
   2   2   8         27.15         45.21         1.65 o
   3   2   8        935.10        996.01         7.17 o
   4   2   8         34.91         36.37         1.17 o
   5   2   8        270.15        284.84         3.99 o
   6   2   8        110.36        112.79         2.87 o
   7   2   8        131.17        129.07         2.14 o
   8   2   8         36.51         37.46         1.29 o
   9   2   8        216.95        203.03         2.58 o
  10   2   8        249.12        262.10         2.94 o
  11   2   8          0.41          0.45         0.32 o
  12   2   8         16.52         14.62         1.18 o
  13   2   8         30.12         31.33         1.45 o
  14   2   8         27.76         33.31         1.28 o
  15   2   8          0.00         -0.45         0.45 o
 -16   3   8          3.16          2.42         0.41 o
 -15   3   8          1.94          1.57         0.34 o
 -14   3   8          7.14          6.04         0.54 o
 -13   3   8          0.09          0.44         0.41 o
 -12   3   8        652.33        697.58         6.11 o
 -11   3   8         75.09         82.85         1.65 o
 -10   3   8        249.84        269.43         2.68 o
  -9   3   8         49.63         56.20         1.10 o
  -8   3   8         47.25         43.18         0.88 o
  -7   3   8          8.34          9.21         0.49 o
  -6   3   8         39.99         46.81         4.14 o
  -5   3   8        192.26        188.85         7.86 o
  -4   3   8        175.25        206.46         7.92 o
  -3   3   8        325.64        312.28         9.49 o
  -2   3   8        797.25        811.83        10.40 o
  -1   3   8          5.02          5.29         1.01 o
   0   3   8          1.87          2.14         0.73 o
   1   3   8         39.27         44.33         2.07 o
   2   3   8         16.66         18.90         1.20 o
   3   3   8        443.14        459.61         5.62 o
   4   3   8         51.82         58.08         5.77 o
   5   3   8         58.42         58.94         1.47 o
   6   3   8          4.20          4.02         0.60 o
   7   3   8          8.36          6.62         0.83 o
   8   3   8         12.80         16.68         1.31 o
   9   3   8       1326.61       1343.04        13.21 o
  10   3   8         67.14         59.35         1.63 o
  11   3   8        103.26        106.96         2.88 o
  12   3   8         62.12         70.48         1.83 o
  13   3   8          3.91          3.50         0.44 o
  14   3   8          0.41         -0.32         0.48 o
 -15   4   8          4.59          3.93         0.39 o
 -14   4   8         31.29         33.40         0.94 o
 -13   4   8         23.54         24.96         0.80 o
 -12   4   8         22.66         23.09         0.85 o
 -11   4   8        521.46        519.79         3.97 o
 -10   4   8        188.39        191.00         2.48 o
  -9   4   8          8.13          5.95         0.52 o
  -8   4   8          3.96          3.26         0.38 o
  -7   4   8          3.39          3.88         0.36 o
  -6   4   8         17.38         21.10         0.63 o
  -5   4   8        284.87        287.52         2.35 o
  -4   4   8          8.08          7.56         0.46 o
  -3   4   8        413.44        445.36         7.04 o
  -2   4   8         16.09         16.83         1.75 o
  -1   4   8          3.03          0.68         1.05 o
   0   4   8          8.64          9.46         1.12 o
   1   4   8          5.87          4.94         0.57 o
   2   4   8          4.56          6.31         0.61 o
   3   4   8        547.18        585.49         4.23 o
   4   4   8         64.39         70.43         1.53 o
   5   4   8          4.61          8.22         0.55 o
   6   4   8          8.58         10.03         0.76 o
   7   4   8        164.93        168.12         2.85 o
   8   4   8        229.11        223.27         3.68 o
   9   4   8         27.19         24.57         2.03 o
  10   4   8         11.88         17.09         1.16 o
  11   4   8         23.35         26.52         1.27 o
  12   4   8         11.65         11.36         0.76 o
  13   4   8          0.11         -0.09         0.26 o
 -14   5   8          5.66          5.66         0.70 o
 -13   5   8         15.39         15.06         0.82 o
 -12   5   8          0.58          0.99         0.38 o
 -11   5   8         74.24         82.20         1.84 o
 -10   5   8        132.76        129.67         2.15 o
  -9   5   8         13.40         12.04         0.73 o
  -8   5   8          8.53          8.37         0.66 o
  -7   5   8          1.07         -0.61         0.61 o
  -6   5   8          8.20          9.47         0.73 o
  -5   5   8          0.55          0.44         0.42 o
  -4   5   8        209.79        218.62         2.55 o
  -3   5   8          0.54          1.17         0.68 o
  -2   5   8         17.35         17.85         0.89 o
  -1   5   8        222.12        223.83         2.67 o
   0   5   8         25.37         27.39         1.11 o
   1   5   8          0.77          0.34         0.42 o
   2   5   8         22.41         24.60         0.85 o
   3   5   8        252.06        248.30         2.62 o
   4   5   8          9.06          9.63         0.59 o
   5   5   8         10.35          9.30         0.82 o
   6   5   8         11.10         14.58         1.43 o
   7   5   8          1.29          1.61         0.47 o
   8   5   8          4.16          3.88         0.55 o
   9   5   8        411.14        416.15         4.75 o
  10   5   8         73.82         83.02         2.02 o
  11   5   8         62.50         67.08         1.63 o
  12   5   8         25.56         27.51         1.44 o
 -12   6   8         34.61         30.61         0.79 o
 -11   6   8         43.43         41.27         1.08 o
 -10   6   8          6.33          8.13         1.13 o
  -9   6   8         79.10         81.68         1.91 o
  -8   6   8          0.09          0.58         0.34 o
  -7   6   8         13.48         14.85         0.80 o
  -6   6   8         55.93         54.65         2.26 o
  -5   6   8        218.83        210.49         4.40 o
  -4   6   8        129.39        144.12         7.25 o
  -3   6   8          7.18          6.46         0.67 o
  -2   6   8          0.08          0.12         0.39 o
  -1   6   8        150.01        159.66         2.69 o
   0   6   8         22.65         21.79         0.93 o
   1   6   8          2.97          1.40         0.41 o
   2   6   8          0.92          1.92         0.40 o
   3   6   8         15.96         11.73         0.68 o
   4   6   8        151.16        161.37         2.65 o
   5   6   8         16.65         17.64         1.05 o
   6   6   8         37.20         43.29         1.51 o
   7   6   8         22.60         17.31         1.09 o
   8   6   8        102.43        104.51         2.68 o
   9   6   8          1.68          1.99         0.40 o
  10   6   8         10.39         10.73         0.88 o
 -10   7   8         68.57         67.11         1.83 o
  -9   7   8         24.43         24.47         1.06 o
  -8   7   8         13.44         11.45         0.66 o
  -7   7   8          4.19          6.60         0.61 o
  -6   7   8          0.12          0.26         0.40 o
  -5   7   8          0.01         -0.34         0.45 o
  -4   7   8          8.88          5.93         0.79 o
  -3   7   8         62.37         65.37         2.29 o
  -2   7   8          6.88          6.04         0.86 o
  -1   7   8         98.13        101.89         2.84 o
   0   7   8          0.06         -0.30         0.45 o
   1   7   8         40.26         39.47         1.43 o
   2   7   8         19.43         20.78         1.05 o
   3   7   8         83.74         80.89         1.93 o
   4   7   8          0.08         -0.01         0.31 o
   5   7   8          0.97          0.82         0.33 o
   6   7   8          0.30         -0.01         0.31 o
   7   7   8          0.04          0.23         0.31 o
   8   7   8         55.49         47.70         1.04 o
  -6   8   8          0.21         -0.22         0.22 o
  -5   8   8          0.79          1.67         0.31 o
  -4   8   8         24.82         26.72         1.21 o
  -3   8   8         17.05         15.75         1.07 o
  -2   8   8          1.56          1.46         0.34 o
  -1   8   8         17.89         22.30         1.22 o
   0   8   8         12.42         13.98         0.88 o
   1   8   8          7.71          6.78         0.91 o
   2   8   8         20.98         17.76         1.31 o
   3   8   8          2.19          3.59         0.44 o
   4   8   8          0.82          2.48         0.61 o
 -17   0   9         17.28         17.89         1.10 o
 -15   0   9          0.74          0.74         0.82 o
 -13   0   9          0.48         -0.49         0.49 o
 -11   0   9         25.50         25.78         1.51 o
  -9   0   9        181.04        192.75         2.40 o
  -7   0   9        844.31        922.46        18.68 o
  -5   0   9       2002.96       2246.39        27.00 o
  -3   0   9       4351.03       4742.10        49.58 o
  -1   0   9       2876.44       3047.34        10.00 o
   1   0   9        448.52        429.99         6.51 o
   3   0   9        909.61       1010.15        10.94 o
   5   0   9        417.05        467.89         8.14 o
   7   0   9        150.91        136.63         3.12 o
   9   0   9        837.24        830.85        19.89 o
  11   0   9         56.11         68.05         2.41 o
  13   0   9         12.44         13.98         1.09 o
  15   0   9         11.07         13.26         0.95 o
 -17   1   9         18.29         18.19         0.86 o
 -16   1   9          0.18         -0.04         0.29 o
 -15   1   9         29.67         31.28         0.93 o
 -14   1   9         23.98         26.75         0.95 o
 -13   1   9         48.83         54.21         1.23 o
 -12   1   9         28.32         29.57         0.81 o
 -11   1   9        311.45        305.89         2.28 o
 -10   1   9         95.66         97.44         1.33 o
  -9   1   9        197.17        219.15         2.01 o
  -8   1   9        108.16         93.35         7.54 o
  -7   1   9         33.60         36.97         3.47 o
  -6   1   9         11.61          4.98         1.43 o
  -5   1   9       1176.76       1281.88        12.64 o
  -4   1   9        151.17        162.12         4.52 o
  -3   1   9        121.32        112.95         4.32 o
  -2   1   9         58.71         60.04         2.07 o
  -1   1   9        983.61       1070.79        13.32 o
   0   1   9          2.69          5.89         0.52 o
   1   1   9        486.99        475.55         4.45 o
   2   1   9        814.70        843.79         5.37 o
   3   1   9         64.61         70.24         1.90 o
   4   1   9         23.24         21.17         1.13 o
   5   1   9        496.19        530.81         6.07 o
   6   1   9         39.17         47.74         1.56 o
   7   1   9         43.41         41.24         1.16 o
   8   1   9          1.10          1.49         0.61 o
   9   1   9        144.60        137.10         2.18 o
  10   1   9         32.83         33.46         1.11 o
  11   1   9        313.48        310.90         3.20 o
  12   1   9         20.96         21.17         1.31 o
  13   1   9         50.06         51.21         1.29 o
  14   1   9          4.11          4.62         0.44 o
  15   1   9         10.45         13.19         1.03 o
 -16   2   9         15.51         14.82         0.91 o
 -15   2   9         20.54         22.92         0.86 o
 -14   2   9         35.20         37.50         1.07 o
 -13   2   9         39.12         36.05         1.12 o
 -12   2   9         76.34         84.30         1.56 o
 -11   2   9          0.60          0.97         0.37 o
 -10   2   9        299.12        305.53         2.89 o
  -9   2   9         47.97         49.86         1.23 o
  -8   2   9         99.62         96.27         1.82 o
  -7   2   9         12.37         18.15         2.83 o
  -6   2   9        124.88        131.24         8.40 o
  -5   2   9         94.22        102.65         5.57 o
  -4   2   9         62.24         75.44         4.67 o
  -3   2   9        232.99        289.15         8.74 o
  -2   2   9         22.05         16.76         2.18 o
  -1   2   9        164.90        204.26         3.66 o
   0   2   9          2.27          2.24         0.52 o
   1   2   9          1.62          1.25         0.52 o
   2   2   9        626.82        676.85         5.94 o
   3   2   9        698.74        768.68         6.63 o
   4   2   9         18.83         18.83         0.91 o
   5   2   9         70.18         78.03         3.24 o
   6   2   9        104.05         97.16         1.67 o
   7   2   9         19.11         22.34         0.87 o
   8   2   9          6.97          5.80         0.54 o
   9   2   9         28.52         24.02         0.94 o
  10   2   9        156.18        157.41         2.35 o
  11   2   9          0.06          0.11         0.38 o
  12   2   9         54.38         54.73         1.87 o
  13   2   9          4.19          3.92         0.50 o
  14   2   9         12.36         13.41         0.62 o
 -16   3   9          0.65          0.17         0.41 o
 -15   3   9         10.11          8.70         0.52 o
 -14   3   9          6.75          4.57         0.47 o
 -13   3   9          8.57          9.76         0.69 o
 -12   3   9        197.10        201.83         2.92 o
 -11   3   9         80.60         81.12         1.93 o
 -10   3   9        942.16        997.33         5.96 o
  -9   3   9         29.26         35.97         1.05 o
  -8   3   9         34.64         35.70         0.97 o
  -7   3   9        249.41        240.72         2.39 o
  -6   3   9        158.92        163.01         2.51 o
  -5   3   9        353.79        342.17        10.90 o
  -4   3   9        427.07        416.39        11.69 o
  -3   3   9        200.49        192.83         7.74 o
  -2   3   9         21.77         16.06         4.64 o
  -1   3   9         11.67          7.90         1.94 o
   0   3   9        420.16        405.08         4.98 o
   1   3   9        156.26        172.14         4.56 o
   2   3   9        941.29        987.96        14.46 o
   3   3   9        546.11        557.30         8.93 o
   4   3   9         11.39          9.47         0.65 o
   5   3   9        120.89        119.51         2.49 o
   6   3   9          4.13          5.34         0.77 o
   7   3   9          9.19          8.94         0.87 o
   8   3   9        182.94        176.53         3.39 o
   9   3   9         62.01         62.10         2.21 o
  10   3   9         73.93         80.31         2.14 o
  11   3   9        185.06        185.07         7.66 o
  12   3   9          0.03         -0.31         0.31 o
  13   3   9         16.86         16.12         0.96 o
  14   3   9          6.71          6.31         0.51 o
 -15   4   9          6.01          6.99         0.44 o
 -14   4   9          7.60          4.73         0.41 o
 -13   4   9          7.76          7.78         0.56 o
 -12   4   9         15.84         15.77         0.82 o
 -11   4   9        141.88        139.98         2.02 o
 -10   4   9          0.19          0.31         0.37 o
  -9   4   9         40.37         43.08         1.11 o
  -8   4   9         89.04         89.49         1.35 o
  -7   4   9        141.91        145.19         1.81 o
  -6   4   9        184.33        184.40         1.94 o
  -5   4   9         25.53         27.31         0.77 o
  -4   4   9        331.33        363.97         2.67 o
  -3   4   9        310.16        302.70         2.41 o
  -2   4   9          2.70          2.59         0.61 o
  -1   4   9          8.58          5.06         0.70 o
   0   4   9         43.61         44.03         1.62 o
   1   4   9          0.07          1.03         0.42 o
   2   4   9        613.81        671.23         5.38 o
   3   4   9          9.87         12.80         0.70 o
   4   4   9          0.06          0.69         0.41 o
   5   4   9         63.59         56.01         1.31 o
   6   4   9        154.21        148.15         2.65 o
   7   4   9         50.14         44.33         1.47 o
   8   4   9         16.18         17.60         0.96 o
   9   4   9          1.46          1.79         0.51 o
  10   4   9         70.01         67.27         1.66 o
  11   4   9        134.58        124.49         2.84 o
  12   4   9          1.41          0.51         0.36 o
  13   4   9          5.36          7.07         0.83 o
 -14   5   9          1.14          1.38         0.31 o
 -13   5   9          3.63          3.94         0.52 o
 -12   5   9         22.68         18.91         0.73 o
 -11   5   9         62.07         63.13         1.38 o
 -10   5   9         65.60         67.59         1.53 o
  -9   5   9         11.04         10.88         0.89 o
  -8   5   9         13.61         16.27         0.86 o
  -7   5   9          4.12          4.29         0.54 o
  -6   5   9          7.16         10.94         0.65 o
  -5   5   9          3.02          2.99         0.40 o
  -4   5   9          2.15          1.39         0.33 o
  -3   5   9         43.74         41.61         1.21 o
  -2   5   9         97.00        103.94         2.09 o
  -1   5   9         40.21         44.97         1.34 o
   0   5   9        128.81        141.75         2.30 o
   1   5   9        164.66        172.62         2.54 o
   2   5   9         84.06         82.01         2.31 o
   3   5   9          0.13          0.77         0.46 o
   4   5   9         64.38         62.06         1.38 o
   5   5   9         25.73         22.75         0.95 o
   6   5   9         30.93         31.70         1.44 o
   7   5   9          0.04          1.22         0.50 o
   8   5   9         53.51         51.14         1.42 o
   9   5   9         12.26         11.02         0.84 o
  10   5   9         73.03         72.27         1.75 o
  11   5   9          9.25          8.77         0.76 o
 -12   6   9          0.56          0.21         0.25 o
 -11   6   9         34.70         32.55         0.82 o
 -10   6   9         29.42         31.38         1.06 o
  -9   6   9          4.10          2.61         0.61 o
  -8   6   9         57.42         54.18         1.35 o
  -7   6   9         36.34         35.76         1.01 o
  -6   6   9        110.25        114.18         3.13 o
  -5   6   9          9.13         11.13         1.12 o
  -4   6   9         41.50         41.42         1.44 o
  -3   6   9         27.50         25.30         0.98 o
  -2   6   9         50.47         47.77         1.33 o
  -1   6   9          8.36          9.90         0.61 o
   0   6   9          0.00          0.55         0.38 o
   1   6   9         24.69         26.73         0.94 o
   2   6   9         19.50         20.06         0.81 o
   3   6   9         38.56         47.93         1.14 o
   4   6   9         27.62         26.18         1.21 o
   5   6   9         31.16         27.77         1.24 o
   6   6   9          8.51          6.27         0.63 o
   7   6   9          0.05          0.70         0.36 o
   8   6   9          4.73          4.96         0.66 o
   9   6   9          5.42          5.52         0.61 o
  10   6   9         11.50         14.52         1.13 o
  -9   7   9         26.58         23.30         0.94 o
  -8   7   9          5.61          4.25         0.54 o
  -7   7   9          6.81          5.66         0.52 o
  -6   7   9          0.01          0.54         0.37 o
  -5   7   9          9.28          7.25         0.80 o
  -4   7   9          0.13          0.41         0.57 o
  -3   7   9         23.41         22.83         1.36 o
  -2   7   9         57.12         59.32         2.14 o
  -1   7   9          5.12          4.72         0.65 o
   0   7   9         94.58        101.71         2.26 o
   1   7   9         50.85         51.39         1.31 o
   2   7   9         34.61         35.38         1.27 o
   3   7   9         17.41         21.07         0.99 o
   4   7   9         18.24         19.58         0.92 o
   5   7   9         31.63         36.55         0.94 o
   6   7   9          4.39          4.45         0.57 o
   7   7   9         10.17         10.05         0.85 o
  -5   8   9          1.96          1.20         0.23 o
  -4   8   9          0.11          0.31         0.23 o
  -3   8   9          5.81          5.20         0.51 o
  -2   8   9         26.08         22.72         0.88 o
  -1   8   9          1.24          1.21         0.38 o
   0   8   9          1.06          1.15         0.38 o
   1   8   9          1.08         -0.02         0.41 o
   2   8   9          2.92          2.90         0.58 o
   3   8   9          0.00          0.35         0.40 o
 -16   0  10          2.29          5.51         0.59 o
 -14   0  10          3.60          2.18         0.45 o
 -12   0  10        151.97        146.44         2.44 o
 -10   0  10          0.61          2.45         0.61 o
  -8   0  10         18.66         21.86         0.95 o
  -6   0  10        143.87        106.31         6.29 o
  -4   0  10          0.06          4.15         1.45 o
  -2   0  10       1805.27       1736.67        11.62 o
   0   0  10        792.13        705.94         8.70 o
   2   0  10          3.44          2.45         0.85 o
   4   0  10         33.36         19.88         1.78 o
   6   0  10          0.34          0.06         0.75 o
   8   0  10        283.88        278.23         4.73 o
  10   0  10        328.45        330.62         4.81 o
  12   0  10          9.61         10.08         1.67 o
  14   0  10          0.13         -0.51         0.51 o
 -17   1  10          3.86          2.60         0.51 o
 -16   1  10          1.54          1.25         0.55 o
 -15   1  10          0.00          0.08         0.26 o
 -14   1  10          0.12          0.22         0.33 o
 -13   1  10        174.70        176.06         2.12 o
 -12   1  10         82.85         76.71         1.35 o
 -11   1  10         14.11         14.83         0.54 o
 -10   1  10        105.89        119.86         1.48 o
  -9   1  10         57.79         61.16         1.09 o
  -8   1  10        207.47        225.37         2.25 o
  -7   1  10         10.65          7.51         1.82 o
  -6   1  10         72.08         82.72         7.62 o
  -5   1  10         48.20         63.66         4.33 o
  -4   1  10          0.13          1.46         0.39 o
  -3   1  10         58.80         59.45         1.93 o
  -2   1  10        235.41        249.19         3.77 o
  -1   1  10        121.00        133.55         3.07 o
   0   1  10       1107.83       1114.80         7.68 o
   1   1  10         74.61         71.94         1.50 o
   2   1  10        109.52        117.21         2.01 o
   3   1  10        149.55        150.95         2.89 o
   4   1  10        354.65        346.04         4.96 o
   5   1  10          1.93          1.65         0.45 o
   6   1  10         78.72         96.94         1.95 o
   7   1  10         90.43         90.73         1.96 o
   8   1  10         98.41         92.13         2.03 o
   9   1  10         33.60         35.78         1.13 o
  10   1  10        103.11        101.03         2.07 o
  11   1  10          2.62          1.76         0.53 o
  12   1  10          5.84          6.90         0.66 o
  13   1  10          0.91          0.67         0.47 o
  14   1  10         15.84         14.23         0.80 o
 -16   2  10          0.06          0.02         0.33 o
 -15   2  10         26.38         25.56         0.88 o
 -14   2  10          2.14          1.40         0.32 o
 -13   2  10          0.03          0.27         0.33 o
 -12   2  10        224.28        220.23         2.44 o
 -11   2  10          7.27          7.66         0.56 o
 -10   2  10        291.43        280.02         2.79 o
  -9   2  10         28.46         26.25         0.95 o
  -8   2  10         46.10         45.99         1.16 o
  -7   2  10         40.48         44.33         1.22 o
  -6   2  10          6.76          8.37         3.22 o
  -5   2  10        162.12        148.10        11.79 o
  -4   2  10         32.70         27.15         3.03 o
  -3   2  10         21.56         19.16         2.50 o
  -2   2  10         39.87         46.62         3.02 o
  -1   2  10         69.63         65.25         2.19 o
   0   2  10        123.53        116.90         2.57 o
   1   2  10         55.94         65.10         1.89 o
   2   2  10        113.24         93.02         2.88 o
   3   2  10         56.96         72.21         2.18 o
   4   2  10          1.46          0.15         0.81 o
   5   2  10         10.54         12.24         0.69 o
   6   2  10          7.28         10.13         0.60 o
   7   2  10         68.26         66.47         1.86 o
   8   2  10          0.00         -0.43         0.55 o
   9   2  10        283.98        282.83         4.44 o
  10   2  10        190.23        196.81         2.92 o
  11   2  10         62.92         60.31         1.93 o
  12   2  10          0.03         -0.06         0.29 o
  13   2  10         22.83         23.37         1.18 o
  14   2  10          3.46          3.51         0.62 o
 -16   3  10          0.31          1.03         0.44 o
 -15   3  10         12.36         14.24         0.61 o
 -14   3  10          0.03          0.30         0.33 o
 -13   3  10         42.93         41.33         1.26 o
 -12   3  10          1.55          2.27         0.49 o
 -11   3  10          3.97          4.46         0.60 o
 -10   3  10         96.68        109.38         2.01 o
  -9   3  10        225.90        236.19         2.89 o
  -8   3  10         11.56         12.36         0.62 o
  -7   3  10        223.62        223.76         2.38 o
  -6   3  10        153.58        160.22         2.17 o
  -5   3  10         38.73         36.26         1.02 o
  -4   3  10         57.49         59.85         2.68 o
  -3   3  10        106.26         90.64         5.61 o
  -2   3  10        110.67        111.72         6.09 o
  -1   3  10        158.93        150.69         3.66 o
   0   3  10          3.44          3.55         0.73 o
   1   3  10          0.25          0.31         0.51 o
   2   3  10        225.57        216.92         3.23 o
   3   3  10        293.73        326.12         3.41 o
   4   3  10          9.78         10.77         0.60 o
   5   3  10         99.55         88.37         1.98 o
   6   3  10         49.50         48.25         1.76 o
   7   3  10         29.02         27.51         1.39 o
   8   3  10        155.91        160.06         3.21 o
   9   3  10         15.00         16.62         0.92 o
  10   3  10        138.79        139.11         2.70 o
  11   3  10          7.92         12.68         1.06 o
  12   3  10          1.05          0.44         0.34 o
  13   3  10          6.89          8.79         0.82 o
 -15   4  10         11.23         10.49         0.98 o
 -14   4  10         14.58         15.33         0.61 o
 -13   4  10         31.06         30.61         0.97 o
 -12   4  10          0.10          0.60         0.39 o
 -11   4  10         47.80         50.52         1.65 o
 -10   4  10        110.09        107.89         1.94 o
  -9   4  10         75.77         81.42         1.73 o
  -8   4  10         25.65         25.46         0.80 o
  -7   4  10          1.19          3.59         1.20 o
  -6   4  10         67.54         68.17         1.25 o
  -5   4  10        239.09        227.42         2.19 o
  -4   4  10         41.84         44.72         0.99 o
  -3   4  10         33.91         33.95         0.86 o
  -2   4  10         17.87         15.97         0.87 o
  -1   4  10          4.70          6.33         0.50 o
   0   4  10         52.98         57.09         1.56 o
   1   4  10         41.32         52.88         1.57 o
   2   4  10         12.58         14.92         0.92 o
   3   4  10         26.83         27.37         1.14 o
   4   4  10          7.32         10.02         0.67 o
   5   4  10         29.91         25.85         1.15 o
   6   4  10         53.41         57.31         1.66 o
   7   4  10         11.32         11.45         1.15 o
   8   4  10          9.22          7.13         0.92 o
   9   4  10        138.34        131.55         2.71 o
  10   4  10          2.70          3.64         0.54 o
  11   4  10          9.99          8.35         0.68 o
  12   4  10          1.84          1.94         0.42 o
 -13   5  10          0.02         -0.08         0.40 o
 -12   5  10         42.56         39.31         1.39 o
 -11   5  10          7.81         10.65         0.61 o
 -10   5  10         39.93         40.31         1.02 o
  -9   5  10          7.65          6.39         0.50 o
  -8   5  10         26.80         26.04         0.92 o
  -7   5  10        118.54        126.39         1.82 o
  -6   5  10         24.18         24.30         0.92 o
  -5   5  10         92.95        102.32         1.68 o
  -4   5  10         59.06         60.16         1.29 o
  -3   5  10        166.97        162.32         2.35 o
  -2   5  10         54.63         54.89         1.47 o
  -1   5  10          0.90          2.59         0.41 o
   0   5  10         70.84         72.36         1.52 o
   1   5  10        140.19        150.20         2.41 o
   2   5  10         38.25         40.81         1.43 o
   3   5  10          4.01          3.66         0.54 o
   4   5  10         79.33         86.23         1.60 o
   5   5  10          0.82          0.29         0.41 o
   6   5  10          2.15          0.78         0.47 o
   7   5  10          4.00          4.77         0.61 o
   8   5  10         14.95         11.80         0.71 o
   9   5  10         15.96         16.24         0.88 o
  10   5  10         58.20         66.16         1.90 o
  11   5  10          4.36          5.15         0.99 o
 -11   6  10          2.33          3.01         0.58 o
 -10   6  10         58.60         55.92         1.28 o
  -9   6  10         34.98         35.73         1.15 o
  -8   6  10         18.89         19.99         0.79 o
  -7   6  10         18.91         19.29         0.74 o
  -6   6  10         28.30         26.41         1.51 o
  -5   6  10         46.78         44.76         1.98 o
  -4   6  10         34.03         36.32         1.24 o
  -3   6  10        113.00        110.88         1.76 o
  -2   6  10          0.03         -0.31         0.31 o
  -1   6  10         76.04         81.55         1.54 o
   0   6  10         30.45         31.71         1.09 o
   1   6  10         96.53         98.77         1.85 o
   2   6  10          0.04          0.19         0.39 o
   3   6  10          7.38          5.97         0.60 o
   4   6  10          0.35         -0.43         0.90 o
   5   6  10         16.98         22.39         1.05 o
   6   6  10          7.79          9.37         0.69 o
   7   6  10          7.36          6.75         0.66 o
   8   6  10          2.17          4.31         0.55 o
   9   6  10          0.98          0.77         0.50 o
  -9   7  10          7.84          5.76         0.83 o
  -8   7  10         16.61         18.17         0.87 o
  -7   7  10          1.67          1.14         0.30 o
  -6   7  10         24.01         24.73         1.50 o
  -5   7  10          9.50          7.73         0.64 o
  -4   7  10         30.27         34.51         1.52 o
  -3   7  10         22.95         26.05         1.37 o
  -2   7  10         29.40         26.60         1.39 o
  -1   7  10         23.68         25.60         1.14 o
   0   7  10         15.37         16.16         0.75 o
   1   7  10         14.51         14.03         0.70 o
   2   7  10         26.07         26.20         1.28 o
   3   7  10          1.33          1.51         0.36 o
   4   7  10         28.63         32.16         1.23 o
   5   7  10          0.57          0.43         0.27 o
   6   7  10         15.92         16.98         1.47 o
   7   7  10         24.01         24.82         1.26 o
  -4   8  10          0.20          1.00         0.42 o
  -3   8  10         13.46         10.13         1.06 o
  -2   8  10          1.64          1.59         0.56 o
  -1   8  10          4.19          4.49         1.48 o
   0   8  10          1.60          1.44         0.32 o
   1   8  10          1.53          1.09         0.64 o
   2   8  10          0.71          0.88         0.33 o
 -15   0  11         40.18         48.17         1.70 o
 -13   0  11          9.44         14.79         0.92 o
 -11   0  11          9.61          3.90         0.56 o
  -9   0  11         52.20         78.19         1.67 o
  -7   0  11        343.49        304.94         4.08 o
  -5   0  11        158.91        110.01         5.30 o
  -3   0  11        232.39        182.10         8.38 o
  -1   0  11        222.76        217.52         5.00 o
   1   0  11         67.93         85.17         3.31 o
   3   0  11        417.89        383.03         7.49 o
   5   0  11          0.01         -0.15         0.48 o
   7   0  11          1.82          2.13         0.71 o
   9   0  11         17.55         20.25         1.14 o
  11   0  11         21.23         24.64         2.13 o
  13   0  11          1.62          0.79         0.56 o
 -16   1  11          3.62          3.45         0.47 o
 -15   1  11          2.85          2.07         0.41 o
 -14   1  11          2.44          1.81         0.35 o
 -13   1  11          1.94          1.09         0.30 o
 -12   1  11        131.44        128.20         1.48 o
 -11   1  11        117.07        124.27         1.48 o
 -10   1  11         91.55         98.12         1.40 o
  -9   1  11        201.94        181.52         2.19 o
  -8   1  11         47.49         54.21         1.02 o
  -7   1  11         52.11         41.78         1.06 o
  -6   1  11          1.34         -0.57         1.49 o
  -5   1  11          3.50          5.15         2.22 o
  -4   1  11        123.30        143.00         3.09 o
  -3   1  11        321.80        349.08         5.00 o
  -2   1  11        164.95        168.61         3.28 o
  -1   1  11         38.09         63.55         2.97 o
   0   1  11        302.55        319.56         4.34 o
   1   1  11        577.25        622.83         4.93 o
   2   1  11          3.50          2.55         0.58 o
   3   1  11         47.36         39.43         1.72 o
   4   1  11          0.78          0.40         0.43 o
   5   1  11         26.34         24.18         1.04 o
   6   1  11         25.20         22.39         1.03 o
   7   1  11         10.19          6.34         0.70 o
   8   1  11         43.77         45.90         1.51 o
   9   1  11          2.56          2.41         0.49 o
  10   1  11         15.12         14.49         1.03 o
  11   1  11          9.59         12.43         1.13 o
  12   1  11          0.13         -0.26         0.78 o
  13   1  11         15.04         13.00         0.66 o
  14   1  11          5.15          6.00         0.74 o
 -16   2  11          1.16          1.39         0.33 o
 -15   2  11          0.04          0.65         0.36 o
 -14   2  11         28.53         26.79         0.96 o
 -13   2  11          1.45          0.77         0.34 o
 -12   2  11         37.89         33.89         0.97 o
 -11   2  11         43.02         37.11         1.19 o
 -10   2  11          1.46          1.38         0.46 o
  -9   2  11         34.34         26.93         1.00 o
  -8   2  11         93.67         93.24         1.69 o
  -7   2  11          7.08          9.48         0.64 o
  -6   2  11         13.17         16.95         0.79 o
  -5   2  11         37.66         50.00         1.27 o
  -4   2  11          6.25         10.74         2.21 o
  -3   2  11          1.17          0.22         1.00 o
  -2   2  11        124.56        128.61         4.18 o
  -1   2  11         12.15         12.11         0.94 o
   0   2  11         25.49         30.37         1.51 o
   1   2  11        159.06        168.95         3.58 o
   2   2  11         13.08         14.66         1.19 o
   3   2  11        112.32        116.99         2.03 o
   4   2  11        266.94        276.42         2.81 o
   5   2  11          1.81          2.79         0.40 o
   6   2  11          3.08          2.99         0.46 o
   7   2  11          0.74          1.40         0.46 o
   8   2  11         24.90         25.02         1.13 o
   9   2  11         34.31         38.09         1.38 o
  10   2  11          1.47          1.99         0.61 o
  11   2  11          3.09          1.74         0.54 o
  12   2  11         17.70         18.81         0.99 o
  13   2  11          7.81          7.43         0.64 o
 -15   3  11          0.65          0.65         0.28 o
 -14   3  11         12.84         15.10         0.69 o
 -13   3  11          0.01          0.12         0.35 o
 -12   3  11          5.13          3.60         0.51 o
 -11   3  11          1.65          1.55         0.53 o
 -10   3  11         18.66         21.23         0.93 o
  -9   3  11         15.80         18.10         0.87 o
  -8   3  11          2.95          5.53         0.48 o
  -7   3  11          1.59          1.74         0.35 o
  -6   3  11        197.66        200.79         2.46 o
  -5   3  11          3.41          1.03         0.34 o
  -4   3  11         31.24         22.14         1.23 o
  -3   3  11         52.48         62.96         1.29 o
  -2   3  11          4.09          2.07         0.38 o
  -1   3  11         30.29         38.22         1.10 o
   0   3  11         89.45         72.77         1.73 o
   1   3  11         26.49         20.06         0.83 o
   2   3  11         13.85         20.13         0.96 o
   3   3  11          8.43          6.61         0.62 o
   4   3  11         32.29         32.02         1.13 o
   5   3  11          7.10          6.53         0.68 o
   6   3  11          5.06          3.74         0.71 o
   7   3  11         65.66         61.78         1.47 o
   8   3  11         36.35         35.74         1.51 o
   9   3  11         29.77         27.41         1.28 o
  10   3  11         62.15         63.38         1.74 o
  11   3  11          8.93         10.96         0.87 o
  12   3  11         28.60         33.76         1.32 o
  13   3  11          1.11          0.29         0.31 o
 -14   4  11          2.21          2.14         0.30 o
 -13   4  11         16.84         19.08         0.75 o
 -12   4  11         29.61         27.19         0.99 o
 -11   4  11         30.91         28.36         1.24 o
 -10   4  11          0.03          0.52         0.39 o
  -9   4  11          2.41          1.47         0.38 o
  -8   4  11        342.33        347.74         2.93 o
  -7   4  11         27.33         25.37         0.90 o
  -6   4  11         45.66         41.34         1.12 o
  -5   4  11          4.21          3.47         0.36 o
  -4   4  11        142.00        141.13         1.94 o
  -3   4  11        379.91        384.36         3.51 o
  -2   4  11         83.83         82.40         1.48 o
  -1   4  11         62.01         63.40         1.46 o
   0   4  11          0.18          0.89         0.74 o
   1   4  11        164.71        174.32         2.87 o
   2   4  11         41.38         47.23         1.54 o
   3   4  11         28.91         36.80         1.40 o
   4   4  11         10.59          9.36         0.80 o
   5   4  11         20.30         16.09         0.91 o
   6   4  11         29.10         33.70         1.27 o
   7   4  11         19.45         20.35         0.99 o
   8   4  11          0.10          0.08         0.47 o
   9   4  11          1.28          0.83         0.50 o
  10   4  11          1.12          1.47         0.53 o
  11   4  11         20.13         20.16         1.06 o
  12   4  11          7.27          4.51         0.64 o
 -13   5  11         11.60         14.03         1.00 o
 -12   5  11          0.27          0.23         0.38 o
 -11   5  11        139.13        137.38         1.90 o
 -10   5  11          0.03          0.37         0.37 o
  -9   5  11          2.36          2.43         0.43 o
  -8   5  11          0.03          0.06         0.41 o
  -7   5  11          2.97          3.09         0.38 o
  -6   5  11        137.87        151.56         1.98 o
  -5   5  11         67.49         76.81         1.45 o
  -4   5  11         68.82         80.49         1.65 o
  -3   5  11         16.69         12.53         0.61 o
  -2   5  11         16.69         14.46         0.73 o
  -1   5  11        240.01        244.66         2.76 o
   0   5  11         32.28         27.76         0.97 o
   1   5  11         39.08         35.81         1.22 o
   2   5  11          4.33          4.78         0.58 o
   3   5  11          0.30          0.21         0.41 o
   4   5  11          3.81          1.79         0.48 o
   5   5  11          0.00          0.36         0.43 o
   6   5  11          7.66          9.04         0.78 o
   7   5  11          0.10         -0.05         0.38 o
   8   5  11          2.20          1.01         0.44 o
   9   5  11          0.23          1.01         0.44 o
  10   5  11         13.60         12.53         0.79 o
 -11   6  11         32.52         34.11         1.46 o
 -10   6  11          0.04          0.89         0.72 o
  -9   6  11          1.35          2.59         0.32 o
  -8   6  11          8.77          8.93         0.60 o
  -7   6  11         20.00         18.93         0.91 o
  -6   6  11          0.99          1.18         0.73 o
  -5   6  11          2.43          1.03         0.40 o
  -4   6  11          7.95          6.95         0.60 o
  -3   6  11         84.24         85.13         1.86 o
  -2   6  11          1.33          1.22         0.42 o
  -1   6  11         11.76         10.97         0.76 o
   0   6  11         71.84         70.66         1.76 o
   1   6  11         21.49         22.68         1.05 o
   2   6  11         82.53         81.60         1.84 o
   3   6  11         11.19         12.51         0.75 o
   4   6  11          7.17          6.95         0.70 o
   5   6  11          1.62          1.73         0.97 o
   6   6  11          2.23          4.42         0.49 o
   7   6  11         21.59         22.29         1.89 o
   8   6  11          0.12          0.04         0.47 o
   9   6  11          8.84          8.49         0.78 o
  -8   7  11         12.26         12.66         1.15 o
  -7   7  11         21.97         25.48         0.98 o
  -6   7  11         22.10         23.32         1.32 o
  -5   7  11          0.24          0.13         0.31 o
  -4   7  11         38.77         43.68         1.57 o
  -3   7  11          0.00          0.15         0.42 o
  -2   7  11         23.30         24.28         1.78 o
  -1   7  11          5.97          6.21         0.53 o
   0   7  11          2.85          2.28         0.34 o
   1   7  11          8.38          7.71         0.63 o
   2   7  11         19.38         20.93         0.89 o
   3   7  11          2.72          3.21         0.43 o
   4   7  11          0.04         -0.29         0.29 o
   5   7  11         42.39         40.39         1.45 o
   6   7  11          9.13          7.72         0.72 o
 -16   0  12          6.38          3.68         0.63 o
 -14   0  12          2.47          1.72         0.49 o
 -12   0  12          0.00          0.52         0.33 o
 -10   0  12          3.59          2.97         0.60 o
  -8   0  12        104.74        101.56         2.24 o
  -6   0  12        294.92        256.06         3.93 o
  -4   0  12         34.96         32.81         3.00 o
  -2   0  12        170.32        196.49         4.99 o
   0   0  12         30.91         33.01         2.14 o
   2   0  12        274.25        268.79         6.36 o
   4   0  12        156.90        140.62         3.45 o
   6   0  12         39.31         34.70         1.87 o
   8   0  12         27.30         24.92         1.96 o
  10   0  12          1.13          0.52         0.84 o
  12   0  12          8.46          7.66         1.07 o
 -16   1  12          3.04          2.42         0.38 o
 -15   1  12          6.41          7.79         0.57 o
 -14   1  12          0.32         -0.03         0.34 o
 -13   1  12          0.01          0.23         0.30 o
 -12   1  12         15.52         16.67         0.55 o
 -11   1  12          1.40          2.11         0.27 o
 -10   1  12          2.67          1.52         0.40 o
  -9   1  12         12.66         16.16         0.62 o
  -8   1  12          3.78          1.40         0.49 o
  -7   1  12         11.63         15.94         0.71 o
  -6   1  12          6.46          2.45         0.33 o
  -5   1  12         43.57         37.25         1.08 o
  -4   1  12        721.90        763.40        15.31 o
  -3   1  12        113.64        102.94         2.79 o
  -2   1  12        492.17        507.44         9.09 o
  -1   1  12         17.79         14.98         1.03 o
   0   1  12        178.67        199.74         3.63 o
   1   1  12        234.53        239.91         6.38 o
   2   1  12         68.03         73.98         2.08 o
   3   1  12         10.27         12.30         0.74 o
   4   1  12         53.23         46.28         1.41 o
   5   1  12         20.54         19.00         0.97 o
   6   1  12          8.46          8.32         0.70 o
   7   1  12         32.31         28.56         1.20 o
   8   1  12          0.81          0.00         0.42 o
   9   1  12          6.95          6.15         0.66 o
  10   1  12         10.11          6.21         1.27 o
  11   1  12          1.41          0.33         0.49 o
  12   1  12          9.77          9.03         0.61 o
  13   1  12          4.42          4.21         0.44 o
 -16   2  12          2.54          1.14         0.37 o
 -15   2  12          0.00          0.07         0.27 o
 -14   2  12         54.19         55.18         1.50 o
 -13   2  12         30.04         32.76         1.11 o
 -12   2  12          6.94          5.74         0.49 o
 -11   2  12         48.24         49.86         1.34 o
 -10   2  12          8.31          7.08         0.58 o
  -9   2  12          1.46          0.24         0.42 o
  -8   2  12         74.92         70.92         1.76 o
  -7   2  12         83.77         70.42         1.91 o
  -6   2  12          9.22         14.64         0.63 o
  -5   2  12          0.59          1.68         0.62 o
  -4   2  12        375.11        389.46         3.67 o
  -3   2  12         61.47         65.12         1.52 o
  -2   2  12        179.07        168.69         3.40 o
  -1   2  12        109.07        112.87         2.05 o
   0   2  12         28.14         28.40         1.05 o
   1   2  12         26.54         33.50         1.15 o
   2   2  12          3.71          2.80         0.35 o
   3   2  12        105.18        108.45         2.10 o
   4   2  12         73.01         71.27         1.76 o
   5   2  12        136.24        125.91         2.38 o
   6   2  12          0.57          0.15         0.47 o
   7   2  12         76.28         72.95         2.63 o
   8   2  12         28.67         25.97         1.09 o
   9   2  12          0.00         -0.46         1.17 o
  10   2  12         13.81         14.57         1.10 o
  11   2  12          7.43          7.85         0.59 o
  12   2  12          0.66          1.15         0.45 o
  13   2  12          3.53          2.24         0.50 o
 -15   3  12         21.13         26.55         0.97 o
 -14   3  12         16.04         14.38         0.73 o
 -13   3  12         19.44         25.04         0.93 o
 -12   3  12          0.30         -0.14         0.38 o
 -11   3  12        131.86        144.55         2.21 o
 -10   3  12         31.12         30.63         1.10 o
  -9   3  12         90.72         85.48         1.78 o
  -8   3  12         86.41         92.49         1.68 o
  -7   3  12        156.35        138.13         2.21 o
  -6   3  12         15.29          9.91         0.65 o
  -5   3  12          7.04          8.14         0.64 o
  -4   3  12          1.61          4.18         0.90 o
  -3   3  12          3.19          2.87         0.38 o
  -2   3  12         48.13         53.81         1.32 o
  -1   3  12         15.09          9.42         0.57 o
   0   3  12         42.85         47.55         1.46 o
   1   3  12          2.79          1.42         0.42 o
   2   3  12          3.45          5.00         0.57 o
   3   3  12          0.50         -0.13         0.40 o
   4   3  12          2.64          4.45         0.67 o
   5   3  12         56.53         64.62         1.48 o
   6   3  12          2.82          3.88         0.46 o
   7   3  12         13.90         12.85         0.76 o
   8   3  12          4.67          2.04         0.50 o
   9   3  12         23.62         23.07         1.11 o
  10   3  12          0.24          0.40         0.34 o
  11   3  12         20.07         22.86         1.17 o
  12   3  12          3.46          2.91         0.41 o
 -14   4  12          1.88          1.84         0.27 o
 -13   4  12          0.78          1.72         0.31 o
 -12   4  12         26.13         26.99         0.93 o
 -11   4  12         23.37         24.47         1.12 o
 -10   4  12         30.89         28.80         1.12 o
  -9   4  12          0.04          0.59         0.37 o
  -8   4  12          3.57          2.60         0.43 o
  -7   4  12        198.28        182.57         2.31 o
  -6   4  12          1.12          0.49         0.38 o
  -5   4  12          8.31          5.88         0.48 o
  -4   4  12         38.59         39.85         1.10 o
  -3   4  12         37.22         48.96         1.37 o
  -2   4  12         82.45         86.93         1.81 o
  -1   4  12        100.90        106.29         2.25 o
   0   4  12         20.95         19.47         0.88 o
   1   4  12          0.12         -0.30         0.46 o
   2   4  12         99.27         93.77         2.17 o
   3   4  12          4.06          3.96         0.58 o
   4   4  12          8.07          7.97         0.90 o
   5   4  12         85.83         83.01         1.94 o
   6   4  12         91.95         94.82         2.66 o
   7   4  12         13.00         17.76         1.35 o
   8   4  12          0.11         -0.77         0.77 o
   9   4  12          0.18          0.66         0.42 o
  10   4  12         44.07         44.63         1.50 o
  11   4  12          6.69          7.82         0.88 o
 -13   5  12         39.43         44.49         1.54 o
 -12   5  12          0.00          0.02         0.27 o
 -11   5  12          3.10          4.63         0.56 o
 -10   5  12          7.04          5.17         0.51 o
  -9   5  12         22.95         18.34         0.84 o
  -8   5  12          5.39          7.18         0.80 o
  -7   5  12          0.71          0.16         0.35 o
  -6   5  12          0.08          0.50         0.45 o
  -5   5  12          4.87          5.77         0.42 o
  -4   5  12          1.51          0.82         0.34 o
  -3   5  12          7.66          7.12         0.50 o
  -2   5  12          0.47          0.50         0.37 o
  -1   5  12         11.36         11.55         0.66 o
   0   5  12        181.06        188.23         2.41 o
   1   5  12         53.61         54.89         1.42 o
   2   5  12          3.87          5.22         0.60 o
   3   5  12         46.22         40.77         1.39 o
   4   5  12          4.00          2.59         0.82 o
   5   5  12          8.94          9.04         1.05 o
   6   5  12          2.00          2.91         0.48 o
   7   5  12          2.69          1.06         0.45 o
   8   5  12         18.99         22.83         0.92 o
   9   5  12          2.13          2.07         0.46 o
 -10   6  12         23.74         20.79         1.64 o
  -9   6  12          0.02         -0.31         0.31 o
  -8   6  12         20.71         22.56         1.13 o
  -7   6  12          0.26         -0.16         0.31 o
  -6   6  12         32.10         33.67         1.12 o
  -5   6  12          0.64          0.24         0.35 o
  -4   6  12         14.62         15.55         0.79 o
  -3   6  12        132.80        127.55         2.15 o
  -2   6  12          0.14          0.06         0.39 o
  -1   6  12          0.01         -0.13         0.40 o
   0   6  12          0.08          0.26         0.38 o
   1   6  12          0.01          0.51         0.39 o
   2   6  12          4.24          2.26         0.53 o
   3   6  12         40.36         39.43         1.20 o
   4   6  12         24.54         26.36         1.13 o
   5   6  12          1.78          2.27         0.60 o
   6   6  12         17.11         17.11         0.90 o
   7   6  12          2.75          1.92         0.29 o
   8   6  12          4.14          3.91         0.57 o
  -7   7  12         12.55         14.68         1.23 o
  -6   7  12         56.32         59.84         2.55 o
  -5   7  12          4.09          5.50         0.44 o
  -4   7  12         12.14         10.94         0.51 o
  -3   7  12         12.32         11.09         0.79 o
  -2   7  12          6.07          7.28         0.71 o
  -1   7  12          2.43          2.03         0.33 o
   0   7  12          6.74          6.48         0.43 o
   1   7  12         37.99         33.96         0.95 o
   2   7  12          7.86          9.01         0.56 o
   3   7  12         77.99         80.35         1.43 o
   4   7  12          0.41          0.42         0.22 o
 -15   0  13          2.65          5.41         1.03 o
 -13   0  13         78.05         89.14         2.90 o
 -11   0  13         18.39         17.94         1.23 o
  -9   0  13        715.74        630.86         5.78 o
  -7   0  13         85.81         78.13         1.92 o
  -5   0  13         45.70         46.60         1.90 o
  -3   0  13        137.50        137.96         2.97 o
  -1   0  13        533.45        513.30         7.18 o
   1   0  13          0.15         -0.06         0.63 o
   3   0  13         35.60         30.08         1.62 o
   5   0  13         37.52         28.30         1.68 o
   7   0  13         52.22         48.56         2.19 o
   9   0  13         86.07         84.39         3.96 o
  11   0  13         41.87         48.19         2.56 o
 -15   1  13          6.44         10.09         0.56 o
 -14   1  13          4.32          5.69         0.43 o
 -13   1  13          1.85          4.20         0.45 o
 -12   1  13          0.64          0.92         0.31 o
 -11   1  13        146.07        152.55         1.68 o
 -10   1  13         26.28         28.64         0.72 o
  -9   1  13          5.51          2.16         0.41 o
  -8   1  13         13.11         14.08         0.65 o
  -7   1  13         22.10         12.86         0.66 o
  -6   1  13          7.04          8.56         1.49 o
  -5   1  13         36.31         43.02         1.72 o
  -4   1  13        175.76        173.97         2.37 o
  -3   1  13        129.20        158.67         1.88 o
  -2   1  13         86.06         77.21         1.33 o
  -1   1  13        135.43        159.23         1.65 o
   0   1  13          9.57          7.09         0.49 o
   1   1  13         10.13         12.44         0.64 o
   2   1  13        136.58        146.63         2.13 o
   3   1  13         97.46         92.63         2.34 o
   4   1  13         24.89         26.45         1.11 o
   5   1  13        179.75        175.88         2.81 o
   6   1  13          3.14          2.69         0.78 o
   7   1  13          7.53          5.84         0.73 o
   8   1  13          3.18          3.18         0.48 o
   9   1  13          0.37         -0.03         0.56 o
  10   1  13          0.13          0.36         0.50 o
  11   1  13         17.96         20.00         1.14 o
  12   1  13          6.09          5.85         0.45 o
 -15   2  13          2.00          2.36         0.40 o
 -14   2  13          3.57          4.20         0.56 o
 -13   2  13          1.99          3.19         0.48 o
 -12   2  13         14.34         13.56         0.64 o
 -11   2  13          1.59          2.18         0.43 o
 -10   2  13         45.18         37.36         1.18 o
  -9   2  13         53.77         44.24         1.28 o
  -8   2  13         22.45         25.21         1.10 o
  -7   2  13         32.99         26.58         0.97 o
  -6   2  13         11.13         13.71         0.68 o
  -5   2  13         35.94         37.41         1.17 o
  -4   2  13        338.55        325.00         3.38 o
  -3   2  13          8.39          5.40         0.43 o
  -2   2  13          7.02          4.16         0.38 o
  -1   2  13         18.07         19.56         1.05 o
   0   2  13          7.31          9.29         0.57 o
   1   2  13         78.61         82.36         1.44 o
   2   2  13          5.34          7.14         0.53 o
   3   2  13         70.45         63.99         1.45 o
   4   2  13         17.14         17.96         0.94 o
   5   2  13          9.14          6.65         0.64 o
   6   2  13          1.66          1.03         0.39 o
   7   2  13          0.11          0.20         0.38 o
   8   2  13        113.80        108.99         3.00 o
   9   2  13         93.29         91.89         2.61 o
  10   2  13         11.15         11.46         1.16 o
  11   2  13          4.65          6.13         0.73 o
  12   2  13          3.91          4.11         0.45 o
 -14   3  13         10.28         14.10         0.67 o
 -13   3  13         33.27         39.95         1.31 o
 -12   3  13          0.56          0.57         0.35 o
 -11   3  13         51.32         58.10         1.38 o
 -10   3  13        115.50        121.91         2.06 o
  -9   3  13         18.55         24.27         0.98 o
  -8   3  13         41.33         35.10         0.97 o
  -7   3  13          1.45          1.54         0.53 o
  -6   3  13        411.06        411.71         3.36 o
  -5   3  13         28.70         22.74         0.90 o
  -4   3  13         23.45         25.51         1.02 o
  -3   3  13        225.38        208.21         2.36 o
  -2   3  13        226.51        237.60         2.33 o
  -1   3  13         78.33         84.01         1.69 o
   0   3  13          0.49          0.16         0.42 o
   1   3  13         12.02         10.76         0.78 o
   2   3  13          1.36          1.11         0.47 o
   3   3  13          4.29          3.80         0.88 o
   4   3  13         14.88         21.94         1.47 o
   5   3  13          0.02          0.30         0.36 o
   6   3  13        148.41        155.35         2.52 o
   7   3  13          7.75          7.33         0.62 o
   8   3  13         12.92         15.96         0.77 o
   9   3  13          0.83          0.15         0.49 o
  10   3  13          4.53          4.34         0.53 o
  11   3  13          1.43          0.69         0.46 o
 -13   4  13          0.94          1.86         0.33 o
 -12   4  13         41.83         41.70         1.22 o
 -11   4  13         12.41         11.25         0.77 o
 -10   4  13         40.90         34.47         1.18 o
  -9   4  13         46.69         48.14         1.16 o
  -8   4  13         64.43         75.14         1.48 o
  -7   4  13          1.20          1.54         0.32 o
  -6   4  13          0.02          0.01         0.32 o
  -5   4  13          0.44          0.14         0.30 o
  -4   4  13        288.88        268.94         2.64 o
  -3   4  13         28.70         29.65         1.01 o
  -2   4  13        134.34        153.76         2.68 o
  -1   4  13        118.17        108.41         2.28 o
   0   4  13          4.16          2.76         0.51 o
   1   4  13          0.49          1.27         0.49 o
   2   4  13         19.69         20.10         1.28 o
   3   4  13         99.36         91.25         2.53 o
   4   4  13         21.11         21.56         1.28 o
   5   4  13         27.23         28.13         1.72 o
   6   4  13         58.54         55.19         2.23 o
   7   4  13         27.80         27.39         1.93 o
   8   4  13          0.30          0.26         0.55 o
   9   4  13          0.00         -0.39         0.39 o
  10   4  13          0.08          0.14         0.62 o
 -12   5  13         14.00         18.04         1.10 o
 -11   5  13         22.73         20.82         1.02 o
 -10   5  13          7.73          7.25         0.90 o
  -9   5  13         15.72         14.20         0.81 o
  -8   5  13         16.31         11.65         0.81 o
  -7   5  13          9.56          9.42         0.67 o
  -6   5  13         16.50         15.34         0.84 o
  -5   5  13         34.44         33.59         1.07 o
  -4   5  13          5.41          4.47         0.46 o
  -3   5  13        122.23        129.41         2.17 o
  -2   5  13          3.07          4.31         0.46 o
  -1   5  13          2.26          2.43         0.44 o
   0   5  13          8.50          6.80         0.53 o
   1   5  13         47.03         41.58         1.12 o
   2   5  13         44.14         44.70         1.43 o
   3   5  13          4.83          5.54         0.76 o
   4   5  13         23.59         24.92         1.22 o
   5   5  13          6.14          5.35         0.60 o
   6   5  13         27.62         26.58         1.40 o
   7   5  13         27.59         28.33         1.03 o
   8   5  13          0.12          0.56         0.34 o
   9   5  13          3.74          3.13         0.50 o
 -10   6  13          2.47          2.91         0.51 o
  -9   6  13          1.96          1.83         0.80 o
  -8   6  13          0.09          0.16         0.34 o
  -7   6  13         13.78         15.38         0.96 o
  -6   6  13         13.17         10.84         0.90 o
  -5   6  13          1.89          1.28         0.50 o
  -4   6  13        155.70        146.27         2.77 o
  -3   6  13          7.37          7.47         0.57 o
  -2   6  13          8.30          6.84         0.56 o
  -1   6  13          2.52          4.36         0.75 o
   0   6  13          2.78          2.23         0.44 o
   1   6  13         22.84         25.39         0.97 o
   2   6  13          9.86          9.48         0.62 o
   3   6  13          0.07          0.85         0.30 o
   4   6  13         30.34         34.14         1.14 o
   5   6  13          9.17          9.52         0.67 o
   6   6  13          8.59          9.57         0.66 o
   7   6  13          9.41          8.07         0.76 o
  -6   7  13          1.19          1.23         0.52 o
  -5   7  13         10.31         10.33         1.09 o
  -4   7  13         22.66         23.78         1.06 o
  -3   7  13         29.15         29.84         1.06 o
  -2   7  13         36.88         38.56         1.06 o
  -1   7  13          0.88          1.21         0.46 o
   0   7  13          0.37          0.13         0.27 o
   1   7  13          1.41          0.24         0.21 o
   2   7  13         35.68         33.03         0.95 o
   3   7  13          2.47          2.37         0.54 o
 -14   0  14          0.92          1.02         0.35 o
 -12   0  14         13.20         12.60         0.84 o
 -10   0  14         46.12         48.47         1.63 o
  -8   0  14         52.48         50.59         1.64 o
  -6   0  14         45.40         53.36         2.11 o
  -4   0  14         15.29         15.38         1.16 o
  -2   0  14       2215.41       2094.63        12.88 o
   0   0  14        224.72        200.69         3.33 o
   2   0  14         10.65          9.06         1.27 o
   4   0  14         17.59         34.60         4.40 o
   6   0  14        523.75        481.73         6.67 o
   8   0  14        122.15        113.14         4.55 o
  10   0  14          4.24          3.50         0.86 o
  12   0  14         14.02         21.66         1.24 o
 -15   1  14          7.12          8.57         0.60 o
 -14   1  14         11.73         10.30         0.62 o
 -13   1  14          1.14          1.98         0.37 o
 -12   1  14          0.22          0.68         0.24 o
 -11   1  14          4.22          2.71         0.35 o
 -10   1  14          6.67         18.17         0.72 o
  -9   1  14          0.21          0.15         0.40 o
  -8   1  14        113.37        112.22         2.17 o
  -7   1  14         16.67         14.76         0.83 o
  -6   1  14          5.21          0.24         0.41 o
  -5   1  14          3.69          6.15         0.55 o
  -4   1  14        245.16        202.35         2.55 o
  -3   1  14        240.45        251.26         2.82 o
  -2   1  14        147.08        190.31         2.45 o
  -1   1  14          4.47          8.44         1.19 o
   0   1  14         74.89         56.50         1.21 o
   1   1  14          9.53          8.77         0.56 o
   2   1  14        343.07        361.19         3.91 o
   3   1  14          2.89          3.69         0.54 o
   4   1  14         99.10         99.78         2.12 o
   5   1  14         40.87         40.75         2.23 o
   6   1  14         64.00         62.02         2.01 o
   7   1  14         23.39         26.89         1.33 o
   8   1  14         46.29         53.12         1.65 o
   9   1  14          0.00          0.07         0.51 o
  10   1  14          0.09          0.33         1.05 o
  11   1  14          1.70          1.44         0.35 o
  12   1  14         19.17         23.42         1.28 o
 -15   2  14          1.88          2.78         0.66 o
 -14   2  14          5.03          3.51         0.44 o
 -13   2  14          3.88          3.06         0.44 o
 -12   2  14          0.37          0.21         0.31 o
 -11   2  14         40.32         35.57         1.07 o
 -10   2  14          2.89          3.28         0.53 o
  -9   2  14          4.27          3.20         0.52 o
  -8   2  14         44.83         43.97         1.37 o
  -7   2  14          5.43          1.52         0.44 o
  -6   2  14         73.92         70.77         1.73 o
  -5   2  14         77.45         96.14         2.00 o
  -4   2  14         68.51         61.85         1.51 o
  -3   2  14         85.99         84.72         1.75 o
  -2   2  14       1241.79       1229.42         6.35 o
  -1   2  14        485.61        474.63         3.54 o
   0   2  14          3.69          2.10         0.37 o
   1   2  14          3.31          4.11         0.43 o
   2   2  14         80.35         86.40         1.68 o
   3   2  14         98.02         96.29         1.78 o
   4   2  14         25.65         19.25         0.97 o
   5   2  14        116.28        104.71         2.14 o
   6   2  14         99.63         90.75         1.96 o
   7   2  14        169.20        161.58         3.61 o
   8   2  14         41.84         38.84         2.78 o
   9   2  14          0.49         -0.04         0.40 o
  10   2  14          0.15         -0.22         0.35 o
  11   2  14          0.33          0.77         0.52 o
 -14   3  14          8.95          9.94         0.51 o
 -13   3  14          0.02         -0.05         0.30 o
 -12   3  14          9.25          9.49         0.68 o
 -11   3  14          6.43          8.68         0.65 o
 -10   3  14          4.19          1.65         0.48 o
  -9   3  14          9.81          4.71         0.56 o
  -8   3  14         51.63         57.47         1.63 o
  -7   3  14         27.79         23.29         1.08 o
  -6   3  14          0.27         -0.07         0.47 o
  -5   3  14         72.81         76.55         1.60 o
  -4   3  14        618.91        600.06         4.50 o
  -3   3  14        187.08        199.46         2.16 o
  -2   3  14          8.72         10.76         0.57 o
  -1   3  14        201.40        196.77         2.54 o
   0   3  14         80.54         87.58         1.78 o
   1   3  14        204.25        208.13         3.15 o
   2   3  14         60.01         64.18         2.12 o
   3   3  14         27.94         24.13         1.35 o
   4   3  14         14.12         11.34         0.80 o
   5   3  14         82.74         87.59         1.71 o
   6   3  14         10.19          9.51         0.66 o
   7   3  14         24.95         25.20         1.05 o
   8   3  14         36.78         38.16         1.05 o
   9   3  14          4.02          3.78         0.53 o
  10   3  14         15.39         16.85         1.35 o
  11   3  14         17.71         21.06         1.21 o
 -13   4  14         32.31         29.18         1.13 o
 -12   4  14          2.81          2.37         0.37 o
 -11   4  14         25.69         22.64         2.83 o
 -10   4  14         31.59         33.60         1.83 o
  -9   4  14          0.32          1.40         0.37 o
  -8   4  14          0.02          0.18         0.35 o
  -7   4  14          8.41         11.00         0.67 o
  -6   4  14          0.19          0.43         0.37 o
  -5   4  14         12.22         21.31         0.75 o
  -4   4  14          1.75          1.67         0.35 o
  -3   4  14        163.85        185.73         2.35 o
  -2   4  14         32.36         32.77         1.27 o
  -1   4  14        189.29        193.71         3.00 o
   0   4  14         50.30         51.99         1.60 o
   1   4  14         23.04         21.87         0.91 o
   2   4  14          7.91          9.97         1.31 o
   3   4  14         28.48         29.89         1.46 o
   4   4  14          7.65          6.77         0.96 o
   5   4  14         41.60         40.72         1.95 o
   6   4  14          3.86          5.35         1.28 o
   7   4  14         42.96         43.04         1.71 o
   8   4  14          3.12          2.30         0.84 o
   9   4  14         19.86         17.29         0.86 o
 -11   5  14         17.63         17.29         0.78 o
 -10   5  14         10.03          8.66         0.64 o
  -9   5  14         24.42         21.23         0.90 o
  -8   5  14         10.57         10.32         0.72 o
  -7   5  14          0.04          0.69         0.37 o
  -6   5  14          0.06          0.38         0.44 o
  -5   5  14         10.62          8.88         0.76 o
  -4   5  14         16.70         17.41         0.88 o
  -3   5  14        314.59        330.89         7.40 o
  -2   5  14          0.63          0.56         0.60 o
  -1   5  14          0.80          0.33         0.54 o
   0   5  14         15.01         16.59         1.11 o
   1   5  14         13.62         15.22         1.04 o
   2   5  14          7.66          9.58         0.69 o
   3   5  14          0.76         -0.30         0.38 o
   4   5  14         59.19         57.62         1.59 o
   5   5  14         30.92         29.53         0.95 o
   6   5  14         25.52         21.29         0.86 o
   7   5  14          7.03          5.91         0.38 o
   8   5  14         12.84         12.19         0.88 o
  -8   6  14          1.90          2.11         0.42 o
  -7   6  14         14.00         12.61         0.81 o
  -6   6  14          4.24          2.05         0.48 o
  -5   6  14         40.06         38.66         3.42 o
  -4   6  14         40.78         46.04         3.56 o
  -3   6  14         32.92         39.98         1.49 o
  -2   6  14         16.91         18.83         0.97 o
  -1   6  14         54.56         44.76         1.44 o
   0   6  14          1.96          2.12         0.51 o
   1   6  14          0.70          1.20         0.29 o
   2   6  14         50.08         56.80         1.22 o
   3   6  14        111.08        107.46         2.86 o
   4   6  14          4.88          3.07         0.37 o
   5   6  14          0.43          0.60         0.31 o
   6   6  14          1.49          1.51         0.37 o
  -4   7  14          0.54          0.82         0.50 o
  -3   7  14         83.68         73.21         2.44 o
  -2   7  14         10.74         13.49         1.09 o
  -1   7  14          6.88          7.92         0.83 o
 -13   0  15          2.88          3.57         0.51 o
 -11   0  15         63.03         54.27         1.34 o
  -9   0  15          0.57          0.18         0.42 o
  -7   0  15         15.38         24.50         1.51 o
  -5   0  15         26.03         30.74         1.66 o
  -3   0  15        555.38        509.52         6.96 o
  -1   0  15        249.83        270.01         5.53 o
   1   0  15        163.66        155.51         2.97 o
   3   0  15        256.68        230.57         4.51 o
   5   0  15        856.60        830.02         8.57 o
   7   0  15         90.15        109.35         4.41 o
   9   0  15         32.08         32.72         1.42 o
  11   0  15         43.80         47.59         1.90 o
 -14   1  15          3.58          2.91         0.75 o
 -13   1  15         30.25         24.29         1.19 o
 -12   1  15         13.68         14.68         0.63 o
 -11   1  15          5.69         13.56         0.71 o
 -10   1  15          0.45         -0.15         0.33 o
  -9   1  15        307.17        290.13         3.43 o
  -8   1  15          1.27          1.33         0.52 o
  -7   1  15          4.83          7.07         0.64 o
  -6   1  15         18.02         15.96         1.07 o
  -5   1  15          0.12         -0.30         0.40 o
  -4   1  15         13.06         18.24         0.82 o
  -3   1  15        460.64        488.38         4.05 o
  -2   1  15         40.91         40.47         1.22 o
  -1   1  15       2131.12       2176.05         9.13 o
   0   1  15        331.11        336.83         3.00 o
   1   1  15         10.98          9.89         0.65 o
   2   1  15         45.39         43.87         1.42 o
   3   1  15         50.73         49.66         1.51 o
   4   1  15          0.01          0.27         0.38 o
   5   1  15          3.12          1.46         0.45 o
   6   1  15          5.87          6.25         0.60 o
   7   1  15         21.15         24.57         1.14 o
   8   1  15         50.40         47.39         1.92 o
   9   1  15         89.78         84.07         2.31 o
  10   1  15          1.44          1.78         0.76 o
  11   1  15         25.11         25.05         0.90 o
 -14   2  15          3.56          4.97         0.52 o
 -13   2  15          6.62          5.10         0.45 o
 -12   2  15          6.70          5.33         0.47 o
 -11   2  15         35.36         33.14         0.97 o
 -10   2  15         22.53         17.80         0.91 o
  -9   2  15          6.12          5.06         0.72 o
  -8   2  15          2.64          1.52         0.50 o
  -7   2  15         25.03         19.64         0.96 o
  -6   2  15         33.23         24.73         1.07 o
  -5   2  15        152.91        157.96         2.37 o
  -4   2  15        236.54        265.72         3.07 o
  -3   2  15         16.00         22.52         0.93 o
  -2   2  15         89.61         84.16         1.65 o
  -1   2  15          6.76         10.22         0.67 o
   0   2  15          1.76          1.48         0.37 o
   1   2  15        107.05         94.62         1.87 o
   2   2  15         44.63         42.83         1.20 o
   3   2  15         17.59         13.67         0.72 o
   4   2  15         35.53         27.22         1.10 o
   5   2  15         77.74         72.98         2.10 o
   6   2  15         15.01         11.78         1.42 o
   7   2  15          2.67          3.64         0.65 o
   8   2  15         18.03         17.41         1.09 o
   9   2  15          3.35          4.66         0.55 o
  10   2  15          0.78          0.76         0.36 o
 -13   3  15         23.10         29.55         0.87 o
 -12   3  15         45.69         52.58         1.99 o
 -11   3  15          0.20          0.03         0.32 o
 -10   3  15         81.55         75.50         1.68 o
  -9   3  15          2.55          2.66         0.58 o
  -8   3  15         11.27          8.52         0.69 o
  -7   3  15          8.03          9.55         0.65 o
  -6   3  15          1.31          0.64         0.38 o
  -5   3  15          3.55          4.26         0.50 o
  -4   3  15        128.49        133.76         1.98 o
  -3   3  15          0.16          0.73         0.44 o
  -2   3  15        426.78        419.01         3.35 o
  -1   3  15        153.76        154.69         2.06 o
   0   3  15        405.88        447.36         3.98 o
   1   3  15         58.53         62.61         1.73 o
   2   3  15          0.12         -0.02         0.54 o
   3   3  15         22.71         19.67         1.29 o
   4   3  15          0.39          0.41         0.55 o
   5   3  15         12.89         11.47         0.80 o
   6   3  15         10.92         11.87         0.78 o
   7   3  15         17.75         19.00         0.89 o
   8   3  15          8.55          6.53         0.64 o
   9   3  15         30.28         26.64         2.43 o
  10   3  15          5.63          8.61         0.88 o
 -12   4  15          2.83          1.92         0.30 o
 -11   4  15          3.69          3.77         0.42 o
 -10   4  15          7.77          6.39         0.86 o
  -9   4  15         26.55         26.47         0.96 o
  -8   4  15          2.27          3.69         0.42 o
  -7   4  15          0.25         -0.02         0.35 o
  -6   4  15          9.48          5.77         0.56 o
  -5   4  15          0.51          0.26         0.36 o
  -4   4  15        122.26        135.58         2.50 o
  -3   4  15         49.65         54.00         1.26 o
  -2   4  15         72.92         65.22         1.65 o
  -1   4  15          0.00          0.46         0.64 o
   0   4  15          0.60          0.55         0.56 o
   1   4  15         62.01         60.79         1.82 o
   2   4  15          1.25          1.92         0.48 o
   3   4  15          1.83          1.05         0.43 o
   4   4  15         66.47         62.61         2.29 o
   5   4  15          1.74          2.02         0.62 o
   6   4  15         45.93         44.09         3.86 o
   7   4  15          0.09         -0.04         0.36 o
   8   4  15          2.85          2.17         0.30 o
 -10   5  15         11.63         11.08         0.93 o
  -9   5  15          2.91          2.82         0.52 o
  -8   5  15          1.23          0.70         0.46 o
  -7   5  15         18.73         18.41         0.92 o
  -6   5  15         12.49         15.83         0.88 o
  -5   5  15          0.07          0.12         0.36 o
  -4   5  15         63.48         66.09         1.50 o
  -3   5  15         16.34         18.49         1.05 o
  -2   5  15         66.74         64.29         1.89 o
  -1   5  15         62.05         72.59         2.04 o
   0   5  15        183.73        197.57         4.78 o
   1   5  15         62.25         61.17         2.33 o
   2   5  15          9.25          8.54         0.84 o
   3   5  15          1.64          1.21         0.41 o
   4   5  15          7.14          4.67         0.53 o
   5   5  15          2.49          1.42         0.31 o
   6   5  15         10.27         11.14         0.74 o
   7   5  15         24.88         21.14         0.81 o
  -7   6  15         13.44         11.50         0.69 o
  -6   6  15          9.98          8.64         0.68 o
  -5   6  15         22.03         25.51         1.16 o
  -4   6  15          2.61          1.60         0.59 o
  -3   6  15         25.62         22.84         1.15 o
  -2   6  15          2.51          3.68         0.47 o
  -1   6  15          0.00         -0.35         0.35 o
   0   6  15         20.68         24.27         0.98 o
   1   6  15         12.07         13.38         0.73 o
   2   6  15          0.85          1.80         0.35 o
   3   6  15          4.37          4.87         0.41 o
   4   6  15          5.67          5.67         0.51 o
 -12   0  16         10.28         10.46         0.64 o
 -10   0  16          0.09         -0.20         0.35 o
  -8   0  16        275.59        213.46         6.04 o
  -6   0  16         53.54         70.35         2.51 o
  -4   0  16        113.56        125.94         3.37 o
  -2   0  16         37.00         39.63         2.75 o
   0   0  16        298.33        330.69         5.35 o
   2   0  16         59.65         52.56         2.39 o
   4   0  16        124.83        136.20         3.46 o
   6   0  16         81.35         99.98         2.94 o
   8   0  16         41.72         42.52         1.61 o
  10   0  16         10.85         11.54         1.01 o
 -13   1  16          0.12          0.31         0.32 o
 -12   1  16         10.01          7.71         0.44 o
 -11   1  16         29.46         30.38         0.89 o
 -10   1  16          3.17          3.78         0.63 o
  -9   1  16          8.64          6.76         0.60 o
  -8   1  16         21.26         15.32         0.91 o
  -7   1  16         14.82         17.17         0.88 o
  -6   1  16         15.35         13.61         0.81 o
  -5   1  16         49.88         46.21         1.43 o
  -4   1  16         14.08         12.46         1.16 o
  -3   1  16        121.79        111.20         2.16 o
  -2   1  16        831.13        817.27         5.78 o
  -1   1  16         29.95         34.15         1.21 o
   0   1  16         19.84         14.43         0.73 o
   1   1  16         32.56         36.53         1.17 o
   2   1  16         99.67         99.00         1.88 o
   3   1  16         59.49         57.87         1.44 o
   4   1  16         58.66         50.97         1.49 o
   5   1  16          9.16          9.62         0.80 o
   6   1  16        285.13        272.72         3.62 o
   7   1  16          8.99          8.00         0.67 o
   8   1  16          9.44          8.51         1.20 o
   9   1  16          8.03          8.07         0.60 o
  10   1  16         38.07         39.89         1.16 o
 -13   2  16          2.68          6.19         0.58 o
 -12   2  16          2.15          1.77         0.38 o
 -11   2  16          3.32          2.43         0.35 o
 -10   2  16          2.03          2.71         0.57 o
  -9   2  16         12.36          9.03         1.30 o
  -8   2  16         39.83         31.67         1.13 o
  -7   2  16         20.70         18.77         0.91 o
  -6   2  16          0.17          0.06         0.55 o
  -5   2  16         35.18         39.08         1.10 o
  -4   2  16         11.94         11.10         0.69 o
  -3   2  16          5.32          4.00         0.53 o
  -2   2  16         44.83         45.24         1.42 o
  -1   2  16          1.87          2.73         0.77 o
   0   2  16         18.68         11.03         0.65 o
   1   2  16        106.03        108.81         1.86 o
   2   2  16         74.37         67.79         1.47 o
   3   2  16          2.29          1.41         0.33 o
   4   2  16          9.41          8.54         0.71 o
   5   2  16          0.19         -0.06         0.47 o
   6   2  16          2.16          0.62         0.42 o
   7   2  16          6.71          5.36         0.65 o
   8   2  16         21.71         22.65         0.93 o
   9   2  16          9.01          8.95         0.54 o
  10   2  16          6.98          8.12         0.72 o
 -13   3  16          7.27          8.94         0.57 o
 -12   3  16          3.65          5.73         0.57 o
 -11   3  16         40.35         49.10         1.11 o
 -10   3  16         12.30         12.50         0.74 o
  -9   3  16          1.92          0.59         0.37 o
  -8   3  16         75.98         77.69         1.75 o
  -7   3  16         27.38         31.68         1.17 o
  -6   3  16          4.74          3.18         0.73 o
  -5   3  16          0.59         -0.27         0.45 o
  -4   3  16         15.50         14.39         0.70 o
  -3   3  16        217.67        210.07         2.51 o
  -2   3  16        180.00        176.63         2.14 o
  -1   3  16        154.92        183.49         2.43 o
   0   3  16          0.06          0.16         0.38 o
   1   3  16          0.15          1.09         0.48 o
   2   3  16          1.32          1.74         0.47 o
   3   3  16         11.25          6.60         0.71 o
   4   3  16          5.05          3.79         0.69 o
   5   3  16         95.08         99.09         2.59 o
   6   3  16          0.71          1.20         0.71 o
   7   3  16         55.84         51.52         2.60 o
   8   3  16          0.32          0.83         0.40 o
   9   3  16          6.53          6.47         0.50 o
 -11   4  16          0.79          1.33         0.27 o
 -10   4  16          0.11          0.31         0.36 o
  -9   4  16         45.88         43.63         1.78 o
  -8   4  16          0.62          0.76         0.31 o
  -7   4  16         21.94         18.85         0.75 o
  -6   4  16         24.34         24.18         0.86 o
  -5   4  16         10.13         11.13         0.94 o
  -4   4  16         58.44         52.76         1.71 o
  -3   4  16          5.65          4.85         0.54 o
  -2   4  16          5.54          5.85         0.63 o
  -1   4  16         18.01         22.97         1.47 o
   0   4  16        124.81        124.19         3.19 o
   1   4  16         11.00         10.82         0.80 o
   2   4  16          1.86          1.68         0.43 o
   3   4  16          0.13          0.04         0.40 o
   4   4  16          1.56          0.45         0.34 o
   5   4  16          3.93          3.55         0.47 o
   6   4  16          3.94          3.26         0.40 o
   7   4  16          4.38          3.42         0.31 o
  -9   5  16          0.49          2.21         0.49 o
  -8   5  16          0.14          0.07         0.41 o
  -7   5  16         21.95         25.44         1.17 o
  -6   5  16          0.02          0.73         0.34 o
  -5   5  16          2.70          4.51         0.50 o
  -4   5  16         37.50         39.98         1.68 o
  -3   5  16         47.40         38.70         1.34 o
  -2   5  16          0.20          0.77         0.43 o
  -1   5  16         93.54        105.94         2.24 o
   0   5  16          0.09          0.69         0.59 o
   1   5  16         12.55         12.06         0.81 o
   2   5  16         33.07         35.34         1.24 o
   3   5  16         20.24         17.59         1.10 o
   4   5  16         14.99         16.23         0.94 o
   5   5  16          7.33          7.96         0.71 o
  -6   6  16          3.60          4.22         0.50 o
  -5   6  16          0.20          0.37         0.31 o
  -4   6  16          0.50          0.36         0.32 o
  -3   6  16         18.70         18.03         0.92 o
  -2   6  16          3.51          3.83         0.71 o
  -1   6  16         33.08         32.79         1.51 o
   0   6  16         55.15         57.06         1.27 o
   1   6  16          0.84          1.34         0.29 o
   2   6  16          3.79          1.85         0.41 o
 -11   0  17          3.27          2.01         0.36 o
  -9   0  17         33.74         19.02         1.22 o
  -7   0  17         41.56         31.71         1.65 o
  -5   0  17         16.21          9.00         0.99 o
  -3   0  17        148.96        123.98         4.76 o
  -1   0  17        269.92        314.95         7.49 o
   1   0  17        169.54        186.65         4.01 o
   3   0  17          0.16         -0.14         0.75 o
   5   0  17         14.55         12.19         1.06 o
   7   0  17          0.08         -0.08         0.51 o
   9   0  17          4.28          3.58         0.66 o
 -13   1  17          3.03          1.46         0.46 o
 -12   1  17          8.90          8.50         0.61 o
 -11   1  17          8.24          9.81         0.49 o
 -10   1  17         16.27         17.68         0.70 o
  -9   1  17          0.77          0.18         0.33 o
  -8   1  17          2.83          0.93         0.49 o
  -7   1  17          5.56          1.96         0.56 o
  -6   1  17          0.05          0.03         0.52 o
  -5   1  17          8.92          9.42         0.67 o
  -4   1  17         34.28         32.32         1.35 o
  -3   1  17         22.98         26.46         1.22 o
  -2   1  17          3.18          3.75         0.58 o
  -1   1  17         18.02         14.57         0.92 o
   0   1  17         24.62         22.36         1.18 o
   1   1  17         14.05         12.88         0.88 o
   2   1  17          0.41          0.72         0.36 o
   3   1  17        110.58        120.14         2.21 o
   4   1  17          0.01          0.18         0.38 o
   5   1  17         27.15         18.80         0.86 o
   6   1  17         14.04         11.29         0.65 o
   7   1  17         36.23         34.02         1.17 o
   8   1  17          1.10          0.75         0.30 o
   9   1  17          5.03          6.19         0.37 o
 -13   2  17         14.86         17.82         1.09 o
 -12   2  17         15.52         18.00         0.72 o
 -11   2  17          4.09          3.29         0.39 o
 -10   2  17          1.89          1.26         0.57 o
  -9   2  17          0.94         -0.09         0.37 o
  -8   2  17          7.10          5.37         0.51 o
  -7   2  17          0.62          1.70         0.41 o
  -6   2  17         42.22         35.83         1.07 o
  -5   2  17          9.21          3.66         0.46 o
  -4   2  17         32.02         28.37         1.11 o
  -3   2  17         32.09         21.49         1.00 o
  -2   2  17        291.97        296.78         3.47 o
  -1   2  17        105.18        116.45         1.94 o
   0   2  17         98.74         98.95         1.80 o
   1   2  17          0.44          0.16         0.37 o
   2   2  17         36.77         36.45         1.03 o
   3   2  17         23.72         18.86         0.87 o
   4   2  17         14.92         15.46         1.08 o
   5   2  17          3.44          3.62         0.60 o
   6   2  17          4.09          4.00         0.56 o
   7   2  17          0.11          0.23         0.31 o
   8   2  17          0.04         -0.05         0.23 o
   9   2  17          4.21          2.71         0.46 o
 -12   3  17         12.40         13.99         0.70 o
 -11   3  17          1.32          0.76         0.31 o
 -10   3  17          4.10          6.97         0.42 o
  -9   3  17          3.47          2.53         0.39 o
  -8   3  17          2.90          1.63         0.64 o
  -7   3  17          0.13         -0.08         0.53 o
  -6   3  17          0.19         -0.34         0.36 o
  -5   3  17          0.81          1.59         0.46 o
  -4   3  17          0.55          0.20         0.32 o
  -3   3  17          7.95          5.12         0.56 o
  -2   3  17          7.41          8.95         0.70 o
  -1   3  17         23.01         22.25         0.91 o
   0   3  17          0.20          0.38         0.41 o
   1   3  17         71.78         70.21         1.88 o
   2   3  17         23.71         19.38         1.13 o
   3   3  17          0.01          0.41         0.40 o
   4   3  17          7.24          6.51         0.61 o
   5   3  17          0.98          0.35         0.32 o
   6   3  17          9.22          6.34         0.94 o
   7   3  17          5.45          4.27         0.54 o
   8   3  17         23.75         22.80         0.87 o
 -10   4  17         20.09         19.42         1.73 o
  -9   4  17          0.02          0.67         0.69 o
  -8   4  17          0.68          0.88         0.45 o
  -7   4  17          0.09          0.25         0.31 o
  -6   4  17          0.67          0.41         0.30 o
  -5   4  17          0.00         -0.43         0.43 o
  -4   4  17          8.01          7.15         0.66 o
  -3   4  17         32.74         32.53         1.24 o
  -2   4  17         54.79         56.07         1.70 o
  -1   4  17         36.31         39.51         1.45 o
   0   4  17          9.05          7.46         0.86 o
   1   4  17          1.03          1.50         0.40 o
   2   4  17          0.06         -0.27         0.33 o
   3   4  17          0.05         -0.23         0.42 o
   4   4  17          2.47          2.63         0.38 o
   5   4  17          0.31          0.64         0.25 o
   6   4  17         12.12         11.44         1.63 o
  -8   5  17         11.09         14.71         0.99 o
  -7   5  17         14.31         13.99         1.16 o
  -6   5  17          0.68         -0.19         0.36 o
  -5   5  17          9.16          9.11         0.75 o
  -4   5  17          0.81          0.82         0.45 o
  -3   5  17          4.30          4.46         0.65 o
  -2   5  17          6.73          9.00         0.64 o
  -1   5  17          6.91          7.72         0.63 o
   0   5  17         16.82         12.82         0.85 o
   1   5  17         29.28         30.17         1.06 o
   2   5  17          1.55          0.79         0.30 o
   3   5  17          2.03          1.48         0.34 o
   4   5  17          4.77          4.86         0.45 o
  -3   6  17          5.92          3.70         0.40 o
  -2   6  17         19.46         22.64         1.33 o
 -10   0  18         15.83         14.09         0.73 o
  -8   0  18          3.31          3.58         0.71 o
  -6   0  18         17.48         22.18         2.02 o
  -4   0  18          0.73         -0.16         0.81 o
  -2   0  18         63.79         64.36         3.40 o
   0   0  18         53.55         53.29         3.02 o
   2   0  18          1.56          0.93         0.74 o
   4   0  18         71.25         66.46         2.17 o
   6   0  18         58.58         57.11         1.76 o
   8   0  18          4.73          4.08         0.63 o
 -12   1  18         16.54         21.31         1.22 o
 -11   1  18          4.48          5.25         0.43 o
 -10   1  18         10.47          9.36         0.48 o
  -9   1  18          0.55          0.13         0.27 o
  -8   1  18          7.52          7.65         0.54 o
  -7   1  18          0.62          0.39         0.32 o
  -6   1  18         48.57         52.19         1.70 o
  -5   1  18         13.05         10.76         1.04 o
  -4   1  18         11.84         17.73         1.28 o
  -3   1  18          5.18          5.70         0.62 o
  -2   1  18         22.34         27.85         1.20 o
  -1   1  18          3.54          4.43         0.75 o
   0   1  18          0.95          1.60         0.56 o
   1   1  18         34.80         35.04         1.70 o
   2   1  18         23.94         18.31         1.24 o
   3   1  18          4.12          3.02         0.49 o
   4   1  18         12.30         12.98         0.82 o
   5   1  18          1.47          1.74         0.42 o
   6   1  18          0.01          0.01         0.23 o
   7   1  18         21.32         21.84         1.00 o
   8   1  18          0.29          0.27         0.21 o
 -12   2  18          0.60         -0.42         0.42 o
 -11   2  18         21.13         22.67         0.69 o
 -10   2  18          0.08          0.18         0.28 o
  -9   2  18          6.58          7.72         0.54 o
  -8   2  18          0.02         -0.32         0.32 o
  -7   2  18         18.86         19.54         0.82 o
  -6   2  18         14.27         18.62         0.93 o
  -5   2  18         37.86         30.85         1.23 o
  -4   2  18          2.84          5.47         0.52 o
  -3   2  18          2.89          1.02         0.69 o
  -2   2  18          2.02          1.61         0.41 o
  -1   2  18         17.04         21.12         1.02 o
   0   2  18          8.80          7.92         0.58 o
   1   2  18          9.82          7.44         0.58 o
   2   2  18          0.56          0.32         0.37 o
   3   2  18          1.94          2.81         0.44 o
   4   2  18         10.01          9.45         0.73 o
   5   2  18          0.15          0.44         0.31 o
   6   2  18          0.54          0.53         0.35 o
   7   2  18          5.84          7.20         0.61 o
 -11   3  18          0.02          0.52         0.32 o
 -10   3  18          7.88          9.13         0.65 o
  -9   3  18          8.88          7.00         0.47 o
  -8   3  18          0.46          1.10         0.48 o
  -7   3  18          1.17         -0.19         0.51 o
  -6   3  18          0.24          0.11         0.51 o
  -5   3  18          7.56          4.66         0.55 o
  -4   3  18          1.40          2.42         0.46 o
  -3   3  18          5.14          2.08         0.37 o
  -2   3  18          0.23         -0.05         0.31 o
  -1   3  18         29.50         36.18         1.26 o
   0   3  18         32.42         36.92         1.28 o
   1   3  18          1.29          2.81         0.45 o
   2   3  18          4.53          4.65         0.52 o
   3   3  18         55.05         52.46         1.41 o
   4   3  18          0.45          0.42         0.44 o
   5   3  18          2.75          3.09         0.51 o
   6   3  18          7.19          6.85         0.70 o
  -9   4  18         26.40         30.68         1.40 o
  -8   4  18          0.08         -0.07         0.31 o
  -7   4  18          0.97          1.66         0.44 o
  -6   4  18          0.28          0.17         0.27 o
  -5   4  18          4.87          6.38         0.56 o
  -4   4  18         28.88         29.44         1.07 o
  -3   4  18          0.65          0.25         0.30 o
  -2   4  18          9.83          8.97         1.04 o
  -1   4  18         14.45         10.04         0.72 o
   0   4  18          5.97          6.80         0.60 o
   1   4  18          1.65          1.72         0.31 o
   2   4  18          2.55          1.71         0.38 o
   3   4  18         16.81         18.85         0.64 o
   4   4  18          1.44          1.73         0.23 o
   5   4  18         16.14         13.02         1.05 o
  -6   5  18          3.25          5.15         0.63 o
  -5   5  18          2.65          1.11         0.34 o
  -4   5  18          0.08          0.08         0.33 o
  -3   5  18         23.29         20.64         1.19 o
  -2   5  18          0.17          0.30         0.37 o
  -1   5  18          1.20          0.70         0.27 o
   0   5  18         30.32         28.35         0.89 o
   1   5  18          4.49          5.94         0.44 o
   2   5  18          2.04          2.47         0.33 o
 -11   0  19          9.46          6.33         0.75 o
  -9   0  19         66.69         60.30         2.57 o
  -7   0  19         20.28         19.98         1.71 o
  -5   0  19         63.40         76.99         3.44 o
  -3   0  19          4.52          5.12         1.10 o
  -1   0  19        119.39        123.71         4.39 o
   1   0  19          0.27         -0.68         0.68 o
   3   0  19          5.02          4.07         0.82 o
   5   0  19          9.33          8.05         0.92 o
 -11   1  19          4.52          4.31         0.70 o
 -10   1  19          0.30          0.44         0.27 o
  -9   1  19          1.19          0.80         0.31 o
  -8   1  19          1.04          1.23         0.43 o
  -7   1  19          3.86          3.56         0.73 o
  -6   1  19          0.18          0.38         0.46 o
  -5   1  19          0.04          0.42         0.49 o
  -4   1  19         17.01         14.32         1.11 o
  -3   1  19         12.21         14.16         1.09 o
  -2   1  19          1.25          1.83         0.60 o
  -1   1  19          3.16          0.70         0.50 o
   0   1  19          0.00          0.36         0.68 o
   1   1  19          9.45          6.07         0.63 o
   2   1  19         17.34         15.80         0.88 o
   3   1  19          1.83          1.65         0.39 o
   4   1  19          0.91          0.08         0.31 o
   5   1  19          0.00          0.52         0.28 o
   6   1  19          1.62          2.45         0.77 o
   7   1  19         12.45         10.49         0.92 o
 -10   2  19          6.80          4.99         0.39 o
  -9   2  19          4.68          4.01         0.42 o
  -8   2  19          0.80          0.78         0.32 o
  -7   2  19          0.07          0.24         0.33 o
  -6   2  19          2.60          3.42         0.71 o
  -5   2  19          4.76          5.25         0.51 o
  -4   2  19         10.88          8.97         0.56 o
  -3   2  19          2.38          3.54         0.56 o
  -2   2  19         10.41         13.96         0.79 o
  -1   2  19          3.41          4.23         0.48 o
   0   2  19         11.89         12.69         0.64 o
   1   2  19          0.07          0.01         0.34 o
   2   2  19          0.97          0.32         0.33 o
   3   2  19          1.37          1.25         0.46 o
   4   2  19          2.93          3.72         0.55 o
   5   2  19          6.85          7.24         0.66 o
   6   2  19         26.54         28.91         1.05 o
  -9   3  19          5.56          5.66         0.39 o
  -8   3  19          6.66          6.61         0.46 o
  -7   3  19          0.68          0.76         0.31 o
  -6   3  19          5.70         12.18         1.35 o
  -5   3  19         23.90         25.18         0.82 o
  -4   3  19          8.33          4.72         0.41 o
  -3   3  19          1.63          1.37         0.30 o
  -2   3  19          0.93          0.34         0.28 o
  -1   3  19         11.56         12.79         0.86 o
   0   3  19          0.00         -0.14         0.37 o
   1   3  19          2.17          3.57         0.42 o
   2   3  19          0.08          0.66         0.28 o
   3   3  19          0.10          0.11         0.36 o
   4   3  19          8.66          9.70         0.67 o
   5   3  19          0.83          1.50         0.34 o
  -7   4  19          5.50          4.47         0.88 o
  -6   4  19          1.79          2.81         0.47 o
  -5   4  19          5.22          4.70         0.40 o
  -4   4  19          7.81         12.57         0.67 o
  -3   4  19         35.68         37.87         1.40 o
  -2   4  19          2.53          4.18         0.55 o
  -1   4  19          0.43          0.46         0.36 o
   0   4  19         35.81         35.76         1.03 o
   1   4  19          1.25          1.72         0.32 o
   2   4  19          1.57          2.20         0.30 o
   3   4  19          2.88          2.76         0.39 o
 -10   0  20          5.85          6.04         0.68 o
  -8   0  20          0.30          0.25         0.53 o
  -6   0  20         15.65         12.51         1.33 o
  -4   0  20         65.68         79.60         3.27 o
  -2   0  20          0.15          0.36         0.65 o
   0   0  20         17.74         18.13         1.60 o
   2   0  20          6.43          6.63         0.96 o
   4   0  20          9.19         10.16         0.89 o
 -10   1  20         12.82         14.50         1.05 o
  -9   1  20          0.06         -0.18         0.24 o
  -8   1  20          4.08          6.54         0.50 o
  -7   1  20          2.57          2.86         0.50 o
  -6   1  20         14.35         12.01         0.89 o
  -5   1  20          2.82          3.52         0.60 o
  -4   1  20          0.11          0.11         0.41 o
  -3   1  20          0.14         -0.06         0.43 o
  -2   1  20          1.38         -0.50         0.50 o
  -1   1  20          0.15         -0.22         0.40 o
   0   1  20         38.11         32.37         1.42 o
   1   1  20          1.70          1.32         0.82 o
   2   1  20          5.22          2.32         0.36 o
   3   1  20          3.89          3.60         0.39 o
   4   1  20         15.55         20.07         0.94 o
   5   1  20         18.39         17.39         0.80 o
  -9   2  20          6.97          9.00         0.60 o
  -8   2  20          3.50          4.26         0.49 o
  -7   2  20          2.62          2.05         0.32 o
  -6   2  20          3.34          2.60         0.86 o
  -5   2  20          1.69          0.86         0.35 o
  -4   2  20          7.17          6.60         0.65 o
  -3   2  20          0.17          0.37         0.39 o
  -2   2  20          0.87          0.50         0.29 o
  -1   2  20          6.27          8.06         0.68 o
   0   2  20          3.61          2.96         0.48 o
   1   2  20          7.06          6.23         0.47 o
   2   2  20          0.14          0.06         0.33 o
   3   2  20          2.67          2.56         0.43 o
   4   2  20          0.51          0.36         0.40 o
  -8   3  20          0.00         -0.18         0.34 o
  -7   3  20          1.32          0.73         0.28 o
  -6   3  20          0.68          1.93         0.45 o
  -5   3  20          0.01         -0.25         0.31 o
  -4   3  20          5.59          2.63         0.29 o
  -3   3  20          0.99          1.63         0.32 o
  -2   3  20          1.79          0.97         0.22 o
  -1   3  20          4.44          4.06         0.44 o
   0   3  20          0.06          0.37         0.23 o
   1   3  20         10.25         12.99         0.61 o
   2   3  20          0.00         -0.10         0.26 o
   3   3  20          1.37          1.74         0.32 o
  -2   4  20          0.74         -0.01         0.42 o
  -1   4  20          0.96          1.66         0.54 o
   0   4  20          6.11          5.98         0.76 o
  -7   0  21         15.66         24.39         1.45 o
  -5   0  21         30.18         30.29         1.80 o
  -3   0  21          6.48          4.23         0.84 o
  -1   0  21         19.78         25.59         1.66 o
   1   0  21         17.19         25.67         1.55 o
   3   0  21          0.06         -0.29         0.34 o
  -8   1  21          0.29          0.77         0.45 o
  -7   1  21          2.72          2.83         0.33 o
  -6   1  21          1.18          0.86         0.59 o
  -5   1  21         23.47         21.35         1.03 o
  -4   1  21          2.85          4.47         0.58 o
  -3   1  21         24.71         24.48         1.13 o
  -2   1  21          6.08          5.57         0.60 o
  -1   1  21         24.42         16.34         0.92 o
   0   1  21          1.62          2.17         0.40 o
   1   1  21          0.04          0.25         0.50 o
   2   1  21          2.21          2.16         0.53 o
   3   1  21          0.27          0.81         0.37 o
  -7   2  21         27.49         34.50         1.07 o
  -6   2  21         30.55         40.15         1.22 o
  -5   2  21          1.53          1.76         0.33 o
  -4   2  21         28.78         26.39         1.00 o
  -3   2  21          2.71          2.83         0.45 o
  -2   2  21         12.86         12.74         0.69 o
  -1   2  21         19.68         19.28         0.72 o
   0   2  21          3.30          2.45         0.59 o
   1   2  21          3.87          4.56         0.66 o
   2   2  21          3.52          4.26         0.59 o
  -6   0  22         31.87         30.59         1.39 o
  -4   0  22         26.03         33.17         1.60 o
  -2   0  22          8.29          9.96         0.91 o
   0   0  22          6.47          7.56         0.77 o
  -6   1  22          0.00          1.43         0.33 o
  -5   1  22          0.00         -0.25         0.25 o
  -4   1  22         20.45         20.30         0.84 o
  -3   1  22          4.29          5.54         1.16 o
  -2   1  22         15.35         15.47         0.75 o
  -1   1  22          4.29          3.74         0.41 o
   0   1  22          0.53          0.15         0.33 o
   1   1  22          1.92          1.37         0.34 o
                                                
